# Supplementary material for: NSD2 overexpression drives clustered chromatin and transcriptional changes in a subset of insulated domains
Source: Nat Commun. 2019 Oct 24;10:4843. doi: 10.1038/s41467-019-12811-4 (PMC6813313; doi:10.1038/s41467-019-12811-4)
Supplement: Supplementary file 4 — Supplementary Data 1 [file 41467_2019_12811_MOESM4_ESM.xlsx]

## Sheet: RNAseq
	baseMean	log2FoldChange	lfcSE	stat	pvalue	FDR
A2M-AS1	3.48153	1.39063	0.609965	2.27985	0.0226167	0.0654714
A4GALT	2.51126	-2.33659	0.623712	-3.74626	0.000179494	0.00107515
AAAS	1938.8	0.0582595	0.182081	0.319964	0.748996	0.8494
AACS	489.56	0.376531	0.21014	1.79181	0.0731638	0.16362
AADAT	45.454	1.69604	0.391566	4.33143	1.48145e-05	0.000111227
AAED1	365.278	0.928156	0.197956	4.6887	2.74945e-06	2.37965e-05
AAGAB	1584.7	-0.0168756	0.153743	-0.109765	0.912596	0.951358
AAK1	1543.41	-0.227392	0.104206	-2.18214	0.0290992	0.0799446
AAMDC	227.341	0.409275	0.288793	1.41719	0.156427	0.291894
AAMP	1409.8	-0.431587	0.173497	-2.48758	0.0128617	0.0414368
AAR2	1021.33	-0.18934	0.124278	-1.52352	0.127628	0.251428
AARS	5997.02	-0.00429584	0.264539	-0.016239	0.987044	0.993877
AARS2	500.447	-0.326708	0.152799	-2.13815	0.0325044	0.0872828
AASDH	377.353	0.148551	0.149055	0.996616	0.318951	0.487411
AASDHPPT	1205.27	0.00192311	0.164946	0.011659	0.990698	0.995846
AASS	337.909	2.27555	0.216515	10.5099	7.77814e-26	4.08337e-24
AATF	2025.01	-0.401644	0.126593	-3.17273	0.00151014	0.00684672
ABAT	136.74	1.74528	0.216531	8.06021	7.61643e-16	2.01573e-14
ABCA1	661.957	0.644814	0.164108	3.92922	8.52227e-05	0.000547624
ABCA11P	29.9326	-0.802256	0.340829	-2.35384	0.0185806	0.0557829
ABCA17P	25.1187	0.774872	0.350729	2.20932	0.0271526	0.0758879
ABCA2	537.423	0.646442	0.26263	2.46141	0.0138391	0.0440163
ABCA3	903.536	0.327786	0.177685	1.84476	0.0650721	0.149378
ABCA5	110.473	0.394972	0.33131	1.19215	0.233202	0.391607
ABCA7	114.602	-0.40852	0.236277	-1.72899	0.0838115	0.181607
ABCB10	4453.27	-0.0551332	0.140324	-0.392901	0.694393	0.812537
ABCB6	329.669	-0.951966	0.304507	-3.12626	0.00177046	0.00784134
ABCB7	1131.18	0.497884	0.136597	3.64492	0.000267476	0.00153261
ABCB8	483.934	-0.454361	0.213608	-2.12708	0.0334137	0.089276
ABCB9	39.044	0.0736607	0.281173	0.261976	0.79334	0.879426
ABCC1	3783.48	-0.241375	0.0948698	-2.54427	0.0109505	0.0364045
ABCC10	234.461	-0.0601142	0.188233	-0.31936	0.749454	0.849689
ABCC2	16.7641	0.972277	0.461805	2.10539	0.0352577	0.0929694
ABCC4	817.585	0.366883	0.167555	2.18963	0.0285511	0.0787847
ABCC5	684.786	0.221401	0.18938	1.16908	0.242371	0.402514
ABCC9	27.4118	0.145137	0.285995	0.507481	0.611817	0.75053
ABCD1	166.182	0.602943	0.281972	2.13831	0.032492	0.0872828
ABCD2	635.895	1.24967	0.271084	4.6099	4.02867e-06	3.36267e-05
ABCD3	879.978	-0.165995	0.269725	-0.615421	0.538277	0.693722
ABCD4	181.115	-0.22561	0.14817	-1.52264	0.127849	0.251608
ABCE1	7873.69	-0.126414	0.192897	-0.655343	0.512247	0.670939
ABCF2	4399.99	0.0530272	0.139232	0.380856	0.70331	0.818742
ABCF3	924.873	-0.447499	0.148706	-3.00928	0.00261869	0.0109389
ABCG1	295.733	0.606123	0.300112	2.01966	0.043419	0.109652
ABCG2	1294.11	-1.00539	0.173733	-5.78696	7.16723e-09	9.32562e-08
ABHD1	27.443	1.36811	0.45656	2.99655	0.00273052	0.0113261
ABHD10	1063.27	0.192036	0.113682	1.68924	0.0911738	0.194187
ABHD11	248.28	0.261328	0.165372	1.58024	0.114053	0.231183
ABHD12	1092.82	-0.353795	0.240977	-1.46817	0.142058	0.271524
ABHD12B	4.22187	-0.509311	0.606471	-0.839794	0.401024	0.569178
ABHD13	369.075	0.0592137	0.163028	0.363211	0.716447	0.828282
ABHD14A	128.178	-0.0801613	0.26653	-0.300759	0.763598	0.859189
ABHD14B	1016.97	0.0402106	0.266834	0.150695	0.880216	0.932474
ABHD15	301.779	0.276225	0.134979	2.04642	0.0407149	0.104358
ABHD17A	372.198	-0.322614	0.228452	-1.41218	0.157898	0.294086
ABHD17B	867.519	0.156074	0.108943	1.43263	0.151964	0.285789
ABHD17C	567.242	0.397414	0.118857	3.34364	0.000826873	0.00411079
ABHD2	2484.52	0.151871	0.183179	0.829085	0.407056	0.574926
ABHD3	1660.85	-0.711625	0.176506	-4.03173	5.53683e-05	0.000369041
ABHD4	901.437	-1.0818	0.245438	-4.40764	1.04502e-05	8.06878e-05
ABHD5	283.198	-0.278338	0.192529	-1.4457	0.148262	0.280803
ABHD6	129.684	1.01407	0.188855	5.36958	7.8919e-08	8.81727e-07
ABHD8	63.0981	-0.633461	0.360575	-1.75681	0.0789499	0.173871
ABI1	2768.28	-0.152189	0.1565	-0.972456	0.330824	0.499302
ABI2	1374.6	-0.14795	0.116217	-1.27305	0.203001	0.354222
ABI3BP	9.43491	1.66154	0.509823	3.25905	0.00111785	0.00529414
ABL1	1152.9	0.39282	0.137502	2.85682	0.00427903	0.0166329
ABL2	1544.18	0.125378	0.142112	0.882248	0.377643	0.54643
ABLIM1	4841.41	0.857076	0.173156	4.94974	7.43126e-07	7.0957e-06
ABLIM3	5.17752	2.7615	0.606436	4.55365	5.27236e-06	4.3056e-05
ABR	767.518	-0.41505	0.111584	-3.71962	0.000199523	0.00118158
ABRACL	1495.86	0.108393	0.124493	0.870675	0.383932	0.552356
ABT1	698.219	-0.19113	0.185773	-1.02884	0.303556	0.471171
ABTB1	179.695	0.771713	0.378672	2.03794	0.0415557	0.10603
ABTB2	30.936	1.88223	0.363504	5.17803	2.24236e-07	2.32743e-06
ACAA1	261.429	-0.38952	0.186346	-2.09031	0.0365903	0.0957413
ACAA2	2631.37	0.0680705	0.142621	0.477282	0.633161	0.769081
ACACA	1611.39	0.0656633	0.197412	0.33262	0.739421	0.844015
ACACB	69.3708	1.28971	0.311199	4.14435	3.40786e-05	0.000237868
ACAD10	185.067	0.200847	0.201303	0.997733	0.318409	0.486833
ACAD11	7.74411	-0.198808	0.456578	-0.435432	0.663249	0.790307
ACAD8	271.96	-0.301914	0.126887	-2.37939	0.0173414	0.0528538
ACAD9	993.411	-0.577196	0.104254	-5.53646	3.08646e-08	3.67162e-07
ACADM	1656.3	-0.293011	0.149805	-1.95595	0.050471	0.123205
ACADSB	591.683	0.440438	0.22427	1.96388	0.0495445	0.121379
ACADVL	894.539	-0.691734	0.241754	-2.86132	0.00421882	0.0164417
ACAP1	461.884	-0.309377	0.220241	-1.40472	0.160105	0.297154
ACAP2	2532.22	0.121463	0.190882	0.636324	0.524566	0.682056
ACAP3	547.442	-0.349766	0.171124	-2.04393	0.0409605	0.104865
ACAT1	1602.51	-0.217833	0.118704	-1.83509	0.0664917	0.152024
ACAT2	2221.4	-0.533662	0.216297	-2.46727	0.013615	0.0434356
ACBD3	2334.62	-0.593431	0.108921	-5.44828	5.08597e-08	5.85554e-07
ACBD4	132.72	0.165864	0.31457	0.527273	0.598004	0.739725
ACBD5	841.043	-0.147913	0.177162	-0.834902	0.403773	0.571766
ACBD6	1281.56	-0.12976	0.141724	-0.915583	0.359886	0.528727
ACBD7	566.307	0.659558	0.198531	3.32218	0.000893157	0.00438737
ACD	296.821	-0.213354	0.232632	-0.917129	0.359075	0.527919
ACER2	24.857	-0.428062	0.313647	-1.36479	0.172319	0.313406
ACER3	976.746	0.555456	0.110656	5.01965	5.17656e-07	5.07101e-06
ACIN1	2842.52	-0.285224	0.135065	-2.11175	0.034708	0.0917785
ACKR2	3.40792	2.04686	0.616772	3.31867	0.000904469	0.00443493
ACLY	6965.58	-0.0802686	0.106961	-0.75045	0.452984	0.61834
ACO1	475.821	0.572085	0.155626	3.67602	0.000236901	0.00137479
ACO2	3133.49	-0.604915	0.155712	-3.88483	0.0001024	0.000645797
ACOT1	16.4304	-0.568356	0.356253	-1.59537	0.110629	0.225453
ACOT13	822.825	0.409946	0.128542	3.1892	0.00142667	0.00651171
ACOT2	53.1047	-0.0932666	0.21531	-0.433174	0.664889	0.791643
ACOT7	1430.17	-0.911517	0.295548	-3.08416	0.0020413	0.00887041
ACOT8	277.03	-0.103709	0.281091	-0.368954	0.712162	0.825051
ACOT9	714.746	0.238401	0.162966	1.46289	0.143499	0.273961
ACOX1	818.008	-0.819716	0.134319	-6.10275	1.04259e-09	1.47976e-08
ACOX3	97.4416	0.3133	0.191187	1.63871	0.101274	0.210421
ACOXL	171.77	-0.659613	0.214102	-3.08083	0.00206424	0.00895009
ACP1	2612.88	-0.0499097	0.0979691	-0.509443	0.610441	0.749608
ACP2	264.056	-0.398254	0.225979	-1.76234	0.0780112	0.172306
ACP6	877.542	0.516734	0.206027	2.50809	0.0121386	0.039542
ACRC	48.8795	0.088606	0.276033	0.320998	0.748212	0.849083
ACRV1	3.23702	0.598193	0.60373	0.99083	0.321769	0.490481
ACSF2	264.238	0.495187	0.246516	2.00874	0.0445643	0.111859
ACSF3	287.126	-0.405883	0.15104	-2.68726	0.00720414	0.0256158
ACSL1	521.231	0.252037	0.264014	0.954635	0.339762	0.509135
ACSL3	2268.24	-0.183782	0.153713	-1.19562	0.231845	0.390106
ACSL4	2553.68	0.628175	0.182174	3.44821	0.000564316	0.00295229
ACSL5	1081.05	0.242501	0.230301	1.05298	0.292352	0.459232
ACSM3	324.874	2.47519	0.404419	6.12037	9.33599e-10	1.32923e-08
ACSS1	828.992	0.178305	0.202787	0.879273	0.379253	0.548061
ACSS2	261.703	1.5675	0.276678	5.66544	1.46649e-08	1.83382e-07
ACSS3	71.6971	-0.00806032	0.247038	-0.0326278	0.973971	0.986408
ACTA2	20.2265	1.21541	0.488855	2.48624	0.0129102	0.0415577
ACTB	49937.6	-0.371096	0.12302	-3.01655	0.00255673	0.0107395
ACTG1	30004.1	-0.776585	0.249072	-3.11791	0.00182138	0.00803287
ACTG1P17	8.21599	0.519036	0.448095	1.15832	0.246735	0.407274
ACTG1P20	15.5753	0.420453	0.506695	0.829795	0.406655	0.57471
ACTL10	44.2602	-0.269102	0.342065	-0.786697	0.431459	0.598266
ACTL6A	3145.72	-0.190029	0.118033	-1.60996	0.107406	0.220072
ACTL8	3.16499	-0.857491	0.609291	-1.40736	0.159321	0.296021
ACTN1	1580.98	-0.12996	0.124556	-1.04339	0.296766	0.463968
ACTN4	5947	-0.382894	0.126518	-3.0264	0.00247483	0.0104619
ACTR10	793.546	-0.22076	0.132274	-1.66896	0.0951262	0.200625
ACTR1A	1442.98	-0.531192	0.150849	-3.52134	0.000429364	0.00233709
ACTR1B	774.959	0.370835	0.241553	1.53521	0.124732	0.247516
ACTR2	12507.9	-0.127565	0.159268	-0.800946	0.423163	0.589765
ACTR3	6135.53	-0.372139	0.134587	-2.76505	0.00569139	0.0211321
ACTR3B	336.229	0.84554	0.152419	5.54746	2.89844e-08	3.46615e-07
ACTR3C	84.8673	-0.522353	0.275598	-1.89534	0.0580471	0.136813
ACTR5	367.471	-0.867243	0.207829	-4.17287	3.00791e-05	0.00021246
ACTR6	905.001	0.503503	0.147094	3.42299	0.000619359	0.00320938
ACTR8	442.932	-0.189546	0.137077	-1.38277	0.166734	0.305847
ACVR1	323.513	0.938101	0.161707	5.80126	6.58195e-09	8.60527e-08
ACVR1B	385.456	0.567933	0.175951	3.22779	0.00124753	0.00580513
ACVR1C	48.118	2.33886	0.376622	6.2101	5.29492e-10	7.80011e-09
ACVR2A	67.2884	0.712549	0.205636	3.4651	0.000530041	0.00279448
ACVR2B	226.618	1.55956	0.174418	8.94153	3.83834e-19	1.30475e-17
ACVR2B-AS1	4.55131	1.57556	0.595968	2.6437	0.00820059	0.0286053
ACY1	5.05778	-0.502335	0.602628	-0.833574	0.404521	0.572444
ACY3	10.1001	0.761191	0.465792	1.63419	0.10222	0.211807
ACYP1	172.668	-0.69279	0.231282	-2.99543	0.00274059	0.0113609
ACYP2	76.5629	0.334489	0.236837	1.41232	0.157856	0.294063
ADA	1751.11	-1.05602	0.205541	-5.13776	2.78033e-07	2.84242e-06
ADAL	78.6545	0.829556	0.24901	3.33142	0.000864043	0.00427837
ADAM10	4684.17	-0.0718637	0.169342	-0.42437	0.671296	0.795651
ADAM11	82.9006	1.93497	0.306761	6.30774	2.83138e-10	4.25395e-09
ADAM15	2092.89	0.418464	0.281688	1.48556	0.137396	0.265
ADAM17	631.153	0.108024	0.194392	0.555705	0.578413	0.725256
ADAM19	91.7	2.31396	0.289626	7.98948	1.35506e-15	3.47934e-14
ADAM1A	70.5535	0.0612177	0.265647	0.230448	0.817744	0.895671
ADAM22	1031.1	-0.0318886	0.212902	-0.14978	0.880938	0.932626
ADAM23	833.61	-0.193329	0.159696	-1.21061	0.226046	0.383139
ADAM28	115.016	-0.239884	0.267789	-0.895795	0.370362	0.539051
ADAM29	13.437	-0.912425	0.488547	-1.86763	0.061814	0.143183
ADAM8	392.752	0.13534	0.209948	0.644637	0.519162	0.677191
ADAM9	1216.37	0.0369075	0.205166	0.179891	0.857238	0.918215
ADAMTS1	13.9213	1.68858	0.426863	3.95578	7.62847e-05	0.000496386
ADAMTS17	17.6979	2.29746	0.420454	5.46423	4.64925e-08	5.3755e-07
ADAMTS19	8.18809	1.85295	0.56041	3.30641	0.000944992	0.00459551
ADAMTS3	39.3222	3.19202	0.396167	8.05726	7.80258e-16	2.06003e-14
ADAMTS6	15.7968	3.38556	0.449454	7.53261	4.97358e-14	1.08723e-12
ADAMTSL2	6.13459	-1.89014	0.620199	-3.04763	0.00230651	0.00983739
ADAMTSL5	16.4478	-1.98288	0.364408	-5.44138	5.28699e-08	6.07156e-07
ADAP1	7.65441	1.69328	0.532565	3.17948	0.0014754	0.00670039
ADAP2	16.7029	1.48838	0.478239	3.11222	0.00185689	0.00817355
ADAR	20370.7	0.0543926	0.141311	0.384913	0.700302	0.816766
ADARB1	925.312	-0.0196267	0.248433	-0.079002	0.937031	0.963826
ADARB2	8.22357	2.68554	0.612415	4.38517	1.15897e-05	8.888e-05
ADAT1	457.039	0.202445	0.156988	1.28956	0.197204	0.346924
ADAT2	345.36	0.218228	0.157216	1.38808	0.165114	0.304001
ADAT3	17.0158	-0.313165	0.395969	-0.790883	0.429012	0.595537
ADCK1	115.541	0.672806	0.19936	3.37483	0.000738616	0.00371486
ADCK2	398.471	0.610969	0.22232	2.74815	0.00599317	0.0220301
ADCK3	1164.57	0.171329	0.193626	0.884844	0.376241	0.54504
ADCK4	206.472	0.284365	0.347805	0.817598	0.413587	0.580584
ADCK5	82.8677	-0.797237	0.282092	-2.82616	0.00471096	0.0180589
ADCY1	818.013	3.7264	0.267863	13.9116	5.38783e-44	7.18218e-42
ADCY3	1761.03	-0.18596	0.12009	-1.5485	0.121502	0.242688
ADCY6	157.017	2.8881	0.342683	8.42789	3.51963e-17	1.03362e-15
ADCY7	730.119	-0.0577462	0.114123	-0.505999	0.612858	0.7514
ADCY9	313.619	0.625781	0.161829	3.86692	0.00011022	0.000690307
ADCYAP1	14.0162	2.44994	0.529452	4.62731	3.70447e-06	3.11501e-05
ADD1	2057.65	-0.357583	0.120039	-2.97888	0.00289304	0.0119419
ADD2	1503.64	-0.158077	0.29572	-0.534549	0.592962	0.736033
ADD3	5536.53	-0.419189	0.190282	-2.20298	0.027596	0.0767954
ADGRA2	63.9264	0.811361	0.388237	2.08986	0.0366302	0.095781
ADGRA3	501.334	0.534248	0.247232	2.16092	0.0307016	0.0833233
ADGRB2	9.98186	2.88984	0.538023	5.37123	7.82009e-08	8.75863e-07
ADGRB3	8.24275	3.54023	0.577444	6.13087	8.74005e-10	1.2505e-08
ADGRE1	392.567	-0.495526	0.126691	-3.91128	9.18067e-05	0.000586704
ADGRE2	7.19378	0.730386	0.528204	1.38277	0.166735	0.305847
ADGRE5	20.287	-4.40148	0.536219	-8.20835	2.2424e-16	6.20977e-15
ADGRF3	10.1035	-0.487903	0.479106	-1.01836	0.308507	0.476462
ADGRG6	625.038	-0.849768	0.353622	-2.40304	0.0162593	0.050188
ADGRL1	36.2874	-2.3861	0.425524	-5.60744	2.05347e-08	2.52222e-07
ADGRL2	12.936	3.51204	0.536344	6.5481	5.82723e-11	9.51175e-10
ADGRL3	911.505	-0.0113782	0.176785	-0.0643616	0.948682	0.971335
ADH5	3434.27	-0.32247	0.14875	-2.16786	0.0301691	0.0820911
ADI1	2309.24	-0.496231	0.149633	-3.31633	0.000912089	0.00446746
ADIPOR1	3926.34	-0.218415	0.115293	-1.89444	0.0581661	0.137045
ADIPOR2	1496.32	0.116865	0.123309	0.947742	0.343261	0.51216
ADK	1532.59	-0.0341128	0.181258	-0.1882	0.85072	0.914334
ADM	361.93	-2.39324	0.513748	-4.65838	3.18707e-06	2.72031e-05
ADM2	454.598	0.762614	0.517024	1.47501	0.140211	0.269044
ADM5	45.7981	0.431313	0.28054	1.53744	0.124185	0.246647
ADNP	5440.39	-0.393998	0.18493	-2.13053	0.0331278	0.0886167
ADNP-AS1	9.01422	-1.27398	0.510474	-2.49568	0.0125718	0.0407458
ADNP2	2339.72	0.355891	0.11111	3.20305	0.00135982	0.00625703
ADO	900.788	0.138126	0.113004	1.22231	0.221589	0.377326
ADORA2A	8.57412	-0.100552	0.456389	-0.220321	0.825621	0.900383
ADORA2A-AS1	3.93722	0.184579	0.603741	0.305726	0.759814	0.856753
ADPGK	2066.45	0.0474641	0.081402	0.583083	0.559837	0.71108
ADPRHL1	7.01262	1.03914	0.575784	1.80475	0.0711142	0.160116
ADPRHL2	334.882	-0.58845	0.206019	-2.85629	0.00428621	0.0166496
ADPRM	28.4237	0.632725	0.29554	2.14091	0.0322812	0.086796
ADRA1A	4.44147	1.81683	0.613471	2.96156	0.00306084	0.0125205
ADRB2	911.768	0.415284	0.102329	4.05832	4.94267e-05	0.0003327
ADRBK1	1867.84	-0.433661	0.174701	-2.48231	0.0130533	0.0419688
ADRBK2	237.244	2.86365	0.186068	15.3904	1.9e-53	4.03661e-51
ADRM1	1969.22	-0.683485	0.20334	-3.36129	0.000775804	0.00387816
ADSL	2559.55	-0.1139	0.115231	-0.988452	0.322931	0.491592
ADSS	3116.3	-0.280926	0.18152	-1.54763	0.121711	0.242975
ADSSL1	6.04835	0.21512	0.548491	0.392203	0.694908	0.812988
ADTRP	62.9495	-2.7708	0.619044	-4.47593	NA	NA
AEBP2	1368.84	0.502195	0.146865	3.41943	0.000627524	0.00323832
AEN	1226.77	-0.234906	0.135427	-1.73456	0.0828188	0.180059
AES	3990.05	-0.28944	0.1756	-1.64829	0.0992932	0.207428
AFAP1	18.8393	1.16513	0.387146	3.00953	0.00261651	0.0109333
AFAP1-AS1	4075.8	-1.1009	0.27031	-4.07272	4.64673e-05	0.000314963
AFAP1L2	134.276	2.6037	0.227623	11.4387	2.67948e-30	1.7432e-28
AFF1	3452.85	-0.288159	0.202142	-1.42553	0.154004	0.28831
AFF2	45.6955	5.22347	0.450729	11.5889	4.68915e-31	3.15635e-29
AFF3	13.8674	4.52284	0.559285	8.08682	6.12426e-16	1.64244e-14
AFF4	1415.3	0.0494228	0.215405	0.229442	0.818526	0.896091
AFG3L1P	322.141	-0.282904	0.253677	-1.11521	0.26476	0.42774
AFG3L2	2314.66	-0.329918	0.204719	-1.61157	0.107056	0.219535
AFMID	739.432	-0.716603	0.141172	-5.07612	3.85227e-07	3.85142e-06
AFTPH	2276.9	-0.0640087	0.135486	-0.472436	0.636616	0.77164
AGA	570.517	0.448032	0.192107	2.3322	0.0196899	0.0585445
AGAP1	1642.63	-0.230287	0.164585	-1.3992	0.161754	0.299479
AGAP2	349.986	-0.349059	0.199324	-1.75121	0.0799097	0.175502
AGAP3	1078.88	-0.093554	0.235794	-0.396761	0.691543	0.811156
AGAP4	10.5165	0.0529412	0.52074	0.101665	0.919022	0.954545
AGAP6	10.5877	-0.05338	0.511262	-0.104408	0.916845	0.95323
AGBL2	13.4381	0.298984	0.41951	0.712697	0.476033	0.639501
AGBL3	43.2027	0.431009	0.359221	1.19984	0.2302	0.387955
AGBL5	721.563	0.0296288	0.239848	0.123532	0.901686	0.945665
AGFG1	3827.05	-0.236282	0.143684	-1.64446	0.100081	0.208584
AGFG2	181.756	-0.0902729	0.210142	-0.42958	0.667501	0.793113
AGGF1	1240.45	-0.142217	0.197229	-0.721073	0.470864	0.634649
AGK	2634.53	0.0566826	0.115717	0.489838	0.624249	0.761384
AGL	526.23	0.685983	0.227371	3.01702	0.00255272	0.0107326
AGMAT	466.216	0.195624	0.125793	1.55512	0.119917	0.240488
AGO1	759.156	-0.251756	0.132761	-1.89631	0.0579191	0.136557
AGO2	373.898	-0.211474	0.333584	-0.633947	0.526115	0.683312
AGO3	148.129	-0.697274	0.260829	-2.6733	0.007511	0.026561
AGO4	404.48	0.550223	0.172516	3.18941	0.00142564	0.00650921
AGPAT2	546.979	0.861832	0.295224	2.91925	0.00350875	0.0140567
AGPAT3	2490.91	0.00770666	0.0924363	0.0833726	0.933555	0.96158
AGPAT4	11.7107	2.32526	0.528684	4.39819	1.09155e-05	8.3949e-05
AGPAT5	2180.49	0.0496184	0.0849235	0.584272	0.559037	0.710462
AGPS	3078.77	-0.214068	0.23165	-0.9241	0.355434	0.524283
AGRN	33.3617	0.926823	0.401087	2.31078	0.0208452	0.0611636
AGTPBP1	1400.09	0.135545	0.167511	0.809169	0.418418	0.585192
AGTRAP	332.63	-0.320106	0.311555	-1.02745	0.30421	0.471757
AHCTF1	3503.08	-0.246997	0.237511	-1.03994	0.298369	0.465725
AHCTF1P1	612.485	-0.142406	0.466128	-0.305509	0.759979	0.856753
AHCY	4881.9	-0.122248	0.231167	-0.528832	0.596922	0.738521
AHCYL1	4528.6	0.136234	0.153852	0.885492	0.375891	0.544824
AHCYL2	1664.02	-0.170508	0.156211	-1.09152	0.275044	0.439456
AHDC1	85.6038	0.249664	0.26925	0.927256	0.353793	0.522543
AHI1	264.527	-0.136892	0.257554	-0.531507	0.595068	0.737495
AHNAK	12272.3	-0.908453	0.228642	-3.97325	7.08995e-05	0.000463694
AHNAK2	35.3997	2.97505	0.372984	7.97635	1.50725e-15	3.85228e-14
AHR	857.892	-0.669658	0.202453	-3.30772	0.000940582	0.00458062
AHRR	26.068	-0.233782	0.304694	-0.767268	0.442922	0.608622
AHSA1	4978.39	-0.337415	0.215667	-1.56452	0.117696	0.237118
AHSA2	226.933	0.329522	0.330002	0.998546	0.318015	0.486778
AIDA	2114	-0.600257	0.124315	-4.82853	1.37545e-06	1.2563e-05
AIF1L	74.6949	2.66183	0.426449	6.24185	4.32434e-10	6.41901e-09
AIFM1	3276	0.136048	0.111025	1.22538	0.220432	0.375968
AIFM2	628.365	-0.792011	0.222171	-3.56487	0.000364031	0.00201536
AIG1	561.043	2.28325	0.286819	7.96059	1.71225e-15	4.34356e-14
AIM1	76.4813	2.67344	0.30514	8.76137	1.92893e-18	6.24467e-17
AIM2	48.6882	-1.42186	0.371307	-3.82933	0.000128491	0.000796304
AIMP1	2991.68	0.0980074	0.128531	0.762521	0.445749	0.611219
AIMP2	876.958	0.0681039	0.147781	0.460845	0.64491	0.777948
AIP	780.158	-0.381154	0.228133	-1.67076	0.0947698	0.200091
AJUBA	105.807	0.212774	0.160037	1.32953	0.183672	0.329428
AK1	57.2044	-1.02707	0.358555	-2.86448	0.00417698	0.0163343
AK2	5833.45	-0.385725	0.168136	-2.29413	0.021783	0.0634227
AK3	989.711	-0.239613	0.134067	-1.78727	0.0738937	0.164981
AK4	81.4764	3.84138	0.312458	12.2941	9.74875e-35	7.8901e-33
AK6	1048.93	-0.245758	0.201017	-1.22257	0.221491	0.377253
AK7	21.2528	2.83487	0.442086	6.41248	1.43171e-10	2.21973e-09
AK9	60.889	0.106956	0.22807	0.468963	0.639096	0.773801
AKAP1	1693.12	-0.0133924	0.124332	-0.107714	0.914222	0.951822
AKAP10	412.511	-0.123644	0.177251	-0.697566	0.485448	0.648584
AKAP11	703.13	0.300084	0.300339	0.99915	0.317722	0.486384
AKAP12	57.6892	3.04328	0.400291	7.60267	2.90078e-14	6.48717e-13
AKAP13	1338.3	0.0687476	0.190951	0.360027	0.718827	0.829913
AKAP17A	711.88	-0.357539	0.125465	-2.84971	0.00437593	0.0169297
AKAP3	32.1382	2.13392	0.358899	5.94574	2.75205e-09	3.74947e-08
AKAP5	58.4072	0.755306	0.390194	1.93572	0.0529023	0.127402
AKAP6	32.0328	1.01011	0.404858	2.49498	0.0125965	0.0407895
AKAP7	43.323	3.13875	0.398449	7.87744	3.34165e-15	8.17203e-14
AKAP8	637.449	-0.416051	0.162518	-2.56004	0.010466	0.034999
AKAP8L	1077.88	-0.194911	0.197977	-0.984514	0.324863	0.493483
AKAP9	4208.2	0.325139	0.166372	1.95429	0.0506671	0.123416
AKIP1	410.617	0.0133769	0.14191	0.094263	0.9249	0.957724
AKIRIN1	1443.58	-0.293821	0.153781	-1.91064	0.0560509	0.133145
AKIRIN2	1314.67	-0.328855	0.11981	-2.74481	0.00605454	0.0222076
AKNA	1860.37	-0.101896	0.167081	-0.609858	0.541956	0.697187
AKR1A1	737.57	-0.19381	0.175072	-1.10703	0.268281	0.431694
AKR1B1	2843.04	-0.0212558	0.201791	-0.105336	0.916109	0.95283
AKR7A2	482.114	-0.42576	0.236622	-1.79933	0.0719671	0.161715
AKR7L	5.83715	0.222391	0.536652	0.414405	0.678578	0.801409
AKT1	1804.54	-0.207677	0.143981	-1.44239	0.149191	0.2819
AKT1S1	498.259	-0.419557	0.212464	-1.97471	0.0483006	0.119105
AKT2	2389.92	-0.268627	0.181413	-1.48075	0.138674	0.266924
AKT3	2126.75	0.224868	0.178872	1.25715	0.208699	0.361074
AKTIP	372.787	-0.151317	0.177506	-0.852458	0.39396	0.56179
ALAD	1009.1	0.566736	0.102978	5.50348	3.72359e-08	4.37216e-07
ALAS1	706.773	-0.00302054	0.158903	-0.0190086	0.984834	0.992572
ALB	4.84066	1.47534	0.611743	2.4117	0.0158785	0.0491911
ALCAM	74.6266	1.36751	0.402506	3.39747	0.000680109	0.00345312
ALDH16A1	1024.72	-0.643288	0.224089	-2.87069	0.00409581	0.0160677
ALDH18A1	3640.75	-0.156973	0.126547	-1.24043	0.214816	0.368562
ALDH1B1	917.819	0.298584	0.107644	2.77381	0.00554045	0.0206676
ALDH1L2	2152.08	0.647989	0.488154	1.32743	0.184367	0.330195
ALDH2	39.2045	1.85516	0.521269	3.55893	0.00037237	0.00205484
ALDH3A2	1324.96	-0.166554	0.147699	-1.12766	0.259464	0.422002
ALDH3B1	430.143	1.07593	0.276795	3.88711	0.000101445	0.000640663
ALDH4A1	60.4905	-0.839544	0.375461	-2.23603	0.0253496	0.0718081
ALDH5A1	1380.9	1.37288	0.114604	11.9793	4.56134e-33	3.33444e-31
ALDH6A1	470.58	0.309947	0.185947	1.66686	0.0955431	0.201348
ALDH9A1	2427.37	-0.366255	0.100793	-3.63375	0.000279328	0.00159715
ALDOA	21256.3	-0.697993	0.221439	-3.15208	0.00162112	0.00726035
ALDOB	8.39524	1.18408	0.469019	2.52459	0.0115832	0.038061
ALDOC	398.486	0.0072725	0.328968	0.022107	0.982363	0.991036
ALG1	466.155	-0.373782	0.169846	-2.20071	0.0277567	0.0771008
ALG10	274.269	0.228453	0.164364	1.38992	0.164554	0.303463
ALG10B	622.198	1.0515	0.139602	7.53212	4.99222e-14	1.08955e-12
ALG11	77.1852	0.168956	0.30602	0.552106	0.580876	0.726669
ALG12	182.733	-0.328653	0.227342	-1.44563	0.14828	0.280803
ALG13	852.876	0.361151	0.176385	2.04752	0.0406075	0.104197
ALG14	105.733	0.358282	0.208084	1.72181	0.0851032	0.18382
ALG1L	22.3041	2.47356	0.455172	5.43435	5.4997e-08	6.29987e-07
ALG1L2	12.9776	0.236409	0.4204	0.562342	0.573883	0.721896
ALG1L9P	6.69093	0.942511	0.509211	1.85092	0.0641806	0.147909
ALG2	850.393	-0.0282416	0.16021	-0.176279	0.860074	0.919374
ALG3	2061.76	-0.0493859	0.193959	-0.25462	0.799016	0.882977
ALG5	757.092	-0.366963	0.130568	-2.81051	0.00494634	0.0187864
ALG6	477.286	0.48628	0.203223	2.39283	0.0167188	0.0513034
ALG8	2016.23	-0.200015	0.12226	-1.63598	0.101844	0.211158
ALG9	355.681	-0.0389544	0.132122	-0.294837	0.768118	0.862152
ALKBH1	294.971	-0.277594	0.127994	-2.16881	0.0300973	0.0819777
ALKBH2	357.04	-0.0391371	0.17951	-0.218022	0.827412	0.901468
ALKBH3	501.876	-0.158004	0.127419	-1.24004	0.214961	0.368718
ALKBH4	232.163	-0.00903871	0.239691	-0.0377099	0.969919	0.983958
ALKBH5	1100.51	-0.407728	0.199315	-2.04564	0.0407915	0.104492
ALKBH6	195.884	-0.0274395	0.265269	-0.10344	0.917614	0.953737
ALKBH7	153.307	-0.717662	0.323487	-2.21852	0.0265195	0.074409
ALKBH8	271.333	0.105203	0.204401	0.51469	0.60677	0.747305
ALMS1	1264.47	0.216228	0.27336	0.791001	0.428943	0.595502
ALMS1-IT1	61.8185	-0.317381	0.314035	-1.01065	0.312183	0.480121
ALOX12-AS1	10.7634	-0.0906204	0.501639	-0.180649	0.856643	0.918215
ALOX12P2	20.7239	-0.498136	0.395567	-1.25929	0.207924	0.360237
ALOX5	52.7313	3.41564	0.394928	8.64875	5.20662e-18	1.63497e-16
ALOX5AP	33.1036	2.35307	0.479387	4.9085	9.17764e-07	8.59424e-06
ALPK1	279.479	1.93076	0.335983	5.7466	9.1056e-09	1.16581e-07
ALPK2	699.439	-0.186106	0.281766	-0.660499	0.508933	0.667618
ALS2	744.136	0.03699	0.114795	0.322228	0.74728	0.848732
ALS2CR12	9.33406	0.125572	0.532675	0.235739	0.813635	0.893009
ALYREF	4290.71	-0.877468	0.186622	-4.70184	2.57826e-06	2.24049e-05
AMBRA1	604.008	-0.232651	0.150661	-1.54421	0.122539	0.244333
AMD1	2349.83	-0.23769	0.208812	-1.1383	0.254996	0.416528
AMDHD1	117.534	2.64123	0.194946	13.5485	8.08486e-42	9.39571e-40
AMDHD2	166.655	-0.344423	0.248561	-1.38567	0.165849	0.3049
AMER1	735.524	0.783314	0.245501	3.19067	0.00141942	0.00648736
AMFR	1033.72	0.0452908	0.122949	0.368369	0.712598	0.825174
AMH	33.8924	0.206296	0.312856	0.659396	0.509641	0.668364
AMIGO1	31.2752	2.29912	0.34554	6.65369	2.85837e-11	4.83399e-10
AMIGO3	80.9625	-0.71517	0.339107	-2.10898	0.0349461	0.0923004
AMMECR1	2673.87	0.353555	0.231024	1.53038	0.125922	0.249187
AMMECR1L	535.755	0.0511161	0.124302	0.411227	0.680906	0.803113
AMN	10.6107	0.935309	0.517042	1.80896	0.0704568	0.158899
AMN1	55.1104	-0.291085	0.275998	-1.05466	0.29158	0.458443
AMOTL1	197.945	7.72679	0.448892	17.213	2.11994e-66	9.60828e-64
AMPD1	307.523	-0.0787582	0.231898	-0.339624	0.73414	0.840527
AMPD2	1445.64	-0.111083	0.163254	-0.680427	0.496234	0.657395
AMPD3	23.4013	0.0416462	0.415505	0.10023	0.920162	0.955191
AMT	6.35702	-0.164498	0.534769	-0.307606	0.758382	0.855883
AMY2B	20.7996	-1.06073	0.412579	-2.57097	0.0101413	0.0341231
AMZ1	32.1208	0.577062	0.395036	1.46078	0.144075	0.274791
AMZ2	1041.1	-0.548868	0.109765	-5.00039	5.72156e-07	5.56481e-06
AMZ2P1	89.6365	-0.118381	0.260064	-0.455198	0.648967	0.780885
ANAPC1	2121.36	-0.0323879	0.16404	-0.197439	0.843484	0.910688
ANAPC10	619.866	-0.217894	0.112397	-1.9386	0.0525498	0.126884
ANAPC11	835.67	-0.72983	0.199649	-3.65556	0.000256625	0.00147978
ANAPC13	1136.75	0.100801	0.111703	0.902403	0.366843	0.535885
ANAPC15	648.019	-0.606033	0.148818	-4.0723	4.65514e-05	0.000315219
ANAPC16	2209.4	0.061021	0.187948	0.32467	0.745431	0.847886
ANAPC1P1	30.8388	-0.00327705	0.4997	-0.00655804	0.994767	0.997347
ANAPC2	513.702	-0.239296	0.201627	-1.18682	0.235297	0.394006
ANAPC4	643.647	-0.300248	0.195973	-1.53209	0.1255	0.248641
ANAPC5	2596.73	-0.347789	0.132901	-2.6169	0.00887318	0.0304745
ANAPC7	1397.24	-0.514116	0.155283	-3.31082	0.000930227	0.00453669
ANG	6.55504	1.24594	0.570185	2.18515	0.0288781	0.079469
ANGEL1	653.243	0.26822	0.152649	1.7571	0.0789013	0.173821
ANGEL2	917.939	-0.0177447	0.149715	-0.118523	0.905653	0.947783
ANK1	3.03256	1.86883	0.608221	3.07262	0.0021219	0.00916209
ANK2	68.9254	3.32174	0.399979	8.30477	1.00009e-16	2.82708e-15
ANK3	3858.77	0.290214	0.256568	1.13114	0.257996	0.420117
ANKAR	52.5047	-0.121096	0.252161	-0.480231	0.631063	0.767218
ANKDD1A	196.776	0.138121	0.229274	0.602426	0.546891	0.701516
ANKDD1B	6.52913	-0.876296	0.477321	-1.83586	0.0663782	0.151803
ANKEF1	335.493	0.59526	0.143144	4.15849	3.20363e-05	0.000225232
ANKFY1	1073.47	-0.120955	0.129378	-0.934895	0.349842	0.518691
ANKH	2198.96	-0.49692	0.117808	-4.21805	2.46424e-05	0.000177847
ANKHD1	129.474	-0.329884	0.174872	-1.88643	0.0592371	0.13899
ANKIB1	1540.65	0.182839	0.211611	0.864036	0.387568	0.555999
ANKLE1	302.644	-0.459735	0.174445	-2.63541	0.00840349	0.0291858
ANKLE2	814.561	-0.157059	0.130936	-1.19951	0.230328	0.388028
ANKMY1	82.7416	0.223725	0.19873	1.12577	0.260263	0.422811
ANKMY2	522.242	0.22486	0.125217	1.79576	0.0725328	0.162587
ANKRA2	285.418	0.513587	0.206048	2.49256	0.0126827	0.0410293
ANKRD10	331.203	0.311386	0.17041	1.82728	0.0676581	0.154095
ANKRD11	5011.18	0.00361127	0.122828	0.029401	0.976545	0.988026
ANKRD12	10207.7	-1.03327	0.155652	-6.6383	3.17324e-11	5.35317e-10
ANKRD13A	765.962	-0.0612722	0.142618	-0.429624	0.667469	0.793113
ANKRD13B	63.484	1.09028	0.258024	4.22549	2.38422e-05	0.000172437
ANKRD13C	1433.89	-0.267523	0.12094	-2.21203	0.0269647	0.0754092
ANKRD13D	309.067	-0.241721	0.213044	-1.1346	0.256542	0.418249
ANKRD16	144.342	-0.407894	0.206105	-1.97906	0.0478097	0.118194
ANKRD17	4820.45	0.123574	0.210276	0.587678	0.556749	0.709005
ANKRD18A	286.253	0.107124	0.254727	0.420546	0.674086	0.797837
ANKRD18B	196.387	3.87827	0.317152	12.2284	2.19104e-34	1.75245e-32
ANKRD18DP	25.9396	0.311362	0.526684	0.591173	0.554404	0.707616
ANKRD20A5P	28.7951	0.848371	0.391108	2.16915	0.0300716	0.0819242
ANKRD20A8P	3.14981	0.297822	0.597164	0.498728	0.617971	0.756033
ANKRD20A9P	41.6041	0.474971	0.30418	1.56148	0.118411	0.238252
ANKRD23	94.7522	-0.793888	0.275147	-2.88532	0.00391017	0.0154599
ANKRD24	5.74465	-1.16518	0.556423	-2.09405	0.0362556	0.0950207
ANKRD26	1270.1	-0.0332803	0.1733	-0.192039	0.847712	0.912977
ANKRD27	5619.7	-0.43894	0.211667	-2.07373	0.0381043	0.0988371
ANKRD28	1008.95	-0.258171	0.183298	-1.40847	0.158992	0.295719
ANKRD29	43.0383	2.17536	0.32018	6.79418	1.08933e-11	1.92108e-10
ANKRD31	39.0275	2.18912	0.329043	6.65297	2.87232e-11	4.85154e-10
ANKRD33B	695.047	0.224877	0.271935	0.826952	0.408264	0.576266
ANKRD34A	41.9997	0.825926	0.285011	2.89787	0.00375703	0.0149282
ANKRD36	214.653	-0.223196	0.251128	-0.888774	0.374125	0.542784
ANKRD36B	215.463	-0.202625	0.225907	-0.896941	0.369751	0.538457
ANKRD36BP2	1075.22	0.209365	0.224813	0.931286	0.351706	0.52042
ANKRD36C	191.602	-0.183471	0.22375	-0.819981	0.412227	0.5797
ANKRD37	66.4939	0.608029	0.30044	2.02379	0.0429915	0.108795
ANKRD39	299.616	-0.920161	0.227204	-4.04994	5.12306e-05	0.000343884
ANKRD40	1785.11	-0.0142948	0.110156	-0.129769	0.896749	0.942648
ANKRD42	98.8536	1.39422	0.184015	7.5767	3.54453e-14	7.88788e-13
ANKRD44	345.702	0.238108	0.222713	1.06912	0.285014	0.451356
ANKRD45	7.04746	1.55265	0.610748	2.54221	0.0110154	0.0365935
ANKRD46	965.047	0.171811	0.119924	1.43267	0.151954	0.285789
ANKRD49	350.946	-0.0932116	0.211111	-0.441528	0.658831	0.787043
ANKRD50	883.863	-0.0193057	0.249933	-0.0772433	0.93843	0.9649
ANKRD52	2987.21	-0.0609947	0.213798	-0.285292	0.775421	0.867198
ANKRD54	317.838	-0.450274	0.179735	-2.50521	0.0122377	0.0398172
ANKRD55	12.077	0.169689	0.528982	0.320784	0.748374	0.849083
ANKRD6	76.0843	-0.450301	0.222667	-2.02231	0.0431446	0.109142
ANKRD61	7.03518	-0.13614	0.52152	-0.261044	0.794059	0.87952
ANKRD7	2.17206	1.43911	0.624187	2.30557	0.0211347	0.061841
ANKRD9	42.0682	-0.0146873	0.247244	-0.059404	0.95263	0.973323
ANKS1A	277.252	0.186137	0.161256	1.1543	0.248379	0.409062
ANKS1B	5.74665	3.30911	0.603313	5.4849	4.13707e-08	4.83416e-07
ANKS3	94.8189	0.034921	0.200093	0.174524	0.861454	0.920052
ANKS6	636.369	1.31021	0.177916	7.36419	1.78224e-13	3.73392e-12
ANKZF1	700.211	0.123098	0.174517	0.705362	0.480585	0.643784
ANLN	1587.32	0.258474	0.141056	1.83242	0.0668883	0.152726
ANO10	130.295	1.67828	0.262605	6.39088	1.64929e-10	2.53681e-09
ANO4	18.5001	4.91985	0.544323	9.03846	1.58889e-19	5.59693e-18
ANO5	620.325	-0.0832298	0.190075	-0.437879	0.661474	0.789017
ANO6	2579.34	0.24143	0.176394	1.3687	0.171094	0.312013
ANO8	122.218	-0.176545	0.2596	-0.680064	0.496464	0.657487
ANO9	34.7983	0.574359	0.366473	1.56726	0.117054	0.236069
ANOS1	445.7	-1.13832	0.299102	-3.80579	0.000141354	0.00087007
ANP32A	8715.96	-0.356751	0.125408	-2.84471	0.00444517	0.0171513
ANP32AP1	10.8694	-0.488698	0.52638	-0.928412	0.353194	0.521997
ANP32B	11804.4	0.301647	0.110394	2.73246	0.00628634	0.0228788
ANP32C	9.59899	-0.0771089	0.480942	-0.160329	0.872622	0.927246
ANP32E	14498.8	-0.0961813	0.147162	-0.653572	0.513387	0.67198
ANTXR1	70.7928	4.56368	0.347114	13.1475	1.75891e-39	1.81181e-37
ANTXR2	2.91002	1.89892	0.624249	3.04193	0.00235065	0.0099943
ANXA1	428.966	2.70069	0.592099	4.56122	5.08576e-06	4.16572e-05
ANXA11	1604.92	0.639278	0.164707	3.88131	0.000103896	0.000654015
ANXA2	9459.64	-0.620566	0.163885	-3.78661	0.000152719	0.000931177
ANXA2P2	935.009	-0.492318	0.482415	-1.02053	0.307478	0.475358
ANXA2R	33.3637	0.309119	0.356941	0.866023	0.386478	0.554964
ANXA3	16.8297	-0.750872	0.486819	-1.5424	0.122975	0.244902
ANXA4	1376.76	0.371603	0.108105	3.43743	0.000587253	0.00305466
ANXA5	7992.18	-0.384439	0.0968887	-3.96784	7.25279e-05	0.000473661
ANXA6	6578.23	-1.02608	0.153021	-6.70545	2.00784e-11	3.45577e-10
ANXA7	4483.06	-0.623909	0.109813	-5.68157	1.33464e-08	1.67873e-07
ANXA9	15.2839	1.95465	0.607165	3.2193	0.00128503	0.00595724
AOC2	29.6183	1.273	0.46405	2.74324	0.00608367	0.0222964
AOC3	84.6961	2.44351	0.600571	4.06864	4.72887e-05	0.000319848
AP1AR	2039.98	-0.0289991	0.160646	-0.180516	0.856747	0.918215
AP1B1	1780.84	-0.397647	0.168384	-2.36155	0.0181986	0.0548905
AP1G1	2643.72	-0.136682	0.147099	-0.929186	0.352793	0.521688
AP1G2	272.933	-0.196099	0.190232	-1.03084	0.302614	0.470353
AP1M1	939.374	-0.410911	0.210031	-1.95643	0.0504147	0.12309
AP1S1	846.639	0.145521	0.212368	0.685232	0.493197	0.654564
AP1S2	1352.13	-1.84404	0.216887	-8.50229	1.85881e-17	5.57931e-16
AP1S3	316.96	-0.0858173	0.173566	-0.494437	0.620997	0.758439
AP2A1	1183.27	-0.467322	0.196472	-2.37857	0.0173801	0.0529502
AP2A2	1228.17	0.0392101	0.18441	0.212625	0.83162	0.90388
AP2B1	2633.86	-0.384844	0.116327	-3.30829	0.000938692	0.00457305
AP2M1	7075.91	-0.681114	0.15404	-4.42167	9.79403e-06	7.60968e-05
AP2S1	1882.89	-0.271636	0.222452	-1.2211	0.222049	0.377824
AP3B1	2054.45	-0.159395	0.211099	-0.755072	0.450206	0.61584
AP3B2	3.03893	2.04679	0.614814	3.32912	0.000871194	0.0043075
AP3D1	4184.98	-0.450291	0.188526	-2.38848	0.0169183	0.0517638
AP3M1	3218.97	-0.102872	0.113659	-0.905088	0.365419	0.534364
AP3M2	511.829	-0.155823	0.166732	-0.934574	0.350008	0.518868
AP3S1	1665.49	-0.16444	0.102448	-1.60512	0.108468	0.221806
AP3S2	5.04258	-0.385893	0.58735	-0.657008	0.511176	0.669988
AP4B1	340.97	-0.344375	0.143019	-2.4079	0.0160445	0.0496264
AP4E1	658.824	0.0594526	0.210362	0.282621	0.777468	0.868844
AP4M1	164.621	0.393862	0.236421	1.66593	0.0957271	0.20158
AP4S1	128.84	-0.269089	0.194414	-1.38411	0.166326	0.305406
AP5B1	597.18	0.146363	0.178562	0.819672	0.412403	0.5797
AP5M1	788.506	-0.0873451	0.131084	-0.666329	0.505201	0.664527
AP5S1	69.5283	-0.219226	0.267485	-0.819583	0.412454	0.579712
AP5Z1	376.596	0.0930946	0.263129	0.353799	0.72349	0.833245
APAF1	473.805	0.678842	0.145238	4.67401	2.95375e-06	2.53709e-05
APBA1	55.2864	3.31618	0.36235	9.15186	5.59626e-20	2.00243e-18
APBA2	219.857	-0.341524	0.174123	-1.96139	0.0498337	0.121956
APBA3	172.273	-0.698636	0.241671	-2.89086	0.00384191	0.0152299
APBB1	176.642	1.7853	0.237702	7.51065	5.88336e-14	1.27994e-12
APBB2	427.656	0.557457	0.184795	3.01663	0.00255603	0.0107395
APBB3	33.6202	0.123137	0.303024	0.406361	0.684477	0.806206
APC	642.828	-0.313536	0.336764	-0.931028	0.351839	0.520561
APCDD1	71.4202	5.49298	0.438323	12.5318	5.00121e-36	4.30389e-34
APEH	823.464	-0.0313812	0.216074	-0.145234	0.884526	0.934866
APELA	16.5906	3.65017	0.527039	6.92581	4.33477e-12	7.94337e-11
APEX1	2608.9	0.0225815	0.122071	0.184987	0.85324	0.916245
APEX2	761.251	-0.131387	0.1532	-0.857618	0.391104	0.559242
APH1A	6071.97	-0.0131142	0.246446	-0.0532132	0.957562	0.975937
APH1B	414.452	0.658	0.180007	3.65542	0.00025676	0.00147993
API5	6499.86	-0.183514	0.19154	-0.958099	0.338013	0.507449
APIP	1270.45	-0.0546088	0.133818	-0.408083	0.683213	0.804995
APITD1	58.2408	-0.317109	0.302562	-1.04808	0.294602	0.461822
APLF	156.475	1.09949	0.188466	5.83393	5.41379e-09	7.13288e-08
APLN	15.8248	1.61373	0.503199	3.20695	0.0013415	0.00618739
APLP1	30.5816	-1.15965	0.456612	-2.53968	0.0110954	0.036805
APLP2	2819.96	0.397736	0.104158	3.81857	0.000134228	0.000829965
APMAP	1110.22	-0.0771875	0.14189	-0.543994	0.586445	0.731215
APOA1BP	2469.18	0.0327192	0.198762	0.164615	0.869247	0.925352
APOBEC3A	2.79553	-0.397204	0.61284	-0.648136	0.516897	0.675469
APOBEC3A_B	67.0935	-0.470459	0.303115	-1.55208	0.120643	0.241553
APOBEC3B	479.191	-0.449845	0.296775	-1.51578	0.129576	0.253941
APOBEC3C	1655.01	-0.576923	0.211951	-2.72197	0.00648949	0.0234487
APOBEC3D	123.639	-0.131107	0.27181	-0.482347	0.629559	0.765869
APOBEC3F	213.837	-0.595441	0.257801	-2.30969	0.0209052	0.0612999
APOBEC3G	96.5181	-2.76432	0.413463	-6.68578	2.29701e-11	3.92367e-10
APOBEC3H	3.90923	-2.52069	0.62328	-4.04424	5.2494e-05	0.000351433
APOC1	79.7218	0.496906	0.362271	1.37164	0.170175	0.310712
APOE	4.11047	-0.155039	0.573391	-0.27039	0.78686	0.875036
APOL1	233.932	-1.71104	0.270309	-6.32995	2.45235e-10	3.70908e-09
APOL2	807.727	-0.373003	0.177968	-2.09589	0.0360918	0.0947242
APOL3	91.9257	-0.798114	0.237149	-3.36545	0.000764183	0.00382852
APOL4	11.3308	-0.379139	0.413696	-0.916467	0.359422	0.528274
APOL6	1334.32	0.427495	0.304926	1.40196	0.160927	0.298191
APOLD1	218.414	0.616538	0.234313	2.63126	0.00850695	0.0294773
APOO	905.81	-0.388825	0.200731	-1.93704	0.0527405	0.127148
APOOL	884.571	0.760674	0.185816	4.0937	4.24551e-05	0.000290227
APOPT1	620.711	0.0320399	0.133581	0.239854	0.810444	0.890761
APP	10369	-0.200914	0.13221	-1.51966	0.128597	0.252569
APPBP2	1447.86	-0.720244	0.12859	-5.60108	2.13025e-08	2.61181e-07
APPL1	1780.32	0.0186219	0.222832	0.0835691	0.933399	0.96158
APPL2	661.376	-0.992969	0.205739	-4.82636	1.39049e-06	1.26719e-05
APRT	2130.52	-0.236723	0.251847	-0.939947	0.347245	0.516096
APTR	165.835	0.0223206	0.180303	0.123795	0.901478	0.945665
APTX	829.855	-0.0818914	0.100318	-0.81632	0.414317	0.581309
AQP11	17.1967	0.774127	0.411208	1.88257	0.0597593	0.139829
AQP3	1188.51	-1.01909	0.274417	-3.71366	0.000204281	0.00120556
AQR	2073.43	0.131227	0.206747	0.634723	0.525609	0.68285
ARAF	1349.09	-0.352505	0.19337	-1.82296	0.0683094	0.155266
ARAP1	973.895	0.0780191	0.179607	0.434389	0.664006	0.791001
ARAP2	66.948	4.32862	0.412179	10.5018	8.47402e-26	4.41461e-24
ARAP3	8.10411	3.11749	0.5845	5.3336	9.62821e-08	1.06262e-06
ARCN1	3392.73	-0.0181993	0.14114	-0.128945	0.897401	0.943183
AREG	9.16898	3.27741	0.598832	5.47301	4.42467e-08	5.14647e-07
AREL1	955.472	-0.124201	0.133599	-0.929656	0.352549	0.521498
ARF1	11149.1	-0.245874	0.225534	-1.09019	0.27563	0.440134
ARF3	5425.05	0.261133	0.12225	2.13605	0.0326752	0.0876648
ARF4	1423.79	-0.131927	0.166013	-0.794679	0.4268	0.593192
ARF4-AS1	7.88494	0.124828	0.518058	0.240953	0.809591	0.890112
ARF5	1644.81	0.244724	0.251029	0.974882	0.329619	0.498368
ARF6	3661.63	0.00311957	0.107643	0.0289807	0.97688	0.988218
ARFGAP1	701.974	-0.196595	0.140532	-1.39893	0.161834	0.299586
ARFGAP2	1111.08	-0.223234	0.140765	-1.58586	0.112772	0.229093
ARFGAP3	1244.71	-0.874394	0.194642	-4.49231	7.04547e-06	5.6186e-05
ARFGEF1	2983.36	0.302156	0.236653	1.27679	0.201676	0.352602
ARFGEF2	2391.45	0.113376	0.202902	0.558773	0.576317	0.723362
ARFGEF3	294.18	4.67436	0.296858	15.7461	7.30235e-56	1.74193e-53
ARFIP1	1196.34	0.0734486	0.152862	0.480491	0.630879	0.767062
ARFIP2	520.675	-0.239522	0.167978	-1.42591	0.153894	0.288142
ARFRP1	580.725	-0.373126	0.207166	-1.80109	0.0716879	0.161141
ARG2	17.8405	1.54463	0.466994	3.30761	0.000940965	0.00458084
ARGLU1	982.99	-0.187155	0.186786	-1.00198	0.316354	0.484772
ARHGAP1	1145.04	-0.448252	0.193093	-2.32142	0.0202639	0.0599106
ARHGAP10	2104.52	-0.0545307	0.114003	-0.478325	0.632419	0.768369
ARHGAP11A	3038.98	-0.292098	0.179003	-1.6318	0.102721	0.212619
ARHGAP11B	110.515	-0.0768002	0.365459	-0.210147	0.833553	0.904954
ARHGAP12	410.939	0.566893	0.207512	2.73185	0.0062979	0.0229086
ARHGAP15	826.874	-0.240267	0.121446	-1.97839	0.0478849	0.118337
ARHGAP17	689.106	0.109036	0.126724	0.860424	0.389556	0.557689
ARHGAP18	709.215	-0.0337611	0.171869	-0.196435	0.844269	0.911002
ARHGAP19	985.24	-0.386758	0.140013	-2.76231	0.00573942	0.021254
ARHGAP20	6.63126	3.62225	0.590164	6.13769	8.37307e-10	1.20475e-08
ARHGAP21	1293.14	0.580455	0.208096	2.78936	0.00528129	0.0198205
ARHGAP22	61.435	5.40579	0.471254	11.4711	1.84361e-30	1.21687e-28
ARHGAP23	327.491	-0.284262	0.22217	-1.27948	0.200728	0.351498
ARHGAP24	66.0067	3.8793	0.336428	11.5308	9.22335e-31	6.14755e-29
ARHGAP25	98.9817	-0.0513771	0.262463	-0.19575	0.844806	0.911417
ARHGAP26	260.736	1.31348	0.201174	6.52905	6.61889e-11	1.07395e-09
ARHGAP27	590.694	-0.419354	0.189079	-2.21788	0.0265629	0.0744846
ARHGAP28	51.8339	3.45267	0.314335	10.984	4.56038e-28	2.69598e-26
ARHGAP29	12.5135	2.31069	0.434732	5.31521	1.06534e-07	1.16588e-06
ARHGAP30	11054.4	-0.693148	0.140393	-4.93721	7.925e-07	7.52488e-06
ARHGAP32	137.57	2.38593	0.196945	12.1147	8.82887e-34	6.93909e-32
ARHGAP33	185.868	-0.279609	0.279083	-1.00189	0.316399	0.484772
ARHGAP35	1944.98	-0.277417	0.168554	-1.64586	0.0997925	0.208142
ARHGAP39	61.5548	-0.220577	0.232322	-0.949447	0.342393	0.511539
ARHGAP4	2277.64	0.227813	0.198541	1.14743	0.251203	0.412263
ARHGAP42	217.884	-0.15885	0.343095	-0.462992	0.64337	0.777108
ARHGAP44	19.5635	2.40092	0.47081	5.09955	3.40453e-07	3.44174e-06
ARHGAP5	962.126	0.0477146	0.249495	0.191245	0.848334	0.913285
ARHGAP5-AS1	6.29655	0.0743862	0.508383	0.146319	0.883669	0.934318
ARHGAP6	889.265	-1.08798	0.137645	-7.90427	2.69499e-15	6.6625e-14
ARHGAP9	138.424	0.712647	0.565819	1.2595	0.207851	0.360234
ARHGDIA	4736.25	-1.0877	0.221194	-4.91742	8.76913e-07	8.25719e-06
ARHGDIB	336.458	-0.0995166	0.553214	-0.179888	0.857241	0.918215
ARHGEF1	1653.14	-0.251804	0.171764	-1.46599	0.142652	0.272574
ARHGEF11	734.027	2.74555	0.19409	14.1458	1.98359e-45	2.90009e-43
ARHGEF12	3857.28	-0.306705	0.199955	-1.53387	0.125062	0.24799
ARHGEF17	58.0077	3.85638	0.353843	10.8986	1.17074e-27	6.80279e-26
ARHGEF18	449.468	-0.0796938	0.133958	-0.594915	0.5519	0.705612
ARHGEF19	61.1167	-0.222963	0.222313	-1.00292	0.315899	0.484466
ARHGEF2	6269.23	-0.114313	0.121199	-0.943186	0.345586	0.5145
ARHGEF25	846.265	0.227146	0.303695	0.747939	0.454497	0.619715
ARHGEF26	423.579	-0.417393	0.262443	-1.59042	0.111741	0.227412
ARHGEF26-AS1	4.51548	0.524829	0.594115	0.883379	0.377032	0.545895
ARHGEF28	52.7517	4.66763	0.369394	12.6359	1.33834e-36	1.20513e-34
ARHGEF3	459.193	0.215725	0.1922	1.1224	0.261694	0.424353
ARHGEF39	232.242	0.84688	0.261101	3.2435	0.0011807	0.00554351
ARHGEF4	10.107	3.91609	0.556708	7.03437	2.00167e-12	3.78535e-11
ARHGEF40	79.6517	1.95279	0.281185	6.94486	3.78843e-12	7.00833e-11
ARHGEF6	42.512	2.91613	0.43541	6.69744	2.12099e-11	3.64131e-10
ARHGEF7	778.44	-0.0379868	0.146108	-0.259991	0.794871	0.88003
ARHGEF9	1094.01	0.990084	0.202816	4.88168	1.05186e-06	9.78263e-06
ARID1A	3371.18	-0.154715	0.0886586	-1.74506	0.0809744	0.177096
ARID1B	1845.84	0.283834	0.130228	2.17951	0.029294	0.0803533
ARID2	2486.92	0.278068	0.201006	1.38338	0.166548	0.305608
ARID3A	298.475	-0.724698	0.17758	-4.08097	4.48477e-05	0.000305203
ARID3B	1195.73	0.0769	0.107744	0.713726	0.475397	0.638862
ARID3C	6.14222	1.72204	0.599222	2.87379	0.00405573	0.0159335
ARID4A	1357.94	-0.169891	0.101614	-1.67193	0.0945385	0.199696
ARID4B	2937	-0.382473	0.162929	-2.34748	0.018901	0.0565822
ARID5A	2008.55	-0.182755	0.267794	-0.682447	0.494956	0.656193
ARID5B	89.3589	4.72054	0.338238	13.9563	2.88073e-44	3.95649e-42
ARIH1	2345.52	0.13977	0.135792	1.0293	0.303341	0.471032
ARIH2	1443.82	-0.182294	0.0971156	-1.87708	0.0605067	0.141028
ARIH2OS	9.91011	-0.217331	0.450692	-0.482216	0.629652	0.765905
ARL1	1054.94	0.285151	0.126575	2.25282	0.0242707	0.0692423
ARL13B	548.155	-0.0426596	0.195517	-0.218188	0.827282	0.901468
ARL14EP	1016.26	-0.140106	0.158353	-0.88477	0.376281	0.54504
ARL15	228.238	0.713125	0.216796	3.28938	0.00100408	0.00482932
ARL16	263.939	-0.504716	0.150989	-3.34273	0.000829578	0.00412272
ARL17A	58.7802	-0.395373	0.267291	-1.47918	0.139091	0.267575
ARL2	179.343	0.247883	0.278185	0.891072	0.372891	0.541629
ARL2BP	1527.28	0.113954	0.119524	0.953396	0.34039	0.509621
ARL3	277.448	-0.0872796	0.161388	-0.540806	0.588641	0.732955
ARL4A	565.996	0.602238	0.146751	4.10381	4.06408e-05	0.000278806
ARL4C	626.625	-1.77666	0.224672	-7.9078	2.61982e-15	6.50032e-14
ARL4D	20.968	1.78445	0.448397	3.97963	6.90236e-05	0.000452951
ARL5A	3812.18	0.188146	0.205626	0.914991	0.360196	0.528954
ARL5B	524.096	0.284532	0.346827	0.820385	0.411997	0.579609
ARL6	159.161	0.259619	0.209665	1.23825	0.215622	0.369511
ARL6IP1	5523.96	-0.282166	0.114478	-2.46481	0.0137087	0.043663
ARL6IP4	1387.41	-0.402933	0.164589	-2.44812	0.0143603	0.0453876
ARL6IP5	4421.78	-0.643405	0.109068	-5.89911	3.6546e-09	4.90539e-08
ARL6IP6	1750.81	-0.107103	0.147246	-0.727374	0.466997	0.631126
ARL8A	657.253	-0.139167	0.133885	-1.03945	0.298594	0.465968
ARL8B	1505.73	-0.114346	0.11158	-1.02479	0.305464	0.473213
ARMC1	2681.93	0.0544419	0.133233	0.40862	0.682818	0.80467
ARMC10	2106.62	0.377201	0.118964	3.17072	0.00152061	0.0068878
ARMC12	4.08199	0.748575	0.598249	1.25128	0.210834	0.363749
ARMC2	36.514	0.097136	0.245515	0.395642	0.692369	0.811564
ARMC3	2.92704	1.9213	0.613444	3.13198	0.00173629	0.00771011
ARMC4	55.4848	3.38881	0.31199	10.8619	1.75051e-27	1.00429e-25
ARMC5	435.302	-0.0780209	0.227692	-0.34266	0.731854	0.838758
ARMC6	807.053	-0.591021	0.165828	-3.56405	0.000365173	0.00201989
ARMC7	189.159	-1.01395	0.201808	-5.02434	5.05169e-07	4.95941e-06
ARMC8	1311.48	-0.416955	0.176548	-2.3617	0.0181911	0.0548905
ARMC9	30.0381	1.63516	0.288625	5.66533	1.46738e-08	1.83382e-07
ARMCX2	29.6827	1.68337	0.282345	5.96211	2.49008e-09	3.41307e-08
ARMCX3	1876.75	0.51645	0.194069	2.66116	0.00778714	0.0274001
ARMCX5	136.822	-0.514974	0.270155	-1.90622	0.0566217	0.134033
ARMCX5-GPRASP2	11.549	0.173188	0.433487	0.399524	0.689507	0.809675
ARMCX6	1526.86	0.368868	0.182078	2.02588	0.0427769	0.108353
ARMT1	1296.4	-0.369992	0.151775	-2.43776	0.0147786	0.0463967
ARNT	3378.9	-0.102791	0.0934142	-1.10038	0.271166	0.434992
ARNT2	16.2288	3.90406	0.567864	6.87499	6.19939e-12	1.11795e-10
ARNTL	567.263	-0.243996	0.144272	-1.69122	0.0907939	0.193567
ARNTL2	397.242	0.27128	0.239091	1.13463	0.25653	0.418249
ARPC1A	1416.44	0.173505	0.16751	1.03579	0.300301	0.46772
ARPC1B	3250.97	-0.301715	0.168311	-1.79261	0.0730355	0.163413
ARPC2	7430.83	-0.624078	0.128792	-4.84563	1.26212e-06	1.16189e-05
ARPC3	3508.45	-0.345892	0.105096	-3.29121	0.000997569	0.0047997
ARPC4	897.219	-0.0784678	0.185783	-0.422364	0.67276	0.796752
ARPC5	8468.21	-0.485021	0.127876	-3.7929	0.000148899	0.00091197
ARPC5L	889.339	0.34505	0.128985	2.67511	0.00747044	0.0264625
ARPP19	6066.1	-0.285017	0.122346	-2.3296	0.0198273	0.0588628
ARRB2	274.624	-0.128293	0.137582	-0.932483	0.351087	0.519788
ARRDC1	194.8	0.479702	0.307049	1.5623	0.118218	0.238028
ARRDC1-AS1	191.442	-0.0235089	0.217352	-0.108161	0.913868	0.951822
ARRDC2	269.268	-0.0972598	0.160916	-0.604413	0.545569	0.700217
ARRDC3	2550.19	-2.04473e-06	0.189506	-1.07898e-05	0.999991	0.999991
ARRDC3-AS1	4.87453	-0.275038	0.542794	-0.506709	0.612359	0.75106
ARRDC4	30.991	4.44524	0.480121	9.25859	2.07149e-20	7.63306e-19
ARSA	113.907	-0.140532	0.361167	-0.389105	0.697198	0.814416
ARSB	267.191	-0.332569	0.212987	-1.56146	0.118416	0.238252
ARSG	76.0268	0.270782	0.309211	0.875719	0.381183	0.549686
ARSI	7.8746	0.376625	0.519015	0.725653	0.468051	0.63186
ARSK	343.094	0.420825	0.142327	2.95675	0.00310898	0.0126717
ARTN	3.1856	-0.298171	0.614222	-0.485445	0.627361	0.76426
ARV1	541.233	-0.38358	0.145369	-2.63867	0.00832316	0.0289363
ARVCF	4.43553	1.16154	0.566492	2.05042	0.0403236	0.103494
ARX	14.61	-0.647774	0.417358	-1.55208	0.120642	0.241553
ASAH1	882.686	-0.0976377	0.193738	-0.503967	0.614285	0.752539
ASAH2	36.2381	0.85246	0.256946	3.31766	0.00090776	0.00444946
ASAH2B	64.7785	0.673902	0.256141	2.63098	0.00851401	0.0294943
ASAP1	2121.39	-0.538157	0.201263	-2.67389	0.00749768	0.0265346
ASAP1-IT2	3.63291	-0.570381	0.623033	-0.915491	0.359934	0.52874
ASAP2	427.566	1.40507	0.26799	5.24298	1.58004e-07	1.68368e-06
ASAP3	13.8321	1.09268	0.409813	2.66629	0.00766931	0.0270715
ASB1	585.68	-0.0656004	0.123876	-0.529566	0.596413	0.738239
ASB12	11.3027	1.37017	0.526197	2.60391	0.00921677	0.0314717
ASB13	674.853	0.163386	0.113234	1.4429	0.149047	0.281746
ASB16	82.2432	0.576754	0.33856	1.70355	0.0884653	0.189487
ASB16-AS1	184.36	-0.831382	0.191891	-4.33257	1.47377e-05	0.000110773
ASB2	87.5379	-2.3233	0.34333	-6.76695	1.31523e-11	2.29861e-10
ASB3	36.8469	-0.330789	0.326938	-1.01178	0.311644	0.479618
ASB6	419.726	0.0624728	0.173256	0.36058	0.718413	0.829577
ASB7	558.177	0.330598	0.143184	2.3089	0.0209494	0.0614031
ASB8	866.871	0.140015	0.0980471	1.42804	0.15328	0.287389
ASB9	269.404	2.01522	0.200934	10.0293	1.13368e-23	5.24309e-22
ASCC1	536.906	-0.0502215	0.186617	-0.269115	0.787841	0.875902
ASCC2	1223.55	-0.171951	0.130723	-1.31539	0.18838	0.335393
ASCC3	1746.21	-0.417938	0.299035	-1.39762	0.162226	0.300148
ASF1A	2065.91	-0.502773	0.148006	-3.39697	0.000681361	0.00345689
ASF1B	1428.99	-0.413003	0.18443	-2.23935	0.0251329	0.0712981
ASH1L	2939.51	-0.0998569	0.261205	-0.382293	0.702244	0.817975
ASH1L-AS1	99.1466	-0.485458	0.299421	-1.62132	0.104948	0.216275
ASH2L	1215.85	-0.290701	0.109588	-2.65267	0.00798586	0.0280127
ASIC1	70.1811	3.62512	0.458963	7.89851	2.82264e-15	6.95278e-14
ASIC3	11.1193	1.35119	0.514385	2.6268	0.00861912	0.0297523
ASL	296.863	0.0121538	0.20767	0.0585246	0.953331	0.973879
ASMTL	830.419	-0.419793	0.228924	-1.83377	0.066688	0.15237
ASMTL-AS1	7.70512	0.427081	0.529114	0.807163	0.419573	0.586254
ASNA1	1161.62	-0.536648	0.187498	-2.86215	0.00420774	0.0164074
ASNS	3800	0.950806	0.331451	2.86862	0.00412265	0.0161497
ASNSD1	1735.03	-0.0152101	0.137348	-0.110741	0.911822	0.95102
ASPH	689.867	1.99463	0.207465	9.61431	6.95742e-22	2.8494e-20
ASPHD1	30.6346	1.98375	0.35514	5.58582	2.32601e-08	2.83141e-07
ASPHD2	224.762	-0.171554	0.177071	-0.968844	0.332623	0.501127
ASPM	5853.35	-0.00215423	0.240888	-0.00894286	0.992865	0.996758
ASPRV1	2.80992	0.526743	0.622159	0.846637	0.397198	0.56518
ASPSCR1	225.238	-0.629692	0.26395	-2.38564	0.0170492	0.0520753
ASRGL1	199.938	0.243072	0.180927	1.34348	0.179117	0.322892
ASS1	102.69	0.240919	0.622714	0.386885	0.698841	0.815495
ASTE1	243.565	0.214893	0.159595	1.34649	0.178146	0.321637
ASTN2	84.9654	0.537124	0.231192	2.32328	0.020164	0.0596929
ASUN	2130.85	0.411507	0.23833	1.72663	0.0842346	0.182292
ASXL1	2071.74	-0.0957699	0.105543	-0.9074	0.364195	0.533443
ASXL2	718.428	0.192447	0.326953	0.588608	0.556124	0.708681
ASXL3	87.9792	-0.221888	0.28987	-0.765475	0.443989	0.609604
ATAD1	2000.17	0.125262	0.153989	0.813449	0.415961	0.583074
ATAD2	7164.99	-0.240297	0.227064	-1.05828	0.289927	0.456478
ATAD2B	446.744	0.179415	0.276197	0.649593	0.515955	0.674654
ATAD3A	1560.29	-0.66376	0.208211	-3.18793	0.00143297	0.00653389
ATAD3B	528.334	-0.584123	0.259885	-2.24762	0.0246003	0.0700054
ATAD3C	24.5215	-0.385893	0.3868	-0.997654	0.318447	0.486837
ATAD5	843.511	-0.0749954	0.282539	-0.265434	0.790675	0.87855
ATCAY	9.08113	-1.38204	0.55456	-2.49213	0.0126979	0.0410493
ATE1	964.946	-0.118025	0.232043	-0.508632	0.611011	0.75015
ATE1-AS1	8.95573	1.9116	0.480985	3.97434	7.05734e-05	0.000461784
ATF1	911.703	0.0394972	0.133949	0.294869	0.768094	0.862152
ATF2	2229.12	-0.122996	0.152642	-0.805778	0.420371	0.586956
ATF3	619.283	1.86727	0.583993	3.19741	0.00138666	0.00635507
ATF4	18470.8	0.385568	0.257147	1.49941	0.133767	0.259573
ATF5	4154.78	0.138285	0.250326	0.55242	0.580661	0.726605
ATF6	4517.07	0.0623127	0.179617	0.34692	0.728651	0.836427
ATF6B	1603.97	-0.188907	0.197888	-0.954615	0.339773	0.509135
ATF7	1557.3	0.0563179	0.105183	0.535426	0.592355	0.735438
ATF7IP	1999.54	0.67894	0.152024	4.46599	7.96976e-06	6.28566e-05
ATF7IP2	18.3023	-2.93667	0.502474	-5.84442	5.08341e-09	6.72365e-08
ATG10	193.101	-0.0722918	0.169931	-0.425417	0.670532	0.795015
ATG101	466.331	0.0921414	0.214809	0.428946	0.667962	0.79342
ATG12	1032.19	-0.149206	0.112728	-1.3236	0.185638	0.331989
ATG13	1534.29	-0.165879	0.1506	-1.10146	0.270699	0.434453
ATG14	159.716	0.239344	0.205172	1.16655	0.243391	0.403535
ATG16L1	214.667	-0.372839	0.178876	-2.08434	0.0371292	0.0967692
ATG16L2	125.384	0.44513	0.243048	1.83145	0.0670334	0.15298
ATG2A	315.894	0.0619183	0.201724	0.306946	0.758884	0.855956
ATG2B	919.625	0.181694	0.225595	0.805399	0.42059	0.587141
ATG3	3311.65	-0.257095	0.146913	-1.74998	0.0801224	0.17577
ATG4A	973.227	0.0745897	0.12609	0.591557	0.554147	0.707487
ATG4B	792.496	-0.195236	0.148107	-1.31822	0.187432	0.334143
ATG4C	556.354	0.633274	0.125289	5.05449	4.31535e-07	4.28916e-06
ATG4D	164.056	-0.557477	0.202729	-2.74987	0.0059619	0.021955
ATG5	877.089	-0.249505	0.139083	-1.79392	0.0728256	0.163024
ATG7	253.257	-0.414763	0.155989	-2.65892	0.00783913	0.0275494
ATG9A	677.134	-0.0251205	0.202258	-0.1242	0.901157	0.945595
ATG9B	17.9899	1.01457	0.453611	2.23666	0.0253089	0.0717375
ATHL1	100.581	-0.296167	0.285133	-1.0387	0.298945	0.466302
ATIC	4515.35	-0.071314	0.0893573	-0.798077	0.424826	0.590992
ATL1	45.4967	1.03959	0.308082	3.37441	0.000739734	0.00371836
ATL2	2335.21	-0.233713	0.171586	-1.36208	0.173174	0.314748
ATL3	3504.36	-0.251095	0.115298	-2.17779	0.0294218	0.0806224
ATM	880.017	0.0964371	0.252005	0.382679	0.701958	0.817728
ATMIN	2977.08	-0.0780587	0.165133	-0.472702	0.636426	0.771599
ATN1	1337.14	0.753143	0.193107	3.90013	9.61426e-05	0.00061115
ATOH1	5.27832	1.91407	0.595819	3.21251	0.00131582	0.0060813
ATOX1	1670.24	-0.0595493	0.159378	-0.373636	0.708675	0.822523
ATP10D	165.026	1.07285	0.230473	4.655	3.23974e-06	2.76007e-05
ATP11A	875.453	0.19542	0.188439	1.03704	0.299715	0.467075
ATP11B	2953.21	-0.149224	0.191597	-0.778844	0.436071	0.602387
ATP11C	4243.84	0.176995	0.221561	0.798854	0.424375	0.590546
ATP13A1	1196.86	-0.340437	0.192127	-1.77194	0.0764047	0.169557
ATP13A2	302.368	-1.09419	0.228324	-4.79224	1.64929e-06	1.48907e-05
ATP13A3	4319.13	-0.0494659	0.233681	-0.211681	0.832356	0.90411
ATP13A4	12.6915	1.80336	0.494586	3.64621	0.000266136	0.00152712
ATP1A1	20508.1	0.347432	0.120886	2.87406	0.00405232	0.0159247
ATP1A1-AS1	34.2877	0.220393	0.332946	0.661948	0.508004	0.666796
ATP1A3	133.246	0.785969	0.234555	3.35089	0.000805525	0.00401052
ATP1B1	30.8523	2.89736	0.35285	8.21131	2.18787e-16	6.08354e-15
ATP1B3	5157.01	-0.334374	0.124555	-2.68454	0.00726292	0.0257978
ATP2A1	16.477	0.121604	0.452865	0.268522	0.788297	0.876322
ATP2A1-AS1	166.994	-0.331506	0.239207	-1.38585	0.165791	0.304874
ATP2A2	5868.11	-0.364704	0.15492	-2.35414	0.0185657	0.0557629
ATP2A3	1932.35	-0.781211	0.213171	-3.66471	0.000247619	0.00143271
ATP2B1	826.535	0.491975	0.283448	1.73568	0.0826205	0.179685
ATP2B4	360.434	1.58776	0.23318	6.80915	9.81753e-12	1.74495e-10
ATP2C1	8811.2	-0.0423789	0.112823	-0.375622	0.707198	0.821299
ATP5A1	18683.1	0.160457	0.126415	1.26928	0.204341	0.355797
ATP5B	42043.2	-0.192185	0.152565	-1.25969	0.207781	0.360234
ATP5C1	5965.29	-0.259706	0.116495	-2.22932	0.0257925	0.0728955
ATP5D	674.357	-0.246052	0.230825	-1.06597	0.286438	0.452714
ATP5E	26.6663	-0.312937	0.564931	-0.553938	0.579621	0.726102
ATP5EP2	27.1727	-0.536435	0.507096	-1.05786	0.290121	0.456677
ATP5F1	4334.07	-0.214367	0.152166	-1.40877	0.158903	0.295609
ATP5G1	4099.81	-0.581607	0.205706	-2.82736	0.00469331	0.0180116
ATP5G2	16186.2	-0.0523118	0.212302	-0.246402	0.805371	0.887395
ATP5G3	5334.32	-0.375612	0.187897	-1.99903	0.0456053	0.113883
ATP5H	3165.53	-0.845967	0.128584	-6.57912	4.73232e-11	7.83743e-10
ATP5I	764.98	-0.462795	0.196256	-2.35812	0.0183677	0.0552779
ATP5J	3557.93	-0.243513	0.157943	-1.54178	0.123128	0.245083
ATP5J2	736.967	-0.261195	0.243466	-1.07282	0.283353	0.449407
ATP5L	3219.17	-0.26364	0.184345	-1.43015	0.152675	0.286727
ATP5O	4421.64	-0.325029	0.117702	-2.76145	0.00575452	0.0212909
ATP5S	88.0579	-0.235914	0.240085	-0.98263	0.32579	0.494542
ATP5SL	812.567	-0.0608617	0.230047	-0.264563	0.791347	0.878824
ATP6AP1	2791.08	0.177724	0.220962	0.804317	0.421214	0.587664
ATP6AP1L	15.838	0.715854	0.425472	1.68249	0.0924734	0.196325
ATP6AP2	2737.06	-0.0340245	0.105322	-0.323052	0.746656	0.848708
ATP6V0A1	1103.8	-0.237262	0.128145	-1.85151	0.0640962	0.147765
ATP6V0A2	821.497	-0.372062	0.227624	-1.63455	0.102144	0.211716
ATP6V0B	1460.77	-0.741843	0.218755	-3.3912	0.000695872	0.00352132
ATP6V0C	1636.09	-0.362656	0.1999	-1.81418	0.0696493	0.157784
ATP6V0D1	651.937	-0.387488	0.190658	-2.03237	0.042116	0.107158
ATP6V0E1	2054.62	0.0248132	0.17062	0.14543	0.884371	0.934836
ATP6V0E2	677.39	0.329624	0.226531	1.45509	0.145643	0.277005
ATP6V0E2-AS1	4.88989	2.20774	0.583326	3.78475	0.000153861	0.000937299
ATP6V1A	2112.57	-0.0431734	0.0970268	-0.444964	0.656346	0.785385
ATP6V1B1-AS1	18.8029	0.628795	0.44405	1.41604	0.156762	0.292347
ATP6V1B2	1971.09	-0.296723	0.0859649	-3.45167	0.000557127	0.00291805
ATP6V1C1	2508.73	-0.260962	0.136643	-1.90981	0.0561573	0.133305
ATP6V1D	700.185	-0.0142007	0.112547	-0.126175	0.899593	0.944465
ATP6V1E1	2503.92	-0.285136	0.104392	-2.73139	0.00630687	0.0229168
ATP6V1E2	61.5703	1.1533	0.332645	3.46707	0.000526156	0.00277831
ATP6V1F	2160.25	-0.0291311	0.235718	-0.123584	0.901644	0.945665
ATP6V1G1	5306.38	0.164864	0.109688	1.50302	0.132833	0.258535
ATP6V1H	705.986	0.518579	0.11822	4.38658	1.15149e-05	8.83571e-05
ATP7A	702.213	-0.366341	0.210847	-1.73748	0.082303	0.17928
ATP7B	74.0606	2.33153	0.309201	7.54051	4.68134e-14	1.02665e-12
ATP8A1	610.279	-0.224146	0.225267	-0.995021	0.319726	0.488134
ATP8A2	14.4387	-1.09509	0.472404	-2.31813	0.0204424	0.0603202
ATP8B2	4320.54	-0.865983	0.154771	-5.59525	2.20303e-08	2.69376e-07
ATP8B3	13.4666	-2.02887	0.405457	-5.00392	5.61756e-07	5.46757e-06
ATP8B5P	90.2233	0.220143	0.306148	0.719075	0.472095	0.635678
ATP9B	1087.1	0.416655	0.198944	2.09434	0.0362301	0.0950087
ATPAF1	1333.34	-0.339529	0.12797	-2.65319	0.00797357	0.0279785
ATPAF2	202.934	-0.381194	0.161239	-2.36415	0.0180715	0.054616
ATPIF1	2319.46	-0.42206	0.174931	-2.41272	0.0158341	0.049087
ATR	1950.34	0.00290515	0.259965	0.0111752	0.991084	0.995992
ATRAID	2597.76	0.108867	0.216006	0.503997	0.614263	0.752539
ATRIP	222.876	-0.408811	0.137638	-2.97019	0.00297617	0.012222
ATRN	713.371	0.263313	0.151987	1.73247	0.08319	0.180692
ATRNL1	161.24	1.25067	0.193587	6.46054	1.04332e-10	1.64e-09
ATRX	7210.6	0.366983	0.185013	1.98355	0.0473059	0.117292
ATXN1	909.923	-0.339988	0.158672	-2.14272	0.032136	0.0865253
ATXN10	3603.52	-0.0496533	0.111135	-0.446785	0.65503	0.784847
ATXN1L	1090.68	0.327762	0.157076	2.08665	0.0369197	0.0963526
ATXN2	1057.52	0.0801422	0.0983048	0.815243	0.414933	0.5819
ATXN2L	6380.88	0.180392	0.169778	1.06252	0.288	0.454233
ATXN3	614.51	0.093985	0.155205	0.605554	0.544811	0.699528
ATXN7	581.054	-0.0403227	0.21135	-0.190786	0.848693	0.913383
ATXN7L1	30.1921	3.253	0.370453	8.78112	1.61852e-18	5.3029e-17
ATXN7L2	317.298	-0.409514	0.222295	-1.84221	0.0654438	0.150057
ATXN7L3	948.688	-0.277939	0.152002	-1.82853	0.0674706	0.153771
ATXN7L3B	2307.4	0.205729	0.0840235	2.44847	0.0143465	0.0453649
AUH	396.806	-0.134155	0.124808	-1.0749	0.282421	0.448346
AUNIP	321.263	-0.466352	0.147917	-3.15279	0.00161717	0.00724503
AUP1	3595.69	-0.450398	0.130677	-3.44666	0.000567563	0.00296472
AURKA	1934.93	-0.0400606	0.125477	-0.319266	0.749525	0.849699
AURKAIP1	1486.56	-0.454332	0.224122	-2.02717	0.0426452	0.10808
AURKAPS1	22.2766	-0.326741	0.33305	-0.981058	0.326564	0.495174
AURKB	399.376	-0.244805	0.180901	-1.35325	0.175974	0.318393
AUTS2	4670.49	-0.0939699	0.149924	-0.626782	0.530802	0.687298
AVEN	551.44	-0.2344	0.142771	-1.64179	0.100634	0.209447
AVIL	28.7028	1.74684	0.40782	4.28337	1.84085e-05	0.000135812
AVL9	1406.84	0.572684	0.163758	3.49715	0.000470266	0.00252536
AVPI1	31.9697	1.18021	0.33881	3.48341	0.000495074	0.00263774
AXIN1	779.571	-0.112382	0.179835	-0.624916	0.532026	0.688383
AXIN2	136.832	-0.374929	0.181641	-2.06412	0.0390066	0.100716
AZI2	648.773	-0.282115	0.150968	-1.86871	0.0616635	0.142981
AZIN1	8011.28	-0.0222018	0.132272	-0.16785	0.866701	0.923803
AZIN1-AS1	8.58206	0.620278	0.523516	1.18483	0.236084	0.39513
AZIN2	3.17751	0.738804	0.577304	1.27975	0.200634	0.351412
B2M	67865.9	-0.390181	0.138547	-2.81623	0.00485906	0.0185326
B3GALNT2	899.024	0.215435	0.150741	1.42918	0.152953	0.286895
B3GALT6	358.704	-0.324457	0.166028	-1.95422	0.0506749	0.123416
B3GAT1	166.157	3.10055	0.200629	15.4542	7.07256e-54	1.57649e-51
B3GAT3	380.198	-0.204619	0.290753	-0.703753	0.481586	0.64479
B3GLCT	192.045	0.764869	0.243087	3.14648	0.00165246	0.00737884
B3GNT2	995.521	-0.0269022	0.121606	-0.221223	0.824918	0.900011
B3GNT9	70.4125	-1.09362	0.323685	-3.37867	0.000728382	0.00366944
B3GNTL1	29.24	-0.63163	0.331279	-1.90664	0.0565674	0.133974
B4GALNT1	815.502	-0.164169	0.185948	-0.882875	0.377304	0.546173
B4GALNT3	28.7466	4.39632	0.440407	9.98242	1.81967e-23	8.27492e-22
B4GALT1	818.635	0.397752	0.163	2.4402	0.0146792	0.0461695
B4GALT2	631.604	-0.23784	0.212946	-1.11691	0.264035	0.426933
B4GALT3	6260.38	-0.122505	0.289946	-0.422511	0.672652	0.796752
B4GALT4	502.754	-0.0429195	0.124521	-0.344676	0.730338	0.837585
B4GALT5	614.872	0.671293	0.149591	4.48751	7.20616e-06	5.73666e-05
B4GALT6	242.458	3.85011	0.293888	13.1006	3.26702e-39	3.33997e-37
B4GALT7	100.213	0.0363445	0.21911	0.165873	0.868257	0.924848
B4GAT1	145.298	0.577505	0.289894	1.99213	0.046357	0.115421
B9D1	80.0907	0.0489726	0.259124	0.188993	0.850098	0.914145
B9D2	84.7449	-0.450185	0.225571	-1.99576	0.0459599	0.114622
BABAM1	1222.76	-0.510337	0.17456	-2.92357	0.00346041	0.013904
BACE1-AS	11.32	0.156557	0.44367	0.352868	0.724188	0.833582
BACE2	444.763	4.82681	0.265753	18.1628	1.01718e-73	5.76274e-71
BACH1	1634.83	0.195427	0.195754	0.998328	0.318121	0.48683
BACH2	408.523	0.774234	0.183374	4.22216	2.41976e-05	0.000174915
BAD	424.115	-0.3816	0.289743	-1.31703	0.187828	0.334591
BAG1	1618.58	-0.307479	0.159542	-1.92727	0.0539462	0.129389
BAG2	193.097	-0.5858	0.24246	-2.41607	0.0156889	0.0487149
BAG3	432.293	-0.0895128	0.181795	-0.492383	0.622448	0.759734
BAG4	653.379	-0.043437	0.150164	-0.289265	0.772379	0.865077
BAG5	1309.93	-0.021136	0.162766	-0.129855	0.896681	0.942648
BAHD1	799.731	-0.100732	0.16309	-0.617644	0.53681	0.69244
BAIAP2-AS1	27.659	-1.26735	0.302139	-4.1946	2.73348e-05	0.000195205
BAIAP2L1	686.129	1.76486	0.228938	7.70892	1.26891e-14	2.93924e-13
BAIAP3	9.45559	-0.499832	0.480692	-1.03982	0.298425	0.465759
BAK1	677.781	-0.57922	0.220357	-2.62855	0.00857493	0.0296373
BAMBI	260.356	0.943106	0.233428	4.04024	5.33956e-05	0.000356766
BANF1	2725.29	-0.557879	0.198875	-2.80517	0.00502904	0.0190473
BANP	228.108	-0.265471	0.164706	-1.61178	0.107009	0.219535
BAP1	1004.39	-0.371298	0.18052	-2.05682	0.0397036	0.102225
BARD1	1227.48	-0.315889	0.149194	-2.1173	0.0342347	0.0908626
BARX1	9.25711	2.46362	0.516749	4.76755	1.86483e-06	1.66816e-05
BARX2	198.242	-0.327732	0.211386	-1.5504	0.121046	0.242146
BASP1	2141.46	0.659966	0.1589	4.15333	3.27672e-05	0.000229776
BATF	132.063	-0.192853	0.267872	-0.719946	0.471558	0.635144
BATF3	53.1388	1.96022	0.261228	7.50388	6.19559e-14	1.34571e-12
BAX	979.107	-0.316437	0.23636	-1.33879	0.180639	0.325016
BAZ1A	2981.36	0.032403	0.163271	0.198462	0.842684	0.910442
BAZ1B	6944	0.190873	0.202108	0.944409	0.344961	0.513851
BAZ2A	6832.4	0.422876	0.136892	3.08913	0.00200747	0.00873457
BAZ2B	555.772	-0.274753	0.242983	-1.13075	0.258161	0.420334
BBC3	122.222	1.78337	0.541287	3.29468	0.000985321	0.00474917
BBIP1	439.045	0.23774	0.202319	1.17507	0.239966	0.399476
BBS1	161.069	0.467878	0.220813	2.11889	0.0340998	0.0906638
BBS10	359.859	0.392604	0.16104	2.43793	0.0147718	0.0463919
BBS12	134.245	0.299999	0.20733	1.44696	0.147908	0.280442
BBS2	527.943	0.828961	0.17431	4.75566	1.97796e-06	1.7601e-05
BBS4	255.671	0.10873	0.157135	0.691953	0.488967	0.65162
BBS5	124.39	0.611609	0.19339	3.16256	0.00156387	0.00705036
BBS7	826.074	0.209607	0.141532	1.48099	0.138609	0.266836
BBS9	263.356	0.736381	0.163899	4.4929	7.02604e-06	5.6064e-05
BBX	2552.92	0.255475	0.186079	1.37294	0.16977	0.310139
BCAM	19.0774	0.602217	0.471934	1.27606	0.201933	0.35294
BCAP29	777.209	0.10131	0.209211	0.484247	0.628211	0.764869
BCAP31	5262.37	-0.152002	0.181649	-0.83679	0.402711	0.57087
BCAR1	85.083	0.475934	0.274766	1.73214	0.0832483	0.18079
BCAR3	21.4447	2.36968	0.443639	5.34146	9.22001e-08	1.02088e-06
BCAS2	1273.06	-0.263279	0.174808	-1.5061	0.132041	0.257399
BCAS3	667.243	0.19252	0.27652	0.696224	0.486288	0.649387
BCAS4	23.9793	1.98317	0.422315	4.69596	2.65357e-06	2.30252e-05
BCAT1	48.7592	3.15048	0.453364	6.94911	3.67589e-12	6.80942e-11
BCAT2	1526.42	-0.397343	0.237597	-1.67234	0.0944564	0.199584
BCCIP	2678.41	-0.314237	0.191735	-1.63891	0.101231	0.210401
BCDIN3D	184.128	0.295946	0.182925	1.61786	0.105694	0.217448
BCDIN3D-AS1	8.67789	2.16688	0.552307	3.92332	8.73384e-05	0.000560425
BCHE	288.047	-3.37099	0.621106	-5.4274	5.71816e-08	6.52812e-07
BCKDHA	1272.28	0.09121	0.273564	0.333414	0.738822	0.843544
BCKDHB	383.41	-0.283964	0.121016	-2.3465	0.0189507	0.0567187
BCKDK	814.479	-0.261386	0.244945	-1.06712	0.285917	0.452207
BCL10	339.948	0.0739131	0.133529	0.553535	0.579897	0.726157
BCL11A	1221.11	0.847216	0.141241	5.99836	1.99316e-09	2.76258e-08
BCL11B	412.847	-1.18457	0.194887	-6.07824	1.21505e-09	1.71736e-08
BCL2	4235.53	1.01657	0.191323	5.31335	1.07628e-07	1.17638e-06
BCL2L1	1035.82	-0.155758	0.284053	-0.54834	0.583458	0.728626
BCL2L11	1411.37	0.181877	0.190734	0.95356	0.340307	0.509621
BCL2L12	589.763	-0.290984	0.235438	-1.23593	0.216485	0.370678
BCL2L13	1597.34	0.350386	0.114538	3.05913	0.00221983	0.00951545
BCL2L15	6.32711	-0.591045	0.555342	-1.06429	0.287198	0.453335
BCL2L2	101.157	0.404923	0.189087	2.14146	0.0322367	0.0866936
BCL3	524.49	-0.70153	0.126174	-5.56003	2.69733e-08	3.24563e-07
BCL6	14.2614	-1.3146	0.484578	-2.71287	0.00667023	0.0239744
BCL6B	34.7133	0.895724	0.349649	2.56178	0.0104137	0.0348718
BCL7A	193.258	0.701565	0.189643	3.69939	0.000216118	0.00126498
BCL7B	844.853	0.0156722	0.163849	0.0956501	0.923798	0.957097
BCL7C	419.63	-0.365372	0.209685	-1.74248	0.0814236	0.177736
BCL9	2242.85	0.0858581	0.115855	0.741082	0.458644	0.623618
BCL9L	97.7886	0.357858	0.287643	1.2441	0.213462	0.366933
BCLAF1	6848.06	-0.256754	0.27006	-0.95073	0.341742	0.510904
BCO2	4.11507	0.145698	0.62192	0.234271	0.814775	0.893656
BCOR	4147.04	-0.0213118	0.149986	-0.142092	0.887008	0.936531
BCORL1	421.355	0.353722	0.155567	2.27376	0.0229806	0.0663272
BCR	2526.41	-0.39535	0.160286	-2.46652	0.0136432	0.0435052
BCRP2	132.586	-0.316666	0.254716	-1.24321	0.21379	0.367405
BCRP3	34.6978	-0.000459144	0.299066	-0.00153526	0.998775	0.999584
BCS1L	456.916	-0.286225	0.160553	-1.78274	0.0746278	0.166347
BCYRN1	13615.5	0.330172	0.473005	0.698031	0.485158	0.648451
BDH1	475.246	-0.0685857	0.178589	-0.384043	0.700947	0.81704
BDH2	463.713	0.498675	0.161885	3.08043	0.00206705	0.0089594
BDNF	3.16795	2.34009	0.613514	3.81424	0.000136602	0.000843494
BDNF-AS	75.6956	1.62138	0.340871	4.75657	1.96907e-06	1.75554e-05
BDP1	2859.45	-0.0203782	0.323742	-0.0629457	0.94981	0.971782
BECN1	1820.87	-0.101437	0.0945523	-1.07282	0.283354	0.449407
BEND3	273.445	-0.112961	0.154653	-0.730414	0.465137	0.629752
BEND4	291.246	0.468942	0.312371	1.50123	0.133296	0.259065
BEND6	213.906	0.344822	0.234664	1.46943	0.141716	0.271091
BEND7	33.6616	3.44866	0.531967	6.48284	9.00138e-11	1.42814e-09
BEST1	11.2913	1.48837	0.615231	2.4192	0.0155545	0.0484079
BEST3	567.22	-4.67151	0.556285	-8.39768	4.5538e-17	1.32021e-15
BEST4	12.6344	-0.323735	0.41599	-0.778228	0.436435	0.602515
BET1	738.344	0.466311	0.185648	2.5118	0.0120118	0.0392323
BET1L	848.739	-0.145189	0.190914	-0.760495	0.446958	0.612507
BEX2	724.745	2.62008	0.461556	5.67663	1.37374e-08	1.72472e-07
BEX4	208.879	3.71242	0.33737	11.004	3.6556e-28	2.17053e-26
BEX5	256.925	0.784526	0.244054	3.21456	0.00130647	0.00604014
BFAR	1392.47	-0.113772	0.120588	-0.943479	0.345436	0.51439
BFSP1	8.69998	1.41761	0.476455	2.97532	0.0029268	0.0120483
BFSP2	262.447	2.28119	0.35479	6.4297	1.27858e-10	1.99368e-09
BHLHA15	80.3096	0.354996	0.482686	0.735458	0.46206	0.626884
BHLHB9	266.222	0.558412	0.184909	3.01993	0.00252836	0.0106467
BHLHE22	3811.49	0.701175	0.108861	6.44102	1.18674e-10	1.85473e-09
BHLHE40	266.938	-0.168063	0.203454	-0.82605	0.408776	0.576748
BHLHE40-AS1	3.78405	-0.46925	0.609234	-0.770229	0.441164	0.60668
BHLHE41	854.645	-0.648032	0.28695	-2.25834	0.0239244	0.0684411
BICC1	14.7704	4.34038	0.574486	7.55524	4.18092e-14	9.22857e-13
BICD1	341.717	0.0932348	0.238311	0.391231	0.695626	0.813419
BICD2	2674.38	0.421986	0.109068	3.869	0.000109283	0.00068602
BID	1097.21	-0.202329	0.141845	-1.42641	0.153751	0.287938
BIK	65.7124	0.939401	0.305981	3.07013	0.00213968	0.00921064
BIN1	7.08528	2.21501	0.555066	3.99054	6.59243e-05	0.000434289
BIN2	1023.1	-0.256029	0.161451	-1.58579	0.112786	0.229093
BIN3	371.178	-0.263173	0.172993	-1.52129	0.128187	0.252091
BIRC2	906.111	0.0549506	0.167987	0.327112	0.743583	0.846563
BIRC3	4065.62	-2.32533	0.338023	-6.87921	6.0185e-12	1.08821e-10
BIRC5	3947.63	-0.540633	0.143173	-3.77607	0.00015932	0.000967518
BIRC6	3274.81	0.150324	0.234655	0.640617	0.521772	0.679293
BISPR	43.2687	-0.461882	0.339119	-1.36201	0.173196	0.314748
BLCAP	882.235	-0.000138241	0.150712	-0.000917252	0.999268	0.999819
BLK	11.5626	-0.338159	0.583526	-0.57951	0.562245	0.712603
BLM	1850.9	-0.261516	0.173421	-1.50798	0.13156	0.256867
BLMH	2056.43	0.0625974	0.156525	0.399921	0.689215	0.809542
BLNK	2.65752	1.93366	0.62392	3.09921	0.00194034	0.00847506
BLOC1S1	277.304	0.0998487	0.267565	0.373175	0.709018	0.82271
BLOC1S2	1052.59	-0.381825	0.1335	-2.8601	0.00423505	0.0164856
BLOC1S3	338.136	-0.298201	0.200389	-1.48811	0.136722	0.263988
BLOC1S4	96.8824	-0.235724	0.203592	-1.15783	0.246934	0.40752
BLOC1S6	2503.83	-0.0541318	0.122483	-0.441954	0.658522	0.786824
BLVRA	937.635	-1.01731	0.258091	-3.94166	8.09203e-05	0.000523441
BLVRB	443.12	0.441086	0.36634	1.20403	0.228577	0.38613
BLZF1	313.28	-0.220491	0.204531	-1.07803	0.281021	0.446696
BMF	534.491	1.32515	0.284008	4.6659	3.07274e-06	2.63265e-05
BMI1	61.5707	0.168731	0.280936	0.600604	0.548104	0.702208
BMP1	75.7473	1.10225	0.293044	3.76139	0.000168969	0.00101748
BMP2	74.2079	-0.324243	0.288973	-1.12205	0.261839	0.424443
BMP2K	765.171	-0.90131	0.369286	-2.44068	0.0146594	0.0461399
BMP4	7.51645	2.57131	0.561738	4.57742	4.70739e-06	3.8957e-05
BMP6	1244.98	-1.50032	0.196639	-7.62983	2.35061e-14	5.31801e-13
BMP7	73.2043	1.74346	0.266545	6.54094	6.11346e-11	9.94314e-10
BMP8A	171.475	-1.76623	0.285884	-6.17815	6.48586e-10	9.442e-09
BMP8B	280.294	-0.473302	0.222672	-2.12555	0.0335405	0.0894742
BMPR1A	234.433	0.943457	0.213549	4.41799	9.9624e-06	7.73608e-05
BMPR1B	36.7258	1.44939	0.475635	3.04728	0.00230921	0.00984275
BMPR2	314.768	2.02846	0.191173	10.6106	2.66002e-26	1.4416e-24
BMS1	2868.8	-0.0152562	0.19993	-0.0763074	0.939175	0.9653
BMS1P20	368.598	-0.128562	0.148125	-0.867926	0.385435	0.553879
BMS1P4	38.9955	-0.359835	0.378367	-0.951021	0.341594	0.510864
BMS1P5	109.043	0.200753	0.316753	0.633785	0.526221	0.683384
BMS1P6	49.7253	-0.215728	0.393944	-0.547611	0.583959	0.729051
BNC2	20.3474	2.52891	0.509843	4.96018	7.04279e-07	6.73897e-06
BNIP1	178.668	0.0554	0.180199	0.307438	0.75851	0.855889
BNIP2	1619.59	0.169452	0.119515	1.41783	0.156242	0.291696
BNIP3	226.504	0.300821	0.160878	1.86987	0.0615012	0.142702
BNIP3L	1218.12	0.26798	0.279025	0.960415	0.336846	0.506256
BNIPL	8.63315	0.460337	0.547176	0.841296	0.400182	0.568221
BOD1	347.662	0.0666426	0.117349	0.567903	0.570101	0.719479
BOD1L1	2433.5	0.153684	0.14245	1.07886	0.280649	0.446314
BOLA1	337.09	-0.0516092	0.163716	-0.315235	0.752583	0.851975
BOLA3	1613.36	-0.257171	0.231667	-1.11009	0.266962	0.430335
BOLA3-AS1	21.3467	0.55065	0.563726	0.976804	0.328666	0.497454
BOLL	9.20409	1.98339	0.521879	3.80048	0.000144417	0.000886521
BOP1	1480.45	-0.827736	0.224824	-3.6817	0.000231684	0.00134855
BORA	483.123	-0.0972366	0.120505	-0.806907	0.41972	0.586254
BORCS5	133.755	0.116	0.144998	0.800013	0.423703	0.590095
BORCS6	73.4333	0.773174	0.357041	2.1655	0.0303492	0.0825316
BORCS7	223.167	0.0731223	0.249709	0.29283	0.769652	0.863144
BORCS8	102.688	-1.13797	0.24592	-4.62741	3.70275e-06	3.11501e-05
BPGM	496.128	0.526334	0.131775	3.99419	6.49163e-05	0.000428479
BPHL	185.784	0.182334	0.19301	0.944686	0.344819	0.513806
BPNT1	1081.95	-0.58117	0.0999204	-5.81633	6.01527e-09	7.87954e-08
BPTF	3929.75	-0.274003	0.189592	-1.44522	0.148395	0.280903
BRAF	461.937	0.484496	0.277431	1.74637	0.0807474	0.176781
BRAP	689.841	-0.0477585	0.101273	-0.471581	0.637226	0.772087
BRAT1	422.882	0.00402721	0.232493	0.0173219	0.98618	0.993266
BRCA1	1782.75	-0.0282597	0.264811	-0.106716	0.915014	0.952157
BRCA2	592.023	-0.149701	0.27551	-0.54336	0.586882	0.731491
BRCAT54	16.5824	2.13293	0.391229	5.45186	4.98448e-08	5.74356e-07
BRCC3	1386.39	-0.099268	0.238466	-0.416278	0.677207	0.800346
BRD1	939.444	0.0290321	0.118487	0.245024	0.806438	0.887937
BRD2	8.18614	0.386803	0.479843	0.806103	0.420183	0.586755
BRD3	777.484	0.89517	0.115929	7.72172	1.14768e-14	2.66752e-13
BRD4	2071.17	0.0127056	0.11098	0.114486	0.908853	0.949203
BRD7	2948.18	-0.204179	0.177012	-1.15348	0.248715	0.409417
BRD8	1550.81	-0.22716	0.178445	-1.273	0.203019	0.354222
BRD9	1668.26	-0.340593	0.158378	-2.15051	0.0315153	0.0851576
BRE	703.363	0.213881	0.137997	1.5499	0.121166	0.24229
BRF1	417.274	-0.378719	0.158107	-2.39534	0.016605	0.051019
BRF2	355.995	-0.224804	0.192469	-1.168	0.242807	0.402762
BRI3	615.512	0.332608	0.167695	1.98341	0.0473214	0.117292
BRI3BP	236.399	-0.163903	0.331713	-0.49411	0.621228	0.758585
BRICD5	16.4716	-0.100412	0.387256	-0.259292	0.79541	0.880286
BRINP2	368.238	-1.64218	0.180705	-9.08759	1.01259e-19	3.60425e-18
BRIP1	856.518	-0.573945	0.223804	-2.56449	0.0103327	0.034664
BRIX1	2566.53	-0.231782	0.234665	-0.987715	0.323292	0.492031
BRK1	1174.82	-0.133059	0.186276	-0.714311	0.475035	0.638561
BRMS1	912.194	-0.513146	0.149965	-3.42177	0.000622141	0.00321767
BRMS1L	268.606	0.731832	0.151048	4.84504	1.26584e-06	1.16452e-05
BROX	1356.26	-0.0354397	0.13406	-0.264358	0.791504	0.878824
BRPF1	466.805	-0.219408	0.133702	-1.64103	0.100792	0.209648
BRPF3	878.641	0.497606	0.143821	3.45991	0.000540364	0.0028412
BRSK1	271.282	0.488821	0.206395	2.36837	0.0178665	0.0541169
BRWD1	1573.45	0.0318362	0.165383	0.1925	0.847351	0.912693
BRWD3	896.231	0.832664	0.285441	2.91711	0.00353287	0.0141283
BSCL2	62.6716	0.362355	0.439216	0.825003	0.40937	0.577287
BSDC1	779.723	-0.397271	0.161352	-2.46214	0.0138112	0.0439482
BSG	5276.03	-0.194952	0.195289	-0.998276	0.318146	0.48683
BSN-AS2	4.09451	1.0096	0.618639	1.63197	0.102685	0.21261
BSPRY	13.865	0.76302	0.465598	1.6388	0.101256	0.21042
BST2	2409.48	-0.285876	0.22211	-1.28709	0.198062	0.347939
BTAF1	1398.03	-0.0943626	0.281406	-0.335325	0.73738	0.842817
BTBD1	2491.44	-0.417037	0.144722	-2.88164	0.00395613	0.0156234
BTBD10	954.957	-0.297478	0.133182	-2.23362	0.025508	0.0721815
BTBD19	10.6396	-1.70027	0.470275	-3.61548	0.000299797	0.0017006
BTBD2	1054.12	0.23136	0.207568	1.11463	0.26501	0.428001
BTBD3	1617.24	-0.93439	0.156925	-5.95436	2.61095e-09	3.56437e-08
BTBD6	484.824	-0.506143	0.129152	-3.91897	8.89277e-05	0.000569548
BTBD7	648.645	-0.0543987	0.166797	-0.326137	0.744321	0.846864
BTBD8	4.03957	0.95855	0.588809	1.62795	0.103536	0.213819
BTBD9	215.188	0.35833	0.17555	2.04118	0.0412326	0.105423
BTC	17.5085	4.43866	0.548205	8.09671	5.64634e-16	1.52328e-14
BTD	50.9198	0.187656	0.300622	0.624226	0.532479	0.688671
BTF3	17258.7	0.0159728	0.129149	0.123678	0.90157	0.945665
BTF3L4	4178.03	0.0895705	0.118536	0.755641	0.449864	0.615621
BTG1	1367.31	-0.485144	0.173645	-2.79388	0.00520796	0.019594
BTG2	7174.75	0.359395	0.234182	1.53468	0.124862	0.247702
BTG3	1275.6	-0.371296	0.144804	-2.56413	0.0103435	0.0346919
BTG4	25.0148	1.51824	0.403267	3.76486	0.000166644	0.00100616
BTN2A1	475.571	-0.448184	0.126344	-3.54733	0.000389164	0.00213538
BTN2A2	833.28	-1.18107	0.196803	-6.00128	1.95764e-09	2.71612e-08
BTN2A3P	26.8095	-0.541631	0.280973	-1.9277	0.0538928	0.129284
BTN3A1	521.215	-0.325715	0.122816	-2.65206	0.00800016	0.0280501
BTN3A2	1069.45	-0.362749	0.163738	-2.21542	0.0267313	0.0748334
BTN3A3	65.5358	-0.396941	0.275061	-1.4431	0.148992	0.28168
BTNL9	37.36	2.30035	0.322562	7.13148	9.92927e-13	1.92594e-11
BTRC	526.933	0.129346	0.135214	0.956599	0.33877	0.508248
BUB1	6140.23	-0.583745	0.21542	-2.7098	0.00673229	0.0241591
BUB1B	3191.48	-0.178768	0.157287	-1.13657	0.255716	0.417354
BUB3	5868.51	-0.0531259	0.0938622	-0.565999	0.571395	0.720576
BUD13	705.116	-0.2745	0.124848	-2.19868	0.0279007	0.0773953
BUD31	2121.07	0.185398	0.155135	1.19507	0.232059	0.390267
BVES	494.379	-0.524507	0.20144	-2.60379	0.00922002	0.0314749
BVES-AS1	6.38347	0.333706	0.591537	0.564134	0.572663	0.720999
BYSL	780.214	-0.259869	0.137639	-1.88805	0.0590192	0.138526
BZRAP1	78.2235	0.0728632	0.447828	0.162703	0.870752	0.926635
BZRAP1-AS1	674.627	-0.277086	0.170003	-1.62989	0.103124	0.213259
BZW1	9744.52	0.199653	0.160315	1.24538	0.212991	0.366262
BZW2	3966.45	0.281119	0.117595	2.39058	0.0168219	0.0515116
C10orf10	1367.62	-1.12465	0.264686	-4.24899	2.14733e-05	0.000156386
C10orf11	15.2175	4.41675	0.538913	8.19567	2.49205e-16	6.88707e-15
C10orf12	170.669	-0.212233	0.318118	-0.66715	0.504676	0.664222
C10orf2	1178.11	0.172384	0.107547	1.60288	0.108962	0.22269
C10orf25	7.26074	-0.866594	0.513359	-1.68808	0.0913951	0.194628
C10orf35	108.227	-0.0217508	0.256623	-0.0847577	0.932454	0.961223
C10orf54	5.13366	-1.17066	0.591083	-1.98053	0.0476441	0.117913
C10orf76	450.738	-0.171223	0.114887	-1.49036	0.136129	0.26318
C10orf88	386.929	0.274938	0.146977	1.87061	0.0613988	0.142513
C10orf91	17.3821	0.0516764	0.365356	0.141441	0.887521	0.936782
C11orf1	743.283	0.413548	0.180316	2.29346	0.0218217	0.0634809
C11orf24	837.157	-0.0164232	0.130099	-0.126236	0.899545	0.944465
C11orf30	1052.74	-0.199089	0.192031	-1.03676	0.299849	0.467122
C11orf31	1129.97	0.153798	0.14369	1.07034	0.284464	0.450709
C11orf45	64.8607	2.26087	0.296087	7.63582	2.24379e-14	5.11036e-13
C11orf49	379.912	0.174775	0.23456	0.74512	0.456199	0.621662
C11orf54	305.412	0.440763	0.22986	1.91753	0.0551711	0.131561
C11orf57	1189.51	-0.20762	0.120048	-1.72947	0.0837244	0.181526
C11orf58	4697.18	-0.112343	0.109165	-1.02911	0.303428	0.471079
C11orf63	136.091	0.760133	0.14823	5.12808	2.92714e-07	2.98353e-06
C11orf65	6.78814	0.141759	0.543461	0.260844	0.794213	0.879605
C11orf68	314.722	-0.324385	0.288145	-1.12577	0.260262	0.422811
C11orf71	84.4178	-0.163755	0.193268	-0.847299	0.396828	0.564755
C11orf72	29.7997	0.443815	0.306219	1.44934	0.147243	0.279501
C11orf73	1496.44	-0.0433073	0.14304	-0.302764	0.76207	0.858118
C11orf80	193.772	0.0792231	0.224011	0.353658	0.723595	0.833296
C11orf84	643.338	-0.393808	0.181155	-2.17387	0.0297145	0.081153
C11orf95	419.329	0.343738	0.1714	2.00547	0.0449124	0.112613
C11orf96	112.323	-2.6052	0.287463	-9.06274	1.27218e-19	4.50465e-18
C12orf10	1919.8	-0.209635	0.207186	-1.01182	0.311624	0.479618
C12orf29	1048.67	0.151201	0.230511	0.655936	0.511865	0.670649
C12orf4	474.526	0.122015	0.19735	0.618264	0.536401	0.692158
C12orf43	250.081	-0.329702	0.148985	-2.213	0.0268979	0.0752378
C12orf45	288.283	-0.00373923	0.13844	-0.0270097	0.978452	0.989092
C12orf49	706.752	-0.221845	0.127882	-1.73476	0.0827831	0.18001
C12orf57	1258.83	0.00455959	0.312038	0.0146123	0.988341	0.994338
C12orf60	28.7819	0.063314	0.3179	0.199163	0.842135	0.910183
C12orf65	502.503	-0.209468	0.130631	-1.60351	0.108822	0.22247
C12orf66	581.224	1.04693	0.200589	5.21928	1.79621e-07	1.88886e-06
C12orf73	157.633	0.89347	0.21601	4.13624	3.53042e-05	0.000245666
C12orf75	1297.98	-0.781026	0.192149	-4.0647	4.80943e-05	0.000324213
C12orf76	33.8006	0.0301837	0.287891	0.104844	0.916499	0.953016
C14orf1	1239.68	-0.0808414	0.169933	-0.475725	0.63427	0.769942
C14orf119	587.068	-0.198301	0.123368	-1.6074	0.107968	0.221123
C14orf132	215.164	2.68809	0.211017	12.7387	3.60177e-37	3.40092e-35
C14orf142	409.094	-0.49138	0.132667	-3.70387	0.000212334	0.00124605
C14orf159	676.521	-0.409176	0.117538	-3.48123	0.00049911	0.00265716
C14orf166	2588.81	-0.0427222	0.121929	-0.350387	0.726049	0.83506
C14orf169	254.13	-0.22985	0.160483	-1.43224	0.152075	0.285919
C14orf2	2839.7	-0.343066	0.166803	-2.05671	0.0397139	0.102225
C14orf28	51.9247	0.313314	0.299995	1.0444	0.296302	0.463509
C14orf79	71.5705	0.620951	0.270734	2.29358	0.0218144	0.0634733
C14orf80	513.068	-0.332599	0.260126	-1.2786	0.201036	0.351891
C14orf93	136.291	0.00872614	0.292844	0.0297979	0.976228	0.987926
C15orf32	18.1724	-0.825083	0.430077	-1.91845	0.0550537	0.131396
C15orf39	948.773	-0.119011	0.168072	-0.708095	0.478886	0.642221
C15orf40	259.659	-0.0720173	0.137218	-0.524839	0.599695	0.741278
C15orf41	210.597	0.826028	0.182838	4.51783	6.24772e-06	5.01773e-05
C15orf52	2.59424	0.355578	0.62098	0.572607	0.566911	0.716716
C15orf57	284.566	0.0275999	0.210027	0.131411	0.89545	0.942178
C15orf61	189.651	0.0912976	0.211017	0.432654	0.665266	0.791878
C15orf62	12.2359	1.02203	0.506916	2.01617	0.0437824	0.110324
C15orf65	25.361	1.53723	0.485846	3.16403	0.00155599	0.00702652
C16orf13	976.199	-0.125502	0.2445	-0.5133	0.607741	0.748298
C16orf46	24.4437	0.151936	0.274577	0.553347	0.580026	0.726157
C16orf52	245.172	0.796011	0.139286	5.71493	1.09746e-08	1.39852e-07
C16orf58	1265.54	0.15157	0.2274	0.666533	0.50507	0.664481
C16orf59	263.12	-0.185189	0.19798	-0.935393	0.349586	0.518525
C16orf62	205.148	0.502357	0.185408	2.70947	0.00673909	0.0241772
C16orf70	387.965	-0.271624	0.151092	-1.79774	0.072218	0.162118
C16orf71	7.17721	0.923323	0.567259	1.62769	0.10359	0.213898
C16orf72	1839.81	0.0319549	0.150717	0.212019	0.832092	0.90411
C16orf86	15.4349	0.501601	0.479229	1.04668	0.295245	0.462335
C16orf87	496.14	0.0361922	0.163201	0.221765	0.824497	0.899878
C16orf91	326.972	0.185316	0.160944	1.15143	0.249555	0.410401
C16orf95	27.9932	0.01235	0.366181	0.0337263	0.973095	0.985709
C16orf96	2.55881	0.295171	0.619384	0.476556	0.633678	0.769297
C17orf100	6.09186	-0.422189	0.531456	-0.7944	0.426963	0.593358
C17orf51	90.8809	0.199796	0.353383	0.565381	0.571815	0.720772
C17orf53	342.943	-0.617557	0.185576	-3.32778	0.000875407	0.00432676
C17orf58	297.581	-0.218767	0.14751	-1.48306	0.138058	0.266002
C17orf62	1107.11	-0.740617	0.207434	-3.57038	0.000356464	0.00198292
C17orf67	124.327	-0.337254	0.242439	-1.39109	0.164199	0.302973
C17orf75	684.151	0.111494	0.113878	0.97906	0.32755	0.496234
C17orf80	1089.28	-0.620644	0.221888	-2.79711	0.00515625	0.0194479
C17orf89	575.714	-0.959103	0.186611	-5.13959	2.75343e-07	2.81916e-06
C17orf96	776.268	-0.389871	0.196568	-1.98339	0.0473238	0.117292
C17orf97	7.9097	0.5444	0.446328	1.21973	0.222567	0.37847
C18orf21	504.299	0.021962	0.129581	0.169485	0.865415	0.923162
C18orf25	937.923	0.42853	0.143821	2.9796	0.00288622	0.0119174
C18orf32	5.19488	0.340242	0.585141	0.58147	0.560923	0.711842
C18orf54	786.175	0.00418183	0.205331	0.0203663	0.983751	0.991775
C18orf65	28.5849	0.707526	0.329074	2.15005	0.0315511	0.0852151
C18orf8	722.207	-0.275439	0.149834	-1.8383	0.0660186	0.151197
C19orf12	470.083	-0.103123	0.12927	-0.797733	0.425025	0.591149
C19orf24	287.1	-0.55986	0.266392	-2.10164	0.0355848	0.0936811
C19orf25	217.292	-0.333525	0.259355	-1.28598	0.19845	0.348351
C19orf38	19.2579	-0.936257	0.487544	-1.92036	0.054813	0.13096
C19orf43	1809.05	-0.62981	0.181711	-3.466	0.000528273	0.00278732
C19orf44	64.6632	0.0932997	0.217641	0.428685	0.668152	0.793429
C19orf47	297.973	-0.712386	0.194952	-3.65416	0.000258026	0.00148534
C19orf48	1746.99	0.174108	0.261114	0.666789	0.504907	0.664454
C19orf52	228.541	-0.346184	0.213015	-1.62516	0.104128	0.21478
C19orf53	996.883	-0.331265	0.241658	-1.3708	0.170436	0.311063
C19orf54	244.312	0.64854	0.329075	1.9708	0.0487469	0.119922
C19orf57	5.47883	0.291362	0.568556	0.51246	0.608329	0.748611
C19orf60	232.665	-0.379842	0.294034	-1.29183	0.196416	0.345986
C19orf66	107.729	-0.431946	0.252372	-1.71155	0.0869797	0.187035
C19orf68	94.0563	0.238089	0.322384	0.738525	0.460196	0.625078
C19orf70	701.727	-0.3976	0.254622	-1.56153	0.118398	0.238252
C19orf73	19.8632	-0.158162	0.484507	-0.32644	0.744091	0.846787
C1D	1026.01	-0.179373	0.119129	-1.50571	0.132142	0.257522
C1GALT1	3116.72	-0.130054	0.205835	-0.631835	0.527494	0.684467
C1GALT1C1	721.821	0.090684	0.181794	0.498829	0.6179	0.756014
C1GALT1C1L	7.28732	1.41094	0.540338	2.61121	0.00902221	0.0309005
C1QBP	1924.76	-0.171071	0.185367	-0.922877	0.356071	0.524824
C1QL4	4.81157	1.3519	0.619689	2.18158	0.0291408	0.0800137
C1QTNF3	8.63095	0.9906	0.562657	1.76058	0.0783102	0.172883
C1QTNF6	16.5461	2.11801	0.499152	4.24322	2.20338e-05	0.000160039
C1QTNF9B-AS1	15.7923	-0.0387984	0.466946	-0.0830897	0.93378	0.96158
C1R	133.032	-0.349166	0.280162	-1.2463	0.212654	0.365835
C1RL	104.373	1.31444	0.272259	4.82791	1.37973e-06	1.25823e-05
C1RL-AS1	69.9153	0.412917	0.400495	1.03102	0.302533	0.470353
C1orf101	5.9562	1.09346	0.546124	2.00222	0.0452615	0.113316
C1orf106	411.327	0.950422	0.363462	2.61492	0.00892493	0.030629
C1orf109	710.896	-0.379431	0.130055	-2.91746	0.00352899	0.014117
C1orf112	1931.29	-2.01443	0.149985	-13.4309	3.98364e-41	4.55173e-39
C1orf122	208.732	-0.13845	0.26747	-0.517628	0.604718	0.745724
C1orf123	476.688	-0.333635	0.120796	-2.76198	0.00574519	0.021268
C1orf131	828.692	0.0483315	0.121632	0.39736	0.691102	0.810988
C1orf145	9.6175	0.991241	0.510227	1.94275	0.0520469	0.125944
C1orf159	174.779	-0.54425	0.256367	-2.12293	0.0337599	0.0899443
C1orf174	401.46	-0.0554075	0.120736	-0.458915	0.646295	0.778874
C1orf189	4.98434	-0.16004	0.535094	-0.299088	0.764873	0.859715
C1orf198	398.341	-0.133962	0.149647	-0.895191	0.370685	0.539175
C1orf204	4.87657	0.888307	0.585926	1.51607	0.129501	0.253832
C1orf21	2230.95	-0.0876256	0.137716	-0.636276	0.524597	0.682056
C1orf216	350.046	-0.591046	0.161955	-3.64945	0.000262799	0.00151018
C1orf220	7.60449	0.112793	0.533085	0.211586	0.83243	0.90411
C1orf226	283.356	2.0255	0.336894	6.01229	1.82923e-09	2.54576e-08
C1orf233	6.45274	-0.941278	0.550263	-1.7106	0.0871556	0.187183
C1orf27	1212.3	-0.291337	0.175386	-1.66112	0.0966893	0.203157
C1orf35	490.084	-0.399183	0.186002	-2.14612	0.0318632	0.0859439
C1orf43	12432.6	-0.111459	0.136997	-0.813593	0.415878	0.583022
C1orf50	153.738	-0.595461	0.164608	-3.61746	0.000297514	0.00169047
C1orf52	300.538	0.0441681	0.19596	0.225394	0.821673	0.898397
C1orf53	31.9112	-0.426903	0.27969	-1.52634	0.126924	0.250513
C1orf54	48.2239	-0.771348	0.357371	-2.1584	0.030897	0.0837534
C1orf56	31.0382	1.32899	0.431346	3.08102	0.00206291	0.00894716
C1orf74	440.144	-0.0747601	0.110712	-0.675268	0.499506	0.659552
C20orf194	10.4956	2.03786	0.50461	4.03848	5.37977e-05	0.000359276
C20orf196	51.0826	-0.474788	0.284606	-1.66823	0.0952697	0.200866
C20orf203	18.4027	-0.0672179	0.334921	-0.200698	0.840935	0.909424
C20orf24	52.3046	-0.719889	0.297638	-2.41867	0.0155774	0.048457
C20orf27	558.913	-0.251752	0.239878	-1.0495	0.293949	0.461154
C20orf96	119.016	0.412201	0.194902	2.11492	0.0344368	0.0912209
C21orf2	98.3602	-0.589424	0.270438	-2.17952	0.0292933	0.0803533
C21orf33	1498.12	-0.0774437	0.197687	-0.391749	0.695244	0.813181
C21orf58	204.419	0.0261919	0.213617	0.122611	0.902415	0.945887
C21orf59	2932.65	-0.435129	0.13634	-3.1915	0.00141536	0.00647096
C21orf62-AS1	10.9814	0.511044	0.489115	1.04483	0.2961	0.463352
C21orf91	1269.36	-0.271552	0.254197	-1.06828	0.285396	0.45175
C22orf29	587.076	0.180325	0.12774	1.41166	0.158051	0.294266
C22orf39	335.757	-0.170139	0.170886	-0.995632	0.319429	0.487842
C22orf46	275.537	0.491572	0.247339	1.98744	0.0468732	0.116451
C2CD2	120.713	-0.0764395	0.259864	-0.294152	0.768642	0.862597
C2CD2L	294.736	0.0367219	0.230019	0.159647	0.873159	0.927599
C2CD3	494.172	-0.179625	0.228155	-0.787294	0.43111	0.59796
C2CD5	1036.05	0.620377	0.189071	3.28118	0.00103375	0.00494924
C2orf15	17.95	1.12599	0.409615	2.74889	0.00597971	0.0219984
C2orf27A	63.5506	0.27587	0.282064	0.978043	0.328053	0.49683
C2orf27B	6.68599	2.09715	0.565334	3.70958	0.000207603	0.00122251
C2orf42	363.618	0.222366	0.187009	1.18907	0.234414	0.393012
C2orf44	478.894	-0.0628507	0.180843	-0.347543	0.728183	0.836169
C2orf47	420.956	-0.177069	0.198223	-0.893284	0.371705	0.540427
C2orf48	48.8883	-1.24134	0.345864	-3.5891	0.000331826	0.00186363
C2orf49	512.509	0.334162	0.162966	2.0505	0.0403159	0.103494
C2orf68	909.03	-0.0961064	0.17202	-0.558692	0.576372	0.723364
C2orf69	739.617	0.0491913	0.187933	0.261749	0.793515	0.879508
C2orf74	539.192	-0.0058224	0.151592	-0.0384082	0.969362	0.983834
C2orf76	93.8743	-0.199451	0.221186	-0.901733	0.367199	0.536044
C2orf81	46.5594	1.22314	0.344966	3.54568	0.000391607	0.00214791
C2orf88	4.51622	2.10987	0.593622	3.55423	0.000379082	0.00209018
C3AR1	5.51417	0.312743	0.557455	0.561019	0.574785	0.722306
C3orf17	1539.19	-0.158537	0.108753	-1.45777	0.144904	0.276025
C3orf18	8.75761	1.05687	0.518242	2.03933	0.0414168	0.105735
C3orf33	158.304	0.245171	0.13772	1.78022	0.0750403	0.16702
C3orf38	510.417	-0.218208	0.112132	-1.946	0.0516553	0.12522
C3orf52	62.4304	0.379438	0.307645	1.23336	0.21744	0.371937
C3orf58	2457.85	0.309517	0.190026	1.62882	0.103352	0.213568
C3orf62	73.8538	-0.124498	0.220581	-0.564412	0.572474	0.72088
C3orf67	17.3681	2.92627	0.447151	6.54425	5.97943e-11	9.7368e-10
C3orf70	41.0842	3.30504	0.349981	9.44348	3.60606e-21	1.4009e-19
C3orf80	55.4314	0.599514	0.312923	1.91585	0.0553838	0.13193
C4BPB	11.8842	1.53796	0.442905	3.47243	0.000515768	0.00273301
C4orf19	27.2026	3.9496	0.407554	9.69099	3.29317e-22	1.39493e-20
C4orf27	1227.51	-0.127406	0.183129	-0.695717	0.486606	0.649525
C4orf29	403.637	-0.220112	0.196227	-1.12172	0.261981	0.424572
C4orf3	1386.2	0.114022	0.204044	0.558809	0.576292	0.723362
C4orf32	1271.77	-1.17655	0.139345	-8.44343	3.08161e-17	9.08909e-16
C4orf33	216.71	-0.152358	0.231618	-0.657797	0.510668	0.669452
C4orf36	13.3235	0.951917	0.437566	2.17548	0.0295939	0.0809796
C4orf46	1736.4	-0.0320616	0.0966585	-0.331699	0.740116	0.844525
C4orf47	3.50713	1.40619	0.582082	2.41579	0.015701	0.0487411
C4orf48	23.037	-0.414454	0.351187	-1.18015	0.23794	0.397014
C5	296.098	1.91554	0.21065	9.09351	9.5888e-20	3.42202e-18
C5orf15	1519.91	-0.103085	0.098356	-1.04808	0.294603	0.461822
C5orf22	963.178	0.0663532	0.113633	0.583928	0.559269	0.710623
C5orf24	767.85	-0.0977776	0.14454	-0.676476	0.498739	0.659288
C5orf28	499.911	0.152536	0.220744	0.691012	0.489558	0.651897
C5orf30	817.031	-0.156758	0.115727	-1.35455	0.175562	0.317899
C5orf34	148.512	0.706318	0.232723	3.03501	0.00240525	0.0102137
C5orf38	106.217	-0.317963	0.19181	-1.6577	0.0973773	0.204201
C5orf42	132.532	0.244083	0.371461	0.65709	0.511123	0.669984
C5orf45	57.188	0.208562	0.27658	0.754076	0.450804	0.616279
C5orf51	972.85	0.0783342	0.140108	0.559099	0.576094	0.723216
C5orf56	59.9584	-0.125162	0.354222	-0.353343	0.723831	0.833497
C5orf63	61.158	0.0466845	0.234476	0.199102	0.842183	0.910183
C5orf66	22.5099	0.113861	0.354512	0.321177	0.748076	0.849083
C6orf1	201.032	-0.0160842	0.289856	-0.0554902	0.955748	0.975184
C6orf106	2349.27	-0.458399	0.114002	-4.02099	5.7955e-05	0.000385711
C6orf120	708.75	-0.104761	0.137542	-0.761665	0.44626	0.611673
C6orf203	311.417	-0.559982	0.149703	-3.74062	0.00018357	0.00109714
C6orf226	23.0186	-0.127527	0.378265	-0.337137	0.736014	0.841715
C6orf52	12.7771	1.0624	0.450312	2.35926	0.0183115	0.0551329
C6orf62	5298.75	-0.22073	0.111126	-1.98631	0.0469988	0.11672
C6orf89	936.623	-0.428288	0.142794	-2.99934	0.00270566	0.0112435
C6orf99	10.9466	-0.521757	0.400878	-1.30153	0.193076	0.341455
C7orf13	103.288	0.144534	0.240724	0.600415	0.54823	0.70224
C7orf25	451.232	0.105789	0.167633	0.631074	0.527992	0.684772
C7orf26	437.934	-0.0284028	0.193989	-0.146415	0.883594	0.934318
C7orf31	228.188	0.856939	0.231186	3.70671	0.000209969	0.00123484
C7orf43	172.993	-0.242264	0.258564	-0.93696	0.348779	0.51778
C7orf49	1019.02	0.254594	0.14401	1.76789	0.0770795	0.170692
C7orf50	570.897	0.374317	0.178416	2.098	0.0359055	0.094303
C7orf55	18.2128	-0.246602	0.362521	-0.680242	0.496351	0.657457
C7orf57	7.60637	3.29123	0.591839	5.56102	2.682e-08	3.23004e-07
C7orf60	320.943	0.373926	0.185028	2.02092	0.0432882	0.109399
C7orf73	3046.65	0.239805	0.154725	1.54988	0.121172	0.24229
C7orf77	2.94718	2.59836	0.619814	4.19216	2.76311e-05	0.000197011
C8G	2.81741	0.792819	0.623935	1.27068	0.203844	0.355251
C8orf33	1975.52	-0.0399105	0.109142	-0.365675	0.714608	0.826727
C8orf37	159.179	0.638597	0.195076	3.27358	0.00106195	0.00505932
C8orf44	12.5238	-0.0095785	0.469962	-0.0203814	0.983739	0.991775
C8orf48	25.5086	1.00249	0.331225	3.02662	0.00247301	0.0104609
C8orf49	9.28494	0.465866	0.480625	0.969291	0.3324	0.500958
C8orf58	48.9969	0.0570915	0.365647	0.156138	0.875924	0.929157
C8orf59	1963.68	-0.150251	0.130086	-1.15501	0.248086	0.408728
C8orf76	54.1796	-0.451989	0.352572	-1.28197	0.199852	0.350223
C8orf82	196.373	-0.556722	0.312206	-1.78319	0.074556	0.166268
C8orf88	317.874	0.0612457	0.189594	0.323035	0.746669	0.848708
C9orf114	770.194	-0.0808273	0.173576	-0.465659	0.641459	0.775553
C9orf116	36.8569	1.32659	0.306365	4.33009	1.4905e-05	0.000111784
C9orf129	58.9927	0.21892	0.349194	0.626929	0.530706	0.687239
C9orf142	302.239	0.0602979	0.177217	0.340249	0.733669	0.840203
C9orf153	2.57237	0.168546	0.605487	0.278365	0.780732	0.870704
C9orf156	193.485	0.39561	0.143457	2.75769	0.00582122	0.021526
C9orf16	387.313	0.0700984	0.326204	0.214892	0.829852	0.902824
C9orf172	10.45	0.0112669	0.410929	0.0274181	0.978126	0.988964
C9orf3	96.7896	0.695168	0.186984	3.7178	0.000200969	0.00118911
C9orf40	429.248	0.709594	0.166247	4.26831	1.96956e-05	0.000144367
C9orf41-AS1	6.35574	0.627781	0.56927	1.10278	0.270122	0.433784
C9orf43	8.0933	0.753987	0.521497	1.44581	0.14823	0.280786
C9orf64	177.943	0.334623	0.233907	1.43058	0.152551	0.286615
C9orf66	5.89308	2.17261	0.607147	3.57839	0.000345719	0.00193049
C9orf69	566.93	0.585762	0.22978	2.54923	0.0107961	0.0359494
C9orf72	221.611	0.14999	0.240233	0.624353	0.532396	0.68864
C9orf78	2833.94	-0.0752065	0.178264	-0.421883	0.67311	0.797029
C9orf85	307.247	0.729048	0.167664	4.34826	1.37219e-05	0.000103827
C9orf89	87.8977	0.0622035	0.291297	0.21354	0.830906	0.903465
C9orf9	80.8771	1.28064	0.364156	3.51673	0.000436904	0.00237244
C9orf91	1167.1	0.281819	0.216535	1.30149	0.19309	0.341455
CA11	135.432	0.708232	0.420788	1.68311	0.0923541	0.196148
CA13	28.3976	2.7679	0.351815	7.86748	3.61856e-15	8.80171e-14
CA2	260.824	3.61169	0.320029	11.2855	1.54711e-29	9.78422e-28
CA5B	97.6262	-0.0754216	0.21448	-0.351649	0.725101	0.834324
CA5BP1	90.0739	-0.273346	0.212258	-1.2878	0.197814	0.347657
CA8	1015.72	-0.19891	0.155475	-1.27937	0.200768	0.351513
CAAP1	936.113	-0.0592965	0.112848	-0.525455	0.599267	0.74095
CAB39	3160.78	-0.157242	0.170437	-0.92258	0.356226	0.524881
CAB39L	110.557	0.386532	0.2853	1.35483	0.175473	0.317782
CABIN1	931.961	-0.287766	0.123666	-2.32696	0.0199674	0.0591755
CABLES1	5920.49	0.000935705	0.164955	0.00567249	0.995474	0.997749
CABLES2	826.515	-0.731114	0.171138	-4.27208	1.93659e-05	0.000142104
CACFD1	12.7272	-0.474278	0.442845	-1.07098	0.284178	0.450483
CACHD1	149.469	2.65019	0.294797	8.98989	2.47474e-19	8.56209e-18
CACNA1A	148.37	-5.43466	0.35063	-15.4997	3.48359e-54	7.89439e-52
CACNA1C-AS1	4.15361	1.63569	0.586669	2.7881	0.00530174	0.0198808
CACNA2D1	294.744	6.29458	0.349217	18.0248	1.24408e-72	6.50606e-70
CACNB1	152.727	-0.199329	0.240119	-0.830124	0.406469	0.574507
CACNB3	189.584	1.9255	0.329902	5.83658	5.32826e-09	7.03382e-08
CACNB4	17.3899	3.14036	0.448318	7.00477	2.47395e-12	4.65259e-11
CACTIN	476.477	-0.352152	0.16471	-2.138	0.0325164	0.0872903
CACUL1	1817.34	0.34279	0.14906	2.29968	0.0214664	0.0626419
CACYBP	9446.9	-0.644285	0.251008	-2.56679	0.0102645	0.0344777
CAD	2647.35	-0.274511	0.146079	-1.8792	0.0602177	0.140563
CADM1	5455.3	-0.995492	0.118419	-8.40655	4.22239e-17	1.22937e-15
CADM2	21.8589	2.04491	0.549809	3.71931	0.00019977	0.00118253
CADM4	55.62	0.511061	0.371993	1.37384	0.16949	0.309836
CADPS2	762.523	1.39583	0.160638	8.68927	3.6476e-18	1.15341e-16
CALCOCO1	785.174	0.851339	0.309376	2.7518	0.00592695	0.0218635
CALCOCO2	2647.85	0.084001	0.212242	0.39578	0.692267	0.811564
CALCRL	114.671	0.961503	0.36027	2.66884	0.00761136	0.0268949
CALHM1	12.1029	1.6511	0.516091	3.19924	0.00137788	0.00632942
CALM1	6039.71	-0.0233728	0.149321	-0.156527	0.875618	0.928977
CALM2	23448.9	0.201667	0.0929546	2.16952	0.030043	0.0818954
CALM3	4686.08	-0.480439	0.176963	-2.71492	0.00662926	0.0238713
CALML4	111.169	-0.388965	0.245056	-1.58725	0.112456	0.228628
CALN1	3.93856	-0.228081	0.605329	-0.376788	0.706332	0.820745
CALR	30620.4	-0.988976	0.155956	-6.34138	2.27719e-10	3.45274e-09
CALU	5288.09	0.314642	0.148565	2.11788	0.0341854	0.0907673
CAMK1	50.1454	0.598393	0.336316	1.77926	0.0751977	0.167315
CAMK1D	1582.56	1.46829	0.15039	9.7632	1.61958e-22	6.96879e-21
CAMK2D	1713.47	-0.905727	0.152865	-5.92499	3.12312e-09	4.23803e-08
CAMK2G	1162.03	-0.330015	0.138181	-2.38827	0.0169277	0.0517808
CAMK2N1	21.6567	-0.98068	0.372358	-2.6337	0.00844599	0.0293109
CAMK2N2	71.6657	0.279881	0.281311	0.994917	0.319777	0.488156
CAMK4	19.7749	1.12873	0.430128	2.62417	0.0086861	0.0299531
CAMKK1	34.2934	0.296499	0.323959	0.915236	0.360068	0.52883
CAMKK2	1247.78	-0.23749	0.110508	-2.14907	0.031629	0.0853802
CAMKMT	291.662	-0.0523933	0.200486	-0.261332	0.793837	0.87952
CAMLG	1139.32	0.224419	0.237919	0.943261	0.345548	0.5145
CAMSAP1	1100.84	0.236523	0.14719	1.60692	0.108071	0.221301
CAMSAP2	2301.02	0.211845	0.224018	0.945664	0.34432	0.513402
CAMSAP3	119.523	0.558025	0.258156	2.16158	0.0306509	0.083219
CAMTA1	1298.48	-0.419749	0.150278	-2.79314	0.00521991	0.0196172
CAMTA2	187.797	-0.103039	0.201719	-0.510804	0.609488	0.749228
CAND1	8562.36	0.0926537	0.216759	0.427451	0.669051	0.794017
CAND2	110.596	1.85393	0.321566	5.76531	8.15064e-09	1.05047e-07
CANT1	1019.34	-0.744079	0.130472	-5.70298	1.17729e-08	1.49465e-07
CANX	22205.2	-0.382619	0.176256	-2.17082	0.029945	0.0816938
CAP1	4815.67	-0.641694	0.135398	-4.73933	2.1443e-06	1.89818e-05
CAP2	116.041	5.85046	0.399925	14.6289	1.83681e-48	2.97322e-46
CAPG	426.898	0.403967	0.295985	1.36482	0.172308	0.313406
CAPN1	1390.75	-0.339278	0.239406	-1.41717	0.156434	0.291894
CAPN10	248.389	-0.215287	0.276725	-0.777983	0.436579	0.602595
CAPN10-AS1	61.1193	0.116206	0.299685	0.387759	0.698194	0.81509
CAPN14	4.04147	0.168583	0.60108	0.280466	0.77912	0.869881
CAPN15	696.947	-0.213181	0.236142	-0.902766	0.36665	0.535713
CAPN2	4102.05	-0.980961	0.208338	-4.70851	NA	NA
CAPN3	9.2731	0.629714	0.541425	1.16307	0.244802	0.405181
CAPN5	10.1503	2.74169	0.581068	4.71837	2.37746e-06	2.08688e-05
CAPN7	800.709	-0.227915	0.190595	-1.1958	0.231773	0.390076
CAPNS1	7355.38	-0.362413	0.253256	-1.43102	0.152426	0.286498
CAPRIN1	10653	0.0621976	0.140836	0.44163	0.658757	0.787024
CAPRIN2	183.848	0.457857	0.302191	1.51513	0.129741	0.254227
CAPS	19.8434	0.52459	0.450172	1.16531	0.243893	0.404015
CAPS2	33.2257	0.319625	0.309662	1.03218	0.30199	0.469758
CAPZA1	6527.43	-0.324866	0.163789	-1.98344	0.0473181	0.117292
CAPZA2	4166.41	-0.0568581	0.120428	-0.472133	0.636832	0.771816
CAPZB	4250.81	-0.567289	0.145557	-3.89738	9.72407e-05	0.000616977
CARD10	15.2529	0.831547	0.359772	2.31131	0.0208155	0.0610896
CARD11	1011.4	1.03456	0.226271	4.57221	4.82617e-06	3.97706e-05
CARD16	155.27	-0.788573	0.194003	-4.06476	4.80823e-05	0.000324213
CARD6	13.7126	-2.7434	0.592418	-4.63086	3.64155e-06	3.06969e-05
CARD8	321.151	0.104545	0.131345	0.795957	0.426057	0.59228
CARD8-AS1	33.2088	-0.286687	0.302694	-0.947117	0.343579	0.512467
CARF	106.413	0.580578	0.267596	2.16961	0.0300366	0.0818944
CARHSP1	1276.81	-0.240535	0.221008	-1.08835	0.27644	0.440909
CARKD	202.668	-0.989048	0.161496	-6.12427	9.10998e-10	1.29977e-08
CARM1	1287.42	-0.223029	0.19135	-1.16556	0.243793	0.403956
CARNMT1	732.062	0.414996	0.240433	1.72603	0.0843412	0.182464
CARS	1909.81	0.101527	0.226083	0.449072	0.653379	0.783491
CARS2	535.546	-0.0425573	0.132299	-0.321675	0.747699	0.849045
CASC10	29.1514	0.269132	0.334578	0.804392	0.421171	0.587664
CASC11	10.0835	1.59464	0.546222	2.9194	0.00350709	0.0140542
CASC2	21.5447	1.45993	0.342351	4.26441	2.0043e-05	0.000146676
CASC3	3370.24	-0.261044	0.138259	-1.88808	0.0590154	0.138526
CASC4	4733.16	0.105432	0.116506	0.904951	0.365492	0.534364
CASC5	1413.84	-0.196887	0.304411	-0.646779	0.517775	0.676253
CASC9	176.076	1.0352	0.208726	4.95964	7.06239e-07	6.75298e-06
CASD1	715.825	0.11601	0.172276	0.673396	0.500695	0.660627
CASK	794.797	-0.3109	0.133252	-2.33318	0.0196388	0.0584309
CASKIN2	14.7022	-0.695599	0.451293	-1.54135	0.123233	0.245221
CASP1	154.708	-0.606777	0.273738	-2.21663	0.0266482	0.0746929
CASP10	1030.97	-0.0356248	0.205118	-0.173679	0.862117	0.920616
CASP2	2308.4	0.196671	0.144562	1.36046	0.173683	0.31538
CASP3	3334.42	-0.589303	0.136095	-4.33009	1.49051e-05	0.000111784
CASP4	285.934	-1.67052	0.277617	-6.01735	1.77299e-09	2.47509e-08
CASP6	1363.77	-1.19587	0.118899	-10.0579	8.48293e-24	3.9366e-22
CASP7	677.776	0.0956197	0.111461	0.857874	0.390962	0.559157
CASP8	1762.15	0.0404531	0.128873	0.313899	0.753598	0.852779
CASP8AP2	880.464	-0.234977	0.303357	-0.77459	0.438582	0.60444
CASP9	141.803	-0.184679	0.218138	-0.846616	0.397209	0.56518
CAST	8682.02	-0.696452	0.159741	-4.35989	1.30125e-05	9.89551e-05
CAT	1027.77	-0.180795	0.152272	-1.18732	0.235102	0.393874
CATSPER2	10.9298	0.594639	0.429525	1.38441	0.166232	0.305317
CATSPER2P1	17.0476	-0.437197	0.392016	-1.11525	0.264741	0.42774
CATSPER3	10.2196	0.225454	0.457401	0.492902	0.622082	0.759491
CAV1	2139.92	-0.0228492	0.24381	-0.0937171	0.925334	0.9581
CAV2	2014.52	0.96743	0.178939	5.40648	6.42741e-08	7.29495e-07
CBARP	3.59156	-0.142368	0.610553	-0.233179	0.815622	0.894158
CBFA2T2	845.811	0.250962	0.142239	1.76437	0.0776696	0.171803
CBFB	4119.43	-0.235223	0.112321	-2.09421	0.0362415	0.0950116
CBL	1032.29	0.206872	0.166008	1.24616	0.212706	0.365835
CBLB	126.012	-0.199361	0.246712	-0.808074	0.419048	0.585771
CBLL1	1846.21	0.477629	0.133999	3.56442	0.000364668	0.00201807
CBLN1	7.55758	1.31317	0.499505	2.62894	0.00856509	0.0296184
CBLN2	410.115	-2.47495	0.340875	-7.26056	3.85485e-13	7.78818e-12
CBLN3	55.1882	0.507977	0.337657	1.50442	0.132473	0.25802
CBR1	240.275	-0.116264	0.193476	-0.600924	0.547891	0.702208
CBR3	128.088	0.292617	0.294544	0.993455	0.320488	0.488913
CBR3-AS1	9.03163	0.275652	0.512874	0.537465	0.590946	0.734522
CBR4	528.253	-0.0258618	0.150911	-0.171371	0.863932	0.922048
CBS	1702.04	0.981023	0.481963	2.03547	0.0418032	0.106541
CBWD1	41.2266	-0.312654	0.345153	-0.905842	0.365019	0.534249
CBWD2	31.1824	-0.37849	0.401755	-0.942093	0.346145	0.515058
CBWD3	12.1794	0.179221	0.499911	0.358505	0.719965	0.830575
CBWD5	126.498	-0.212836	0.290303	-0.73315	0.463467	0.628103
CBWD6	5.23699	-0.136594	0.59535	-0.229435	0.818531	0.896091
CBX1	4878.25	-0.604191	0.104728	-5.76915	7.9671e-09	1.02876e-07
CBX2	711.255	-0.743872	0.139091	-5.34808	8.88899e-08	9.85033e-07
CBX3	13236.1	0.212102	0.145261	1.46014	0.144252	0.275052
CBX3P2	7.62745	-0.208348	0.5351	-0.389363	0.697008	0.814382
CBX4	1808.78	-0.0218931	0.323272	-0.0677233	0.946006	0.970214
CBX5	15427.7	-0.0539748	0.142659	-0.37835	0.705171	0.820066
CBX6	2432.76	-0.248425	0.125406	-1.98096	0.0475961	0.117838
CBX7	421.638	0.238099	0.279993	0.850377	0.395115	0.563202
CBX8	143.518	-0.485878	0.240828	-2.01753	0.0436403	0.110007
CBY1	113.615	0.255547	0.241393	1.05863	0.289767	0.456384
CC2D1A	448.994	-0.12689	0.217118	-0.58443	0.558931	0.71046
CC2D1B	1080.55	-0.746401	0.0966415	-7.7234	1.13265e-14	2.63709e-13
CC2D2A	4.19364	1.94552	0.59992	3.24297	0.0011829	0.00555
CCAR1	5479.45	-0.376752	0.202594	-1.85964	0.0629368	0.145486
CCAR2	2017.65	-0.342913	0.106133	-3.23099	0.00123362	0.00575161
CCBE1	7.87108	3.23317	0.567839	5.69381	1.24235e-08	1.57128e-07
CCBL1	68.9765	-0.168859	0.274765	-0.614557	0.538847	0.69408
CCBL2	408.131	-0.0710264	0.147138	-0.482719	0.629295	0.765685
CCDC102A	176.191	-0.0421056	0.188993	-0.222789	0.8237	0.899225
CCDC102B	61.5068	1.14493	0.219309	5.22061	1.78332e-07	1.87677e-06
CCDC103	10.6696	1.16025	0.478431	2.42511	0.0153039	0.0477594
CCDC106	129.072	-0.51309	0.221166	-2.31993	0.0203445	0.0600837
CCDC107	159.952	-0.464984	0.216272	-2.15	0.0315553	0.0852151
CCDC109B	1441.74	-0.57309	0.135199	-4.23886	2.24653e-05	0.000162739
CCDC110	319.486	1.72308	0.278722	6.18205	6.32726e-10	9.25072e-09
CCDC112	804.224	-0.121418	0.166702	-0.728357	0.466395	0.630781
CCDC113	26.626	3.67606	0.416469	8.82673	1.07779e-18	3.56561e-17
CCDC115	685.133	0.0627958	0.198108	0.316978	0.75126	0.851223
CCDC117	1195.85	-0.172089	0.171392	-1.00407	0.315345	0.483781
CCDC12	250.196	-0.638788	0.205464	-3.109	0.0018772	0.00824961
CCDC120	17.5928	1.64166	0.420632	3.90284	9.50718e-05	0.000604626
CCDC121	97.1984	-0.000997544	0.332534	-0.00299983	0.997606	0.999297
CCDC122	116.346	0.909363	0.258462	3.51837	0.000434209	0.00236063
CCDC124	1152.79	-0.527942	0.219781	-2.40213	0.0163	0.0502465
CCDC125	495.395	0.515228	0.153681	3.35259	0.000800589	0.0039874
CCDC126	288.399	0.865694	0.145876	5.93443	2.94871e-09	4.00937e-08
CCDC127	680.984	0.0320855	0.124032	0.258688	0.795876	0.880658
CCDC13	3.51033	0.838743	0.604126	1.38836	0.165029	0.303966
CCDC130	158.47	-0.235208	0.168487	-1.396	0.162715	0.30086
CCDC134	60.1321	-0.332427	0.220459	-1.50789	0.131583	0.256875
CCDC136	182.23	1.32418	0.200329	6.61002	3.84258e-11	6.41074e-10
CCDC137	681.984	-0.739255	0.165728	-4.46066	8.17092e-06	6.43312e-05
CCDC138	553.614	-0.199709	0.266164	-0.750326	0.453058	0.61834
CCDC14	1278.95	0.0291732	0.229535	0.127097	0.898863	0.944102
CCDC141	205.79	-1.06671	0.320623	-3.327	0.000877852	0.00433727
CCDC142	179.12	-0.270251	0.17875	-1.51189	0.130561	0.255577
CCDC144A	4.62726	0.418993	0.54589	0.767541	0.44276	0.60847
CCDC144B	23.6933	0.302758	0.438825	0.689929	0.490239	0.652356
CCDC146	41.0766	0.905995	0.390915	2.31763	0.0204695	0.0603609
CCDC148	13.975	2.3106	0.495734	4.66098	3.14714e-06	2.6913e-05
CCDC149	19.8391	2.49776	0.401348	6.22344	4.86385e-10	7.18846e-09
CCDC15	84.5528	1.10333	0.252369	4.37187	1.23186e-05	9.40458e-05
CCDC150	149.499	-0.733721	0.330082	-2.22284	0.0262263	0.07383
CCDC151	6.18192	-0.0243415	0.605867	-0.0401763	0.967953	0.98299
CCDC157	8.44255	0.521921	0.45947	1.13592	0.25599	0.41765
CCDC159	74.9107	0.065325	0.332238	0.196621	0.844124	0.911002
CCDC163P	98.0689	-0.323992	0.319886	-1.01284	0.311139	0.479274
CCDC167	924.772	-0.562576	0.20602	-2.73069	0.00632022	0.022959
CCDC168	16.0162	-0.202199	0.568293	-0.3558	0.72199	0.832028
CCDC17	7.87081	-1.46619	0.478397	-3.06479	0.00217823	0.00935482
CCDC170	36.3052	0.82467	0.38265	2.15515	0.0311498	0.0843042
CCDC171	97.0462	0.919288	0.288201	3.18975	0.00142396	0.00650372
CCDC173	6.36601	0.756633	0.566713	1.33513	0.181835	0.326619
CCDC174	502.961	-0.199597	0.148361	-1.34535	0.178513	0.322087
CCDC176	27.3925	0.490451	0.342622	1.43146	0.152297	0.286297
CCDC18	439.288	-0.592537	0.253991	-2.33291	0.019653	0.0584603
CCDC181	66.2772	3.57937	0.351956	10.17	2.70043e-24	1.27492e-22
CCDC183	9.25757	1.07645	0.433471	2.48332	0.0130165	0.0418702
CCDC183-AS1	15.1303	-0.607758	0.470629	-1.29137	0.196574	0.34614
CCDC184	12.1506	1.55153	0.516671	3.00294	0.00267384	0.0111317
CCDC186	685.364	-0.0701312	0.321605	-0.218066	0.827378	0.901468
CCDC189	23.8749	-0.284207	0.322998	-0.879903	0.378912	0.547801
CCDC22	308.133	-0.376649	0.184015	-2.04683	0.0406747	0.104297
CCDC24	23.6777	-0.312106	0.427344	-0.73034	0.465183	0.629752
CCDC25	1496.92	-0.113821	0.109434	-1.04009	0.298297	0.465725
CCDC28A	511.242	0.393804	0.189678	2.07617	0.037878	0.0983885
CCDC28B	156.28	1.37063	0.2539	5.39828	6.7281e-08	7.6235e-07
CCDC3	11.3029	1.60416	0.528255	3.03671	0.00239174	0.0101595
CCDC30	3.65519	0.189259	0.584352	0.323879	0.74603	0.848425
CCDC34	2677.86	-0.517102	0.179945	-2.87367	0.00405728	0.015935
CCDC39	5.64264	2.65076	0.576892	4.59491	4.32945e-06	3.60046e-05
CCDC40	8.10813	0.878754	0.480069	1.83047	0.0671792	0.153235
CCDC43	1600.26	-0.0386537	0.130695	-0.295754	0.767418	0.86165
CCDC47	3761.43	-0.889485	0.209805	-4.23958	2.23943e-05	0.000162311
CCDC50	4154.82	0.071422	0.195297	0.36571	0.714582	0.826727
CCDC51	226.187	-0.101723	0.160841	-0.632443	0.527097	0.68426
CCDC53	503.088	0.459735	0.184734	2.48863	0.0128237	0.0413525
CCDC57	221.838	-0.819512	0.197971	-4.13955	3.47986e-05	0.000242396
CCDC58	1228.16	-0.103604	0.229267	-0.451892	0.651347	0.782547
CCDC59	3656.13	0.124594	0.143685	0.867135	0.385868	0.554379
CCDC6	1480.7	0.0928108	0.169084	0.548902	0.583073	0.728301
CCDC61	134.24	-0.470135	0.241758	-1.94465	0.0518167	0.125499
CCDC62	3.46213	0.720178	0.596622	1.20709	0.227396	0.384766
CCDC64	58.447	0.127069	0.331698	0.383085	0.701657	0.81764
CCDC65	6.72728	0.195504	0.508957	0.384127	0.700885	0.81704
CCDC66	556.122	0.114038	0.257534	0.442808	0.657904	0.786721
CCDC69	1408.36	-1.4203	0.212445	-6.68549	2.30151e-11	3.92642e-10
CCDC7	55.1041	0.110478	0.259404	0.425893	0.670186	0.794742
CCDC71	45.6229	-0.541597	0.253268	-2.13843	0.0324816	0.0872828
CCDC71L	493.374	1.61932	0.181266	8.93337	4.13224e-19	1.40115e-17
CCDC74A	307.558	0.625914	0.192685	3.24838	0.00116064	0.0054644
CCDC74B	74.9124	1.06729	0.273716	3.89925	9.64907e-05	0.00061279
CCDC77	615.635	0.378342	0.146937	2.57486	0.0100282	0.0337843
CCDC78	61.2983	0.714817	0.1992	3.58845	0.000332656	0.00186674
CCDC81	11.4763	0.144785	0.451039	0.321002	0.748209	0.849083
CCDC82	662.273	-0.296564	0.22933	-1.29318	0.19595	0.345345
CCDC84	65.3421	-0.352025	0.293465	-1.19955	0.230316	0.388028
CCDC85A	89.0533	3.02573	0.392723	7.70448	1.31375e-14	3.03279e-13
CCDC85B	166.817	-0.558109	0.264544	-2.1097	0.0348838	0.0921716
CCDC85C	593.987	-0.209663	0.177758	-1.17948	0.238206	0.397409
CCDC86	2642.56	-0.0442683	0.168531	-0.262672	0.792803	0.879377
CCDC87	5.80604	0.288414	0.489838	0.588794	0.555999	0.708654
CCDC88A	5154.33	-0.291254	0.238664	-1.22035	0.222331	0.378116
CCDC88B	732.553	-0.11493	0.182837	-0.628595	0.529614	0.686283
CCDC88C	1025.9	-0.482869	0.257482	-1.87535	0.0607452	0.141261
CCDC9	265.341	-0.438988	0.212394	-2.06686	0.0387477	0.10021
CCDC90B	1771.59	-0.057342	0.0927554	-0.618207	0.536439	0.692158
CCDC91	1060.28	0.111833	0.153453	0.728778	0.466138	0.630529
CCDC92	255.506	-0.216635	0.186971	-1.15865	0.246597	0.407162
CCDC93	634.949	0.0213149	0.214355	0.0994375	0.920791	0.955506
CCDC94	312.726	-0.506207	0.18993	-2.66523	0.00769358	0.0271459
CCDC96	4.69829	0.406163	0.547184	0.742278	0.457919	0.623069
CCDC97	931.663	-0.156522	0.193857	-0.807413	0.419428	0.586182
CCL5	449.959	2.68971	0.3785	7.10623	1.19255e-12	2.29351e-11
CCM2	1673.8	-0.248248	0.255139	-0.972992	0.330557	0.499066
CCNA1	20.8452	3.12134	0.451068	6.91989	4.52004e-12	8.27174e-11
CCNA2	4321.95	-0.0333784	0.157568	-0.211834	0.832236	0.90411
CCNB1	4468.38	0.065653	0.147313	0.445671	0.655835	0.78505
CCNB1IP1	619.166	1.01679	0.297072	3.42269	0.000620052	0.00321053
CCNB2	2366.03	-0.0493413	0.138315	-0.356731	0.721293	0.831631
CCNB3	73.4279	1.75358	0.223672	7.83998	4.50616e-15	1.08443e-13
CCNC	1473.75	-0.135502	0.131883	-1.02744	0.304211	0.471757
CCND2	10956.2	0.158809	0.192774	0.823808	0.410049	0.577843
CCND3	544.411	-0.13726	0.146581	-0.936411	0.349061	0.51803
CCNDBP1	1346.38	-0.17678	0.15932	-1.1096	0.267173	0.430472
CCNE1	450.395	-0.373071	0.178591	-2.08897	0.0367107	0.0959361
CCNE2	2270.74	-1.88443	0.240545	-7.83401	4.72565e-15	1.13124e-13
CCNF	1199.06	-0.30451	0.179515	-1.69629	0.0898302	0.192036
CCNG1	4920.01	0.194132	0.190052	1.02147	0.307033	0.474833
CCNG2	695.548	-0.0639011	0.267839	-0.23858	0.811431	0.891558
CCNH	1167.97	-0.0812651	0.148156	-0.54851	0.583342	0.728548
CCNI	7866.4	-0.030276	0.146114	-0.207208	0.835847	0.906238
CCNI2	435.78	0.727734	0.147887	4.92089	8.61527e-07	8.13485e-06
CCNJ	71.5624	0.0824665	0.313395	0.263139	0.792444	0.879309
CCNJL	6.07011	-0.0528833	0.624067	-0.0847398	0.932468	0.961223
CCNK	2812.03	-0.144744	0.0916788	-1.57882	0.114378	0.231671
CCNL1	2027.32	0.100525	0.129515	0.776165	0.437651	0.603585
CCNL2	710.185	-0.528761	0.20299	-2.60486	0.0091913	0.0314005
CCNO	87.8577	0.460605	0.29226	1.57601	0.115024	0.232839
CCNT1	2251.92	0.478494	0.19892	2.40547	0.0161519	0.0498949
CCNT2	639.776	0.0184885	0.21664	0.0853423	0.931989	0.961039
CCNT2-AS1	11.4543	-0.86687	0.426136	-2.03426	0.0419258	0.106794
CCNY	1645.39	0.187318	0.0923332	2.02872	0.0424869	0.107859
CCNYL1	363.002	-0.109818	0.193249	-0.568272	0.56985	0.719479
CCP110	1724.96	-0.24195	0.26071	-0.928039	0.353387	0.52217
CCPG1	641.347	1.20616	0.36913	3.26757	0.00108474	0.00515165
CCR1	327.522	-2.24886	0.258502	-8.69959	3.33093e-18	1.05819e-16
CCR10	22.3601	-1.93608	0.397314	-4.87293	1.09956e-06	1.02192e-05
CCR8	6.04174	2.4979	0.621492	4.0192	5.83958e-05	0.000388078
CCS	162.428	-0.246133	0.257676	-0.955204	0.339475	0.508968
CCSAP	444.463	-0.399674	0.181443	-2.20276	0.0276119	0.076824
CCSER1	78.5258	4.74767	0.348027	13.6417	2.26231e-42	2.67484e-40
CCSER2	1407.66	0.429633	0.202934	2.1171	0.034251	0.0908882
CCT2	12603.3	-0.071454	0.216361	-0.330254	0.741208	0.845133
CCT3	27228.9	-0.382114	0.151017	-2.53027	0.0113976	0.0376148
CCT4	10992.2	-0.0420757	0.164748	-0.255395	0.798418	0.882681
CCT5	14866.2	0.116989	0.166102	0.704319	0.481234	0.644473
CCT6A	12281	0.110041	0.19376	0.567923	0.570087	0.719479
CCT6B	88.4914	0.765528	0.302742	2.52865	0.0114502	0.0377426
CCT6P1	121.573	-0.0183066	0.221054	-0.0828149	0.933999	0.96158
CCT6P3	145.198	0.136455	0.202341	0.674383	0.500068	0.659946
CCT7	9809.4	-0.238583	0.155821	-1.53114	0.125735	0.248961
CCT8	12981.9	-0.137759	0.139145	-0.990036	0.322157	0.490797
CCZ1	1868.52	0.051393	0.139737	0.367783	0.713035	0.82547
CCZ1B	1620.27	-0.00842465	0.128095	-0.0657689	0.947562	0.970958
CD109	26.2396	4.45616	0.478835	9.30624	1.32442e-20	4.93374e-19
CD151	764.504	0.134112	0.246874	0.543242	0.586963	0.731517
CD164	3633.92	-0.126099	0.132805	-0.9495	0.342366	0.511539
CD226	12.0028	-0.169891	0.443922	-0.382704	0.701939	0.817728
CD24	8.15872	3.85437	0.582748	6.61413	3.73742e-11	6.25834e-10
CD247	20.0973	0.99558	0.40146	2.4799	0.013142	0.0422139
CD27-AS1	108.744	1.10155	0.299524	3.67766	0.000235381	0.00136656
CD274	7.43752	0.971523	0.552993	1.75684	0.0789445	0.173871
CD276	210.057	4.43585	0.294839	15.045	3.72552e-51	7.13463e-49
CD28	5196.91	-0.206978	0.14543	-1.42322	0.154674	0.289205
CD2AP	2262.68	0.0452141	0.225	0.200952	0.840736	0.909424
CD2BP2	1678.17	-0.381563	0.16395	-2.32731	0.0199487	0.0591587
CD320	771.551	-0.406418	0.203788	-1.99431	0.0461176	0.114931
CD37	20.1574	-4.38507	0.561757	-7.80599	5.9035e-15	1.40087e-13
CD38	210.604	1.47542	0.286763	5.1451	2.67378e-07	2.7438e-06
CD3E	8.75256	-1.4069	0.49043	-2.86871	0.00412147	0.0161497
CD3EAP	1704.87	-0.127545	0.15018	-0.849283	0.395724	0.563696
CD44	31.6725	0.839144	0.4081	2.05622	0.0397611	0.102296
CD46	4022.37	-0.0131119	0.16797	-0.0780611	0.937779	0.964377
CD47	4766.82	0.434776	0.151593	2.86805	0.00413004	0.016174
CD48	2380.91	-0.417717	0.353211	-1.18263	0.236957	0.395958
CD55	2190.14	0.892107	0.220431	4.0471	5.18555e-05	0.000347672
CD58	368.686	-0.315047	0.175616	-1.79395	0.0728215	0.163024
CD59	13306.3	-0.274664	0.165577	-1.65883	0.0971498	0.203881
CD63	10122.7	0.034047	0.178703	0.190523	0.848899	0.913388
CD68	6.16189	-0.619077	0.505335	-1.22508	0.220544	0.376112
CD7	7.32608	-2.44672	0.600802	-4.07243	4.65252e-05	0.000315199
CD70	107.828	0.0181731	0.268484	0.0676878	0.946034	0.970214
CD72	163.764	-1.43381	0.616612	-2.3253	0.0200558	0.0594116
CD74	27130.1	-1.50237	0.182207	-8.24542	1.64583e-16	4.6046e-15
CD79A	11.2206	-0.295899	0.512708	-0.57713	0.563851	0.713778
CD81	945.129	-0.200302	0.448219	-0.446883	0.654959	0.784831
CD82	225.523	-1.76421	0.254312	-6.9372	3.99943e-12	7.34869e-11
CD83	131.691	0.10659	0.235321	0.452957	0.65058	0.782086
CD8A	4.16202	0.516212	0.622574	0.829158	0.407015	0.574926
CD9	1242.82	1.1085	0.234997	4.71706	2.39275e-06	2.09493e-05
CD99	567.437	0.617631	0.252447	2.44657	0.0144221	0.0455089
CD99L2	1606.84	0.492961	0.212425	2.32064	0.0203065	0.0600103
CD99P1	21.228	-0.182821	0.328176	-0.557082	0.577471	0.724209
CDADC1	107.226	0.193774	0.183093	1.05834	0.289902	0.456478
CDAN1	255.748	-0.40565	0.198276	-2.04588	0.0407679	0.104451
CDC123	3368.37	-0.250235	0.166449	-1.50337	0.132744	0.258427
CDC14A	144.959	-0.578178	0.231307	-2.49961	0.012433	0.0403649
CDC14B	81.4404	4.90769	0.321594	15.2605	1.40102e-52	2.84323e-50
CDC16	1945.36	-0.538205	0.102931	-5.22881	1.70605e-07	1.80242e-06
CDC20	1861.36	-0.43032	0.214864	-2.00275	0.0452039	0.113193
CDC23	1447.39	-0.29625	0.152133	-1.94732	0.0514968	0.124924
CDC25A	907.535	-0.335602	0.173215	-1.93749	0.0526857	0.127041
CDC25B	1661.16	-0.733473	0.208342	-3.52052	0.000430704	0.00234345
CDC25C	275.149	-0.204466	0.203398	-1.00525	0.314776	0.483071
CDC26	821.955	0.289134	0.153029	1.88941	0.058837	0.138287
CDC27	2496.85	-0.306072	0.211478	-1.4473	0.147812	0.280307
CDC34	434.192	-0.343573	0.211721	-1.62276	0.10464	0.215706
CDC37	2713.84	-0.440342	0.157096	-2.803	0.0050629	0.0191542
CDC37L1	373.69	0.187562	0.162955	1.15101	0.24973	0.41054
CDC37L1-AS1	8.77855	0.4085	0.492032	0.830231	0.406408	0.574507
CDC40	790.145	-0.0900333	0.212664	-0.42336	0.672033	0.796169
CDC42	8699.87	-0.399544	0.115402	-3.4622	0.00053578	0.00282036
CDC42BPA	1437.35	-0.294894	0.251159	-1.17413	0.240342	0.399893
CDC42BPB	989.936	-0.0616359	0.203739	-0.302524	0.762253	0.858118
CDC42BPG	18.2133	0.77641	0.397592	1.95278	0.0508458	0.123765
CDC42EP2	39.3341	0.348099	0.285782	1.21806	0.223201	0.379264
CDC42EP3	565.593	0.444763	0.154581	2.87722	0.00401194	0.0157842
CDC42EP4	143.254	1.42947	0.331428	4.31306	1.61008e-05	0.000120287
CDC42P3	8.28358	-0.642024	0.541496	-1.18565	0.235761	0.394686
CDC42SE1	5589.92	-0.336329	0.0807405	-4.16556	3.1059e-05	0.000218813
CDC42SE2	3534.87	-0.19943	0.13094	-1.52307	0.127742	0.25152
CDC45	1462.45	-0.288466	0.121932	-2.36579	0.0179917	0.0544235
CDC5L	2565.72	-0.130013	0.185171	-0.702127	0.4826	0.645667
CDC6	2111.15	-0.675698	0.136562	-4.94793	7.50075e-07	7.15703e-06
CDC7	566.048	-0.0819288	0.204626	-0.400382	0.688875	0.809282
CDC73	2451.17	-0.428743	0.206832	-2.0729	0.0381812	0.0990176
CDCA2	1444.96	-0.41256	0.176013	-2.34392	0.0190823	0.0570621
CDCA3	644.3	0.244813	0.190569	1.28465	0.198916	0.348944
CDCA4	1303.87	-0.139658	0.159134	-0.877613	0.380154	0.548779
CDCA5	2575.82	-0.619838	0.133238	-4.65211	3.28549e-06	2.79554e-05
CDCA7	1206.38	-0.293371	0.157039	-1.86814	0.0617424	0.14309
CDCA7L	3187.28	1.06313	0.161635	6.57731	4.79033e-11	7.91424e-10
CDCA8	2199.47	-0.496919	0.121551	-4.08816	4.34816e-05	0.00029635
CDH1	8.95545	0.344616	0.506488	0.680402	0.49625	0.657395
CDH2	818.911	0.474753	0.446546	1.06317	0.287707	0.453932
CDH24	123.203	-0.581702	0.26402	-2.20325	0.027577	0.0767739
CDH26	4.6288	0.600387	0.573247	1.04734	0.294941	0.462058
CDH9	9.88378	1.38149	0.547567	2.52296	0.0116372	0.0381923
CDHR1	3.04678	1.56208	0.615153	2.53933	0.0111064	0.0368238
CDIP1	2451.4	-0.784966	0.181899	-4.3154	1.59314e-05	0.000119087
CDIPT	1400.35	-0.0522556	0.216503	-0.241362	0.809275	0.889836
CDK1	4358.47	0.094318	0.0922732	1.02216	0.306705	0.474595
CDK10	760.461	0.0508793	0.153947	0.330499	0.741023	0.845048
CDK11A	1091.87	-0.352327	0.149631	-2.35464	0.0185408	0.0557129
CDK11B	2188.15	-0.373267	0.137025	-2.72408	0.006448	0.0233298
CDK12	2129.49	-0.369957	0.267341	-1.38384	0.166407	0.305431
CDK13	1692.83	0.499219	0.168675	2.95964	0.00307997	0.0125761
CDK14	7156.51	-0.126989	0.187972	-0.675576	0.49931	0.659463
CDK16	1054.16	-0.260109	0.178261	-1.45914	0.144525	0.275457
CDK17	850.082	0.559332	0.154628	3.61727	0.000297729	0.00169098
CDK18	655.927	0.51782	0.208045	2.48898	0.012811	0.0413363
CDK19	448.453	0.0340081	0.127414	0.266911	0.789538	0.877429
CDK2	3871.72	-0.180348	0.14449	-1.24817	0.211969	0.365106
CDK2AP1	862.522	-0.0712485	0.217624	-0.327393	0.743371	0.846473
CDK2AP2	699.531	-0.930992	0.268277	-3.47026	0.000519959	0.00274986
CDK4	8985.18	0.0211965	0.131006	0.161798	0.871465	0.926964
CDK5	569.954	0.166187	0.22954	0.724002	0.469064	0.632716
CDK5R1	83.8196	1.08408	0.211742	5.11982	3.05821e-07	3.1148e-06
CDK5RAP1	898.772	-0.186463	0.111922	-1.66601	0.095712	0.201579
CDK5RAP2	3926.99	0.165809	0.15763	1.05188	0.292853	0.459876
CDK5RAP3	1118.46	-0.246543	0.123475	-1.99671	0.0458568	0.114406
CDK6	16181	0.366942	0.192239	1.90878	0.0562904	0.133523
CDK7	912.782	-0.0896772	0.114758	-0.781446	0.43454	0.601268
CDK8	296.381	0.228083	0.191137	1.1933	0.232753	0.391096
CDK9	946.865	0.106866	0.183414	0.582649	0.56013	0.711252
CDKAL1	727.852	-0.0397198	0.113529	-0.349864	0.726441	0.835158
CDKL1	7.79466	0.624509	0.500014	1.24898	0.211671	0.364962
CDKL2	175.836	-1.26615	0.288413	-4.39008	1.13311e-05	8.69955e-05
CDKL3	29.8317	0.871833	0.297696	2.92861	0.00340485	0.0137294
CDKL5	18.6246	1.0156	0.537877	1.88817	0.059003	0.138526
CDKN1A	7.42736	-0.318865	0.617439	-0.516432	0.605552	0.746492
CDKN1B	4113.63	-0.188381	0.108376	-1.73822	0.0821725	0.17914
CDKN1C	175.721	0.817565	0.266579	3.06687	0.00216312	0.00929582
CDKN2A	2995	-0.0223438	0.206723	-0.108086	0.913928	0.951822
CDKN2AIP	1030.11	-0.129447	0.13234	-0.978141	0.328005	0.496812
CDKN2AIPNL	865.456	0.00138492	0.201817	0.00686228	0.994525	0.997312
CDKN2B	803.285	0.872596	0.2892	3.01728	0.00255054	0.0107268
CDKN2B-AS1	55.6646	-0.380648	0.209611	-1.81598	0.0693739	0.157265
CDKN2C	4382.21	-0.478961	0.175755	-2.72517	0.00642683	0.0232767
CDKN2D	55.6827	0.658269	0.434172	1.51615	0.129482	0.253832
CDKN3	627.022	-0.0293078	0.151949	-0.192879	0.847054	0.912558
CDNF	41.866	1.80713	0.393038	4.59784	4.26887e-06	3.55661e-05
CDON	395.309	1.39553	0.196338	7.10779	1.17918e-12	2.271e-11
CDPF1	103.782	0.244283	0.25922	0.942375	0.346001	0.515005
CDR2	1333.41	-0.508879	0.124237	-4.09602	4.20314e-05	0.000287475
CDR2L	23.8806	0.103088	0.449404	0.229389	0.818567	0.896091
CDS1	157.943	1.35129	0.293511	4.6039	4.14655e-06	3.45894e-05
CDS2	880.491	0.136614	0.184146	0.741881	0.45816	0.62323
CDT1	1404.98	0.408933	0.335972	1.21717	0.223541	0.379652
CDV3	19708.9	0.213585	0.165405	1.29128	0.196605	0.34614
CDYL	1419.02	0.129263	0.134654	0.959965	0.337073	0.506484
CDYL2	306.229	-0.089426	0.379961	-0.235356	0.813933	0.893152
CEACAM21	736.738	-0.117047	0.448409	-0.261028	0.794071	0.87952
CEBPA	259.173	1.76722	0.282058	6.26543	3.71799e-10	5.54315e-09
CEBPA-AS1	41.9653	0.780876	0.302386	2.58238	0.00981206	0.0331877
CEBPB	715.29	1.13118	0.380955	2.96933	0.00298453	0.0122489
CEBPB-AS1	46.5479	1.54404	0.439566	3.51264	0.000443677	0.00240154
CEBPD	50.973	1.62159	0.347408	4.66769	3.04606e-06	2.61143e-05
CEBPG	2314.95	0.387502	0.22297	1.73791	0.0822261	0.179207
CEBPZ	4344.57	-0.0924448	0.226444	-0.408245	0.683094	0.804924
CEBPZOS	1372.6	-0.0846541	0.124533	-0.679772	0.496649	0.657646
CECR1	254.609	-0.96231	0.353623	-2.72128	0.00650288	0.0234909
CECR2	190.454	1.63024	0.193481	8.42588	3.58054e-17	1.04924e-15
CECR5	678.661	-0.232169	0.181568	-1.27869	0.201007	0.351885
CECR6	7.02601	-0.059246	0.494651	-0.119773	0.904663	0.947155
CECR7	125.032	-0.243101	0.210291	-1.15602	0.247672	0.408391
CEL	8.08862	0.363641	0.470861	0.77229	0.439943	0.60555
CELF1	2756.88	0.0884936	0.0786056	1.12579	0.260253	0.422811
CELF2	3332.68	-0.536364	0.147731	-3.63067	0.000282687	0.00161364
CELF4	9.99662	3.79073	0.569123	6.66065	2.72613e-11	4.62131e-10
CELSR1	71.0645	0.31002	0.36099	0.858806	0.390447	0.558598
CELSR2	843.291	0.971003	0.174822	5.55424	2.78824e-08	3.34319e-07
CELSR3	50.4056	-0.702742	0.250319	-2.80739	0.00499455	0.0189325
CEND1	67.9843	-0.386008	0.289864	-1.33169	0.182963	0.328373
CENPA	568.7	-0.0555028	0.138262	-0.401431	0.688103	0.80869
CENPB	594.143	-0.283993	0.258842	-1.09716	0.272569	0.436528
CENPBD1	210.59	-0.538574	0.19373	-2.78002	0.0054355	0.0203263
CENPBD1P1	530.024	-0.0767656	0.208328	-0.368485	0.712512	0.825145
CENPC	993.947	-0.304541	0.214087	-1.42251	0.154877	0.289546
CENPE	4737.89	-0.041412	0.26967	-0.153566	0.877952	0.930252
CENPF	9047.76	0.21084	0.243344	0.866427	0.386256	0.554761
CENPH	2005.39	0.0513692	0.134393	0.382231	0.70229	0.817975
CENPI	405.263	-0.179634	0.174135	-1.03158	0.30227	0.47014
CENPJ	1331.49	-0.652143	0.276961	-2.35463	0.0185409	0.0557129
CENPK	1061.09	-0.302916	0.198823	-1.52355	0.127621	0.251428
CENPL	798.095	-0.213191	0.171999	-1.23949	0.215164	0.368973
CENPM	610.29	-0.238673	0.267916	-0.890853	0.373008	0.541742
CENPN	2541.94	-0.349436	0.107883	-3.23904	0.00119935	0.00562134
CENPO	655.225	-0.568347	0.12492	-4.5497	5.3722e-06	4.38091e-05
CENPP	392.352	-0.209041	0.176526	-1.18419	0.236337	0.395335
CENPQ	843.265	-0.215935	0.144949	-1.48973	0.136295	0.263313
CENPT	421.398	-0.398719	0.163689	-2.43584	0.0148573	0.0465685
CENPU	3116.36	-0.440734	0.158348	-2.78332	0.00538061	0.0201432
CENPV	35.7935	4.55752	0.486545	9.36712	7.45378e-21	2.80745e-19
CENPW	450.317	-0.696065	0.267813	-2.59908	0.0093475	0.0318621
CEP104	1507.97	-0.445565	0.187558	-2.37561	0.0175199	0.0532925
[truncated: 11,604 more rows]
