# Supplementary material for: NSD2 overexpression drives clustered chromatin and transcriptional changes in a subset of insulated domains
Source: Nat Commun. 2019 Oct 24;10:4843. doi: 10.1038/s41467-019-12811-4 (PMC6813313; doi:10.1038/s41467-019-12811-4)
Supplement: Supplementary file 5 — Supplementary Data 2 [file 41467_2019_12811_MOESM5_ESM.xlsx]

## Sheet: H3K27ac
	baseMean	log2FoldChange	lfcSE	stat	pvalue	FDR	log10.pvalue
chr10:110856743:110861429	149.94	-1.34805	0.341695	-3.94518	7.97e-05	0.00146209	4.09832
chr10:117365988:117367223	10.4134	-2.49974	0.688733	-3.62948	0.000283997	0.00416713	3.54669
chr10:118982132:118984745	50.6986	-1.42803	0.392165	-3.64139	0.00027117	0.00401468	3.56676
chr10:121391628:121395499	75.6435	-2.33676	0.551577	-4.23651	2.27e-05	0.000521185	4.64393
chr10:124101760:124109271	464.68	-1.18915	0.313446	-3.79379	0.000148364	0.00244756	3.82867
chr10:124141520:124145941	294.434	-1.37047	0.28331	-4.83736	1.32e-06	4.67e-05	5.88084
chr10:124376866:124381866	120.901	-1.18589	0.346582	-3.42167	0.000622374	0.00780249	3.20595
chr10:124687730:124690754	141.533	-1.41613	0.371976	-3.80705	0.000140632	0.00234658	3.85191
chr10:124692588:124698182	435.209	-1.21343	0.357953	-3.38993	0.000699116	0.00851347	3.15545
chr10:124721182:124726102	451.997	-1.41158	0.323614	-4.36193	1.29e-05	0.000328499	4.88967
chr10:124733792:124735019	61.6965	-1.70119	0.43312	-3.92775	8.57e-05	0.00155234	4.06679
chr10:124739167:124742072	148.872	-1.48458	0.3308	-4.48783	7.2e-06	0.000202376	5.14296
chr10:131741843:131745170	44.6697	-4.59112	0.583162	-7.87281	3.47e-15	1.04e-12	14.46
chr10:133008426:133010414	11.02	-3.92846	0.77955	-5.03939	4.67e-07	1.88e-05	6.33066
chr10:25804483:25806148	15.7663	-2.93944	0.716717	-4.10126	4.11e-05	0.000847919	4.38625
chr10:25813523:25820418	86.2566	-2.24206	0.618639	-3.62418	0.000289885	0.00423844	3.53777
chr10:44435475:44441030	145.627	-1.45016	0.426879	-3.39712	0.00068099	0.008376	3.16686
chr10:44696154:44697209	7.99894	-3.00338	0.804455	-3.73344	0.000188883	0.00296625	3.72381
chr10:44912324:44913606	27.6657	-1.55279	0.447413	-3.47059	0.000519308	0.00675962	3.28458
chr10:5624347:5630320	79.5566	-1.47439	0.344418	-4.2808	1.86e-05	0.00044279	4.72997
chr10:5903428:5905297	26.4175	-2.13212	0.591512	-3.60453	0.000312719	0.00450344	3.50485
chr10:6926878:6929486	48.9429	-2.74632	0.483677	-5.67799	1.36e-08	8.74e-07	7.86555
chr10:70428611:70433262	70.3386	-1.31739	0.378848	-3.47737	0.000506366	0.00663065	3.29554
chr10:71725447:71729506	105.975	-2.43127	0.36455	-6.66925	2.57e-11	3.28e-09	10.5899
chr10:79135448:79139365	107.909	-1.60425	0.418688	-3.83161	0.000127309	0.0021465	3.89514
chr10:97161404:97167518	236.545	-1.2617	0.343851	-3.66932	0.000243195	0.00368428	3.61405
chr11:10304450:10311674	228.133	-1.86287	0.35043	-5.31594	1.06e-07	5.25e-06	6.97425
chr11:10316604:10320031	132.419	-1.64153	0.475315	-3.45357	0.000553214	0.00710724	3.25711
chr11:118819736:118822574	50.8615	-1.71109	0.383387	-4.46309	8.08e-06	0.000222921	5.09267
chr11:1260925:1263900	25.1376	-2.55512	0.590354	-4.32811	1.5e-05	0.000372053	4.82278
chr11:128692685:128696987	75.6102	-1.99311	0.392661	-5.07592	3.86e-07	1.6e-05	6.41384
chr11:128717434:128721411	90.1499	-1.72871	0.416355	-4.15201	3.3e-05	0.000708249	4.48205
chr11:128723909:128728595	193.149	-1.10317	0.280889	-3.92741	8.59e-05	0.00155296	4.06619
chr11:128733568:128734585	31.5202	-1.63964	0.432308	-3.79277	0.000148977	0.00245402	3.82688
chr11:128738083:128740341	39.2884	-1.81693	0.49568	-3.66552	0.000246833	0.00372832	3.6076
chr11:19343502:19349499	90.6891	-2.49864	0.366074	-6.82551	8.76e-12	1.21e-09	11.0574
chr11:19393946:19395935	36.2778	-1.47785	0.433178	-3.41164	0.000645733	0.00804917	3.18995
chr11:19409248:19413438	94.0085	-1.71955	0.372895	-4.61135	4e-06	0.000120856	5.39787
chr11:19550214:19554154	71.8491	-1.78934	0.446945	-4.00349	6.24e-05	0.00120126	4.20471
chr11:2090144:2093132	18.4504	-2.34131	0.64357	-3.638	0.000274763	0.0040561	3.56104
chr11:2121651:2124838	27.8756	-2.84494	0.535578	-5.3119	1.08e-07	5.35e-06	6.96462
chr11:2384409:2391565	405.387	-1.09086	0.324036	-3.36647	0.00076137	0.00911559	3.1184
chr11:296391:299236	57.1656	-2.26945	0.442949	-5.12351	3e-07	1.27e-05	6.52303
chr11:33539250:33543832	106.402	-2.9626	0.365436	-8.10704	5.19e-16	1.96e-13	15.2851
chr11:33649735:33659426	338.315	-1.85925	0.255169	-7.28634	3.18e-13	6.37e-11	12.4969
chr11:35165113:35167331	23.1377	-1.99416	0.480935	-4.14643	3.38e-05	0.000724209	4.47146
chr11:403458:407303	37.6939	-2.09401	0.604437	-3.4644	0.000531414	0.00688499	3.27457
chr11:41784335:41792203	149.82	-2.27564	0.44964	-5.06103	4.17e-07	1.71e-05	6.37986
chr11:41955536:41957843	20.9686	-2.90015	0.657859	-4.40847	1.04e-05	0.000275588	4.98253
chr11:43929621:43932692	105.301	-1.48773	0.35656	-4.17245	3.01e-05	0.000657183	4.52094
chr11:46665144:46672292	224.7	-1.21306	0.34052	-3.56238	0.000367509	0.00512604	3.43473
chr11:62456070:62460961	228.363	-1.43561	0.257477	-5.57567	2.47e-08	1.48e-06	7.60805
chr11:62540603:62547492	418.625	-1.76772	0.436495	-4.0498	5.13e-05	0.00101804	4.29022
chr11:62551232:62558489	547.081	-1.06758	0.275112	-3.88053	0.00010423	0.00182266	3.98201
chr11:64849868:64854292	282.411	-1.09526	0.31779	-3.44648	0.000567931	0.00725672	3.2457
chr11:66004065:66007590	75.6006	-1.72101	0.440922	-3.90321	9.49e-05	0.00168991	4.02261
chr11:66024348:66028968	153.915	-1.67883	0.33444	-5.01982	5.17e-07	2.05e-05	6.28634
chr11:66238505:66244506	135.818	-1.29233	0.382543	-3.37824	0.000729501	0.0087974	3.13697
chr11:67274560:67280893	371.157	-1.1733	0.311203	-3.7702	0.000163119	0.00264285	3.78749
chr11:73973137:73974841	34.7839	-1.71549	0.439688	-3.9016	9.56e-05	0.00169819	4.01973
chr12:104455954:104461506	127.092	-1.26725	0.348868	-3.63246	0.000280732	0.00413424	3.55171
chr12:105222004:105224635	18.6849	-2.26684	0.536722	-4.22348	2.41e-05	0.000547732	4.61878
chr12:110775721:110781697	103.733	-1.27447	0.309773	-4.11419	3.89e-05	0.000806102	4.41057
chr12:124794332:124798194	87.8429	-1.23121	0.359069	-3.4289	0.000606037	0.00763836	3.2175
chr12:12691241:12693911	33.0752	-2.81523	0.540104	-5.21238	1.86e-07	8.49e-06	6.72948
chr12:132261645:132262579	5.60396	-3.06737	0.821605	-3.73339	0.000188916	0.00296625	3.72373
chr12:15033523:15034978	10.8597	-2.38596	0.706743	-3.37599	0.000735508	0.00885793	3.13341
chr12:2247804:2251696	50.7762	-2.07297	0.447266	-4.63474	3.57e-06	0.000110247	5.44687
chr12:26281825:26285764	67.332	-1.47735	0.397879	-3.71307	0.000204761	0.00318076	3.68875
chr12:31874087:31876529	39.9322	-1.76465	0.39094	-4.51386	6.37e-06	0.00018155	5.19615
chr12:47881809:47886583	66.2568	-1.56783	0.420073	-3.73228	0.000189758	0.00297641	3.7218
chr12:47888147:47896678	388.928	-1.27077	0.34062	-3.73075	0.000190911	0.00299296	3.71917
chr12:67468168:67470273	34.3538	-2.50286	0.483113	-5.18069	2.21e-07	9.83e-06	6.65549
chr12:67482649:67485441	29.4735	-1.89415	0.524856	-3.6089	0.000307496	0.00444707	3.51216
chr12:6781753:6785554	47.23	-2.0174	0.405569	-4.97423	6.55e-07	2.52e-05	6.18371
chr12:6957471:6959915	67.614	-2.01566	0.379184	-5.31579	1.06e-07	5.25e-06	6.97388
chr12:69695981:69700911	100.94	-3.9683	0.627113	-6.32788	2.49e-10	2.51e-08	9.60458
chr12:73671001:73672412	21.8349	-2.04343	0.507881	-4.02344	5.74e-05	0.00111862	4.24144
chr12:87150634:87152894	55.3683	-1.36634	0.362357	-3.7707	0.000162789	0.00264139	3.78838
chr12:92444630:92447121	24.6995	-2.91148	0.579535	-5.02383	5.07e-07	2.02e-05	6.2954
chr12:94147756:94151259	56.9856	-1.88825	0.457167	-4.13032	3.62e-05	0.000759835	4.44098
chr13:113741100:113745351	103.978	-2.60922	0.358873	-7.27061	3.58e-13	7.07e-11	12.4463
chr13:113774362:113775927	15.8142	-3.24851	0.683854	-4.7503	2.03e-06	6.86e-05	5.69225
chr13:114140319:114147204	138.65	-1.48329	0.406717	-3.64698	0.000265337	0.00394359	3.5762
chr13:21672654:21675990	63.9447	-1.61546	0.463973	-3.48179	0.000498068	0.00656129	3.30271
chr13:29509668:29513043	59.3346	-2.37655	0.591027	-4.02105	5.79e-05	0.00112792	4.23702
chr13:50525552:50529622	52.1475	-1.495	0.444441	-3.36378	0.00076884	0.00918705	3.11416
chr13:50632997:50637527	84.8255	-1.54874	0.343614	-4.50719	6.57e-06	0.000186482	5.18249
chr13:50675961:50678674	20.0817	-1.86795	0.516952	-3.61339	0.000302222	0.00438115	3.51967
chr14:104664707:104667315	29.6974	-3.31511	0.535629	-6.18919	6.05e-10	5.43e-08	9.21842
chr14:105063562:105068299	152.496	-2.1023	0.417489	-5.03558	4.76e-07	1.91e-05	6.32203
chr14:105075316:105077936	58.2964	-1.73483	0.447824	-3.87392	0.000107099	0.00186114	3.97021
chr14:105709243:105710911	57.0072	-1.51987	0.455222	-3.33875	0.000841574	0.00989771	3.07491
chr14:105729851:105734307	65.1476	-1.62183	0.401529	-4.03912	5.37e-05	0.00105314	4.27042
chr14:51504121:51505129	10.8419	-2.06315	0.607363	-3.3969	0.000681532	0.008376	3.16651
chr14:68142867:68144753	23.3917	-1.80977	0.538339	-3.36176	0.000774473	0.00924353	3.11099
chr14:68358863:68361576	20.4986	-1.88101	0.539304	-3.48784	0.000486939	0.00643963	3.31253
chr14:68819037:68825475	269.641	-1.34752	0.3361	-4.00929	6.09e-05	0.00117882	4.21537
chr14:72511459:72520067	137.512	-1.12756	0.326941	-3.44881	0.000563057	0.00721552	3.24945
chr14:89274399:89277876	42.2759	-1.37749	0.39146	-3.51885	0.000433429	0.00586037	3.36308
chr14:91240836:91246804	178.293	-1.28629	0.332222	-3.87176	0.00010805	0.00187553	3.96637
chr14:93974339:93981633	735.77	-1.53789	0.279921	-5.49401	3.93e-08	2.21e-06	7.40571
chr14:94006890:94013901	424.808	-1.22682	0.257224	-4.76944	1.85e-06	6.3e-05	5.73345
chr14:94020070:94023766	146.793	-2.15394	0.34647	-6.21682	5.07e-10	4.65e-08	9.29472
chr14:97441314:97443237	20.0938	-3.79806	0.700262	-5.42377	5.84e-08	3.09e-06	7.23392
chr15:101087904:101091834	161.662	-1.02841	0.273974	-3.75368	0.000174256	0.0027861	3.75881
chr15:101263301:101266895	184.864	-1.8544	0.416822	-4.4489	8.63e-06	0.000234784	5.06393
chr15:101722662:101724551	29.2404	-1.57508	0.448517	-3.51176	0.000445149	0.00599316	3.35149
chr15:31458071:31459774	17.5485	-1.78283	0.505907	-3.52403	0.000425033	0.00576852	3.37158
chr15:33043642:33045599	16.01	-2.07508	0.570883	-3.63486	0.000278126	0.00409982	3.55576
chr15:38118970:38121433	65.7813	-1.60108	0.36407	-4.39773	1.09e-05	0.000287336	4.96103
chr15:40904521:40909910	132.141	-1.58458	0.357716	-4.42973	9.43e-06	0.000252166	5.02526
chr15:48314278:48316713	37.2987	-1.98751	0.534756	-3.71667	0.000201864	0.00314373	3.69494
chr15:65832203:65834001	16.3069	-2.60176	0.595282	-4.37063	1.24e-05	0.000317251	4.90698
chr15:65913982:65919199	176.269	-1.53542	0.418753	-3.66664	0.000245761	0.00371397	3.60949
chr15:70502472:70506749	207.4	-1.19907	0.286562	-4.18433	2.86e-05	0.000631477	4.54363
chr15:73958814:73960826	34.6276	-1.88877	0.472139	-4.00045	6.32e-05	0.00121147	4.19913
chr15:74625012:74629168	107.516	-1.79883	0.412961	-4.35593	1.33e-05	0.00033642	4.87778
chr15:74642051:74644201	25.4878	-1.59942	0.477407	-3.35022	0.000807465	0.00953368	3.09288
chr15:74650940:74658695	257.977	-2.45019	0.39739	-6.16571	7.02e-10	6.14e-08	9.15387
chr15:75065367:75072290	204.764	-1.29782	0.313808	-4.13571	3.54e-05	0.00074836	4.45117
chr15:78507225:78510186	33.2446	-2.44432	0.479674	-5.09579	3.47e-07	1.46e-05	6.45931
chr15:90177240:90181418	72.939	-1.342	0.35676	-3.76165	0.000168798	0.00271729	3.77263
chr15:90812657:90819082	301.286	-1.12768	0.276095	-4.08438	4.42e-05	0.000896859	4.35462
chr15:93025076:93031631	150.429	-2.49181	0.399155	-6.24272	4.3e-10	4.05e-08	9.3665
chr15:96052396:96055018	63.6875	-1.51342	0.348884	-4.33787	1.44e-05	0.000358559	4.84204
chr16:10747795:10753349	174.316	-1.72456	0.376418	-4.5815	4.62e-06	0.000137831	5.33568
chr16:10819047:10823985	211.841	-1.65904	0.366832	-4.52262	6.11e-06	0.000175503	5.21411
chr16:10876024:10882499	308.907	-1.37741	0.32866	-4.19099	2.78e-05	0.000618139	4.55636
chr16:11091062:11097731	449.078	-1.24168	0.284689	-4.36155	1.29e-05	0.000328786	4.88893
chr16:11102146:11106516	175.351	-1.18016	0.346174	-3.40914	0.000651681	0.0081134	3.18596
chr16:11746884:11750246	83.0154	-1.18333	0.344242	-3.43751	0.000587091	0.00745484	3.23129
chr16:1330141:1333483	175.917	-2.46765	0.412725	-5.97893	2.25e-09	1.78e-07	8.64856
chr16:15012372:15015406	41.6917	-3.50344	0.499095	-7.01959	2.23e-12	3.53e-10	11.6526
chr16:17341653:17349553	396.558	-1.39253	0.247417	-5.62824	1.82e-08	1.13e-06	7.7398
chr16:22197514:22202391	134.439	-1.44115	0.361597	-3.9855	6.73e-05	0.00127044	4.17174
chr16:30093692:30097475	98.8933	-1.41467	0.352281	-4.01574	5.93e-05	0.00115213	4.22724
chr16:30454835:30460389	224.737	-1.0743	0.298305	-3.60134	0.000316581	0.00454836	3.49952
chr16:30551739:30553838	52.3712	-2.67756	0.400745	-6.68146	2.37e-11	3.05e-09	10.626
chr16:3074916:3076158	12.0657	-3.10727	0.682772	-4.55096	5.34e-06	0.000155763	5.27245
chr16:3076363:3077205	8.3969	-2.40177	0.698396	-3.43898	0.000583913	0.00742372	3.23365
chr16:4510729:4516747	165.676	-1.5278	0.36454	-4.19104	2.78e-05	0.000618139	4.55646
chr16:4527259:4534888	404.391	-1.14618	0.282453	-4.05797	4.95e-05	0.000988939	4.30538
chr16:564008:571434	245.677	-1.3855	0.402663	-3.44085	0.000579891	0.00739101	3.23665
chr16:57483816:57488544	93.3326	-1.47241	0.434222	-3.39093	0.000696571	0.00849939	3.15703
chr16:57790367:57793450	67.7196	-1.87835	0.401773	-4.67517	2.94e-06	9.41e-05	5.53207
chr16:67543979:67550536	228.666	-1.88949	0.300629	-6.28511	3.28e-10	3.22e-08	9.48462
chr16:68282445:68286060	60.6484	-1.50982	0.419225	-3.60146	0.000316429	0.00454832	3.49972
chr16:70494635:70496965	25.3323	-1.889	0.490465	-3.85145	0.000117418	0.00200852	3.93026
chr16:70634760:70640711	92.256	-2.68596	0.364126	-7.37646	1.63e-13	3.43e-11	12.789
chr16:70694487:70697378	68.5415	-2.06088	0.391538	-5.26354	1.41e-07	6.75e-06	6.84983
chr16:84134787:84142419	529.977	-1.86642	0.284714	-6.55542	5.55e-11	6.53e-09	10.2558
chr16:85027398:85030684	63.9388	-1.38554	0.352261	-3.93328	8.38e-05	0.00152362	4.07679
chr16:85446998:85448737	23.4361	-2.88482	0.50527	-5.70948	1.13e-08	7.35e-07	7.94568
chr16:87059553:87061572	21.139	-2.74682	0.6363	-4.31687	1.58e-05	0.00038806	4.80064
chr16:87074020:87077571	62.8434	-2.50427	0.600615	-4.16951	3.05e-05	0.000664859	4.51534
chr16:88551134:88556858	95.5009	-2.02515	0.420163	-4.81992	1.44e-06	5.05e-05	5.8428
chr16:88903746:88905679	19.0826	-2.28801	0.632554	-3.61709	0.000297929	0.00432916	3.52589
chr16:88965002:88971594	127.065	-1.71467	0.406459	-4.21856	2.46e-05	0.000557333	4.6093
chr16:88976941:88979937	35.5767	-2.34451	0.44875	-5.22454	1.75e-07	8.02e-06	6.75798
chr16:89862162:89865774	79.5213	-1.45063	0.338813	-4.2815	1.86e-05	0.000442097	4.73133
chr16:90019578:90021144	24.1736	-1.66147	0.483772	-3.43441	0.000593855	0.00751267	3.22632
chr17:10113896:10115322	43.087	-3.12704	0.457298	-6.83807	8.03e-12	1.14e-09	11.0955
chr17:1119606:1122349	21.9682	-2.06337	0.578754	-3.5652	0.000363581	0.00508097	3.4394
chr17:1626192:1630659	69.6719	-1.58223	0.419249	-3.77395	0.000160681	0.00261412	3.79404
chr17:17689723:17696149	174.056	-1.27282	0.350642	-3.62997	0.000283454	0.00416431	3.54752
chr17:17829185:17831678	55.4962	-1.58744	0.396493	-4.00371	6.24e-05	0.00120126	4.20511
chr17:184963:185879	11.159	-4.06281	0.753745	-5.39017	7.04e-08	3.64e-06	7.15247
chr17:30949731:30951640	36.6137	-1.96382	0.442275	-4.44028	8.98e-06	0.000242234	5.04652
chr17:35049493:35052878	26.5963	-3.67718	0.580937	-6.32974	2.46e-10	2.49e-08	9.60981
chr17:35086460:35090262	72.6161	-2.05147	0.409354	-5.01147	5.4e-07	2.14e-05	6.26748
chr17:35537138:35537831	7.47338	-2.79115	0.752231	-3.71049	0.000206856	0.00320841	3.68433
chr17:38340478:38346124	86.378	-1.83965	0.541004	-3.40043	0.000672801	0.00830539	3.17211
chr17:3912788:3919977	132.675	-1.86799	0.482907	-3.86821	0.000109637	0.00189926	3.96004
chr17:39195293:39196850	62.0172	-1.50911	0.449403	-3.35803	0.000785004	0.00933282	3.10513
chr17:40581571:40583199	16.235	-2.1619	0.556236	-3.88667	0.000101629	0.0017874	3.99298
chr17:40614079:40617343	30.3403	-1.99445	0.447102	-4.46083	8.16e-06	0.000224878	5.08809
chr17:41663316:41671540	286.485	-1.19386	0.324607	-3.67786	0.000235197	0.00358263	3.62857
chr17:48094180:48098772	116.384	-1.68358	0.362869	-4.63964	3.49e-06	0.000108104	5.45715
chr17:48131115:48133790	52.6115	-1.99023	0.417795	-4.76366	1.9e-06	6.46e-05	5.72099
chr17:48950191:48953369	40.8153	-1.75003	0.411067	-4.25728	2.07e-05	0.000481185	4.68418
chr17:49471101:49474843	22.8176	-2.88337	0.662783	-4.35039	1.36e-05	0.000342837	4.8668
chr17:49629458:49631607	16.8157	-2.29741	0.654352	-3.51097	0.000446474	0.00600835	3.3502
chr17:60668426:60670144	22.9133	-1.92075	0.486265	-3.95	7.82e-05	0.00143812	4.10706
chr17:64090264:64092647	47.1729	-1.55599	0.423918	-3.6705	0.000242076	0.00366915	3.61605
chr17:64127021:64133252	237.244	-1.1041	0.329563	-3.35021	0.000807506	0.00953368	3.09285
chr17:64341415:64346642	66.7625	-1.92246	0.472956	-4.06477	4.81e-05	0.00096417	4.31804
chr17:64376790:64380971	92.7799	-1.16295	0.330325	-3.52063	0.00043053	0.00582968	3.366
chr17:64384283:64386342	39.9701	-1.70956	0.439884	-3.88639	0.000101747	0.0017874	3.99248
chr17:7130361:7135167	100.294	-1.63382	0.390076	-4.18848	2.81e-05	0.000623663	4.55155
chr17:73480076:73482331	12.8463	-2.49259	0.720259	-3.46068	0.000538803	0.00696009	3.26857
chr17:74151657:74154257	18.57	-2.85239	0.761593	-3.74529	0.000180185	0.00286592	3.74428
chr17:74472731:74475386	21.979	-3.30981	0.568508	-5.82193	5.82e-09	4.07e-07	8.23528
chr17:74739909:74745659	191.515	-1.99623	0.362303	-5.50985	3.59e-08	2.04e-06	7.44473
chr17:75063142:75069142	460.73	-1.38454	0.3148	-4.39815	1.09e-05	0.000287036	4.96186
chr17:75114137:75114872	15.5379	-2.18224	0.616274	-3.54103	0.000398575	0.00545736	3.39949
chr17:75292207:75299072	127.247	-1.91559	0.369967	-5.17772	2.25e-07	9.98e-06	6.64856
chr17:75873991:75879808	484.855	-1.28355	0.30962	-4.14558	3.39e-05	0.000725374	4.46985
chr17:76417881:76423149	79.5281	-2.13921	0.492815	-4.34079	1.42e-05	0.000355145	4.8478
chr17:76996341:77000256	106.103	-2.66291	0.450256	-5.91421	3.33e-09	2.53e-07	8.47694
chr17:77139080:77142196	104.206	-1.22718	0.341333	-3.59526	0.000324064	0.00462749	3.48937
chr17:77209760:77214652	48.3027	-2.90271	0.538233	-5.39304	6.93e-08	3.6e-06	7.15941
chr17:77364273:77368445	265.098	-1.47036	0.325935	-4.5112	6.45e-06	0.000183506	5.19069
chr17:77368446:77376334	627.829	-1.11701	0.313939	-3.55805	0.00037362	0.00518998	3.42757
chr17:77471888:77474612	58.6992	-1.20262	0.343449	-3.50158	0.000462502	0.00617517	3.33489
chr17:77491794:77495953	72.7872	-1.41111	0.372337	-3.78986	0.000150734	0.00247998	3.82179
chr17:77843859:77849325	227.018	-1.08093	0.283771	-3.80916	0.000139439	0.00233175	3.85562
chr17:77852422:77856553	36.6733	-1.72649	0.516309	-3.3439	0.000826081	0.00974171	3.08298
chr17:78120287:78124229	209.006	-1.39954	0.356748	-3.92304	8.74e-05	0.00157863	4.0583
chr17:78126773:78134515	401.751	-1.35739	0.378586	-3.58543	0.000336529	0.00478108	3.47298
chr17:78178260:78182334	137.871	-1.54691	0.363348	-4.25737	2.07e-05	0.000481185	4.68434
chr17:78383572:78389208	145.459	-1.32191	0.339036	-3.89901	9.66e-05	0.00171446	4.01509
chr17:78470422:78476153	139.227	-1.93857	0.414164	-4.68069	2.86e-06	9.26e-05	5.54377
chr17:78721102:78726932	490.886	-1.1385	0.293093	-3.88444	0.000102567	0.00179974	3.98899
chr17:78744148:78752241	353.563	-1.22595	0.336146	-3.64707	0.000265251	0.00394359	3.57634
chr17:78756265:78760530	260.902	-1.46837	0.298219	-4.92382	8.49e-07	3.18e-05	6.07124
chr17:78773813:78777129	199.249	-1.24244	0.313791	-3.95946	7.51e-05	0.00139581	4.12425
chr17:78778564:78785845	278.449	-1.67043	0.320517	-5.21168	1.87e-07	8.51e-06	6.72784
chr17:78920403:78925363	166.517	-1.41673	0.346552	-4.08806	4.35e-05	0.000885665	4.36152
chr17:79866545:79867611	26.8328	-2.66631	0.622057	-4.28628	1.82e-05	0.000435591	4.74067
chr17:80145069:80148929	117.853	-1.24273	0.371414	-3.34595	0.000820014	0.00967389	3.08618
chr17:80152364:80153285	11.8205	-2.13284	0.634982	-3.35891	0.000782516	0.00931201	3.10651
chr17:80216498:80223415	233.55	-1.44736	0.364646	-3.96922	7.21e-05	0.00134633	4.14202
chr17:80260728:80265201	154.963	-1.34038	0.340608	-3.93526	8.31e-05	0.00151385	4.08036
chr17:80453336:80455595	29.6141	-1.70257	0.465004	-3.6614	0.000250837	0.00377205	3.60061
chr17:80829589:80834648	235.905	-1.27605	0.30694	-4.15733	3.22e-05	0.000695854	4.49217
chr17:80843737:80849292	65.0497	-1.6781	0.46003	-3.64781	0.000264481	0.00393852	3.57761
chr17:80899237:80904204	480.184	-1.46881	0.347649	-4.22498	2.39e-05	0.000544906	4.62168
chr17:80907544:80911579	377.917	-1.90621	0.280239	-6.8021	1.03e-11	1.4e-09	10.9867
chr17:80920701:80922939	58.2011	-2.52422	0.551577	-4.57638	4.73e-06	0.000140835	5.32505
chr17:80926946:80932435	177.667	-1.49924	0.276239	-5.42735	5.72e-08	3.04e-06	7.24263
chr17:80967996:80971293	78.8616	-2.25782	0.51343	-4.39753	1.09e-05	0.000287359	4.96063
chr17:80980093:80981166	21.982	-2.59902	0.509384	-5.10228	3.36e-07	1.41e-05	6.47419
chr17:81020558:81021880	6.71085	-2.84276	0.795526	-3.57343	0.000352333	0.00496871	3.45305
chr17:81152310:81153877	9.73583	-2.42896	0.670948	-3.62019	0.000294386	0.00428991	3.53108
chr17:81471832:81472462	7.44097	-3.52016	0.791242	-4.4489	8.63e-06	0.000234784	5.06393
chr17:81654413:81657752	38.6278	-2.15429	0.569249	-3.78445	0.000154047	0.00252769	3.81235
chr17:81730541:81733705	44.145	-1.4395	0.401482	-3.58547	0.000336466	0.00478108	3.47306
chr17:82211407:82218276	206.606	-1.82954	0.428311	-4.27152	1.94e-05	0.000457016	4.71187
chr17:82228360:82228792	8.40735	-2.72243	0.736672	-3.69558	0.000219381	0.00337352	3.6588
chr17:82296318:82300735	243.027	-1.73426	0.340447	-5.09408	3.5e-07	1.47e-05	6.45538
chr17:82324834:82325241	33.5836	-2.17183	0.442837	-4.90436	9.37e-07	3.48e-05	6.02812
chr17:82334199:82335793	46.5945	-2.06592	0.461338	-4.47812	7.53e-06	0.000210645	5.12318
chr17:82361525:82366692	97.1447	-1.71841	0.408741	-4.20417	2.62e-05	0.000586626	4.58162
chr17:82369109:82371861	90.4437	-2.47031	0.358633	-6.88814	5.65e-12	8.2e-10	11.2478
chr17:82460989:82466767	94.5889	-1.63138	0.356984	-4.56989	4.88e-06	0.000144419	5.3116
chr17:82505930:82512638	73.5851	-1.99434	0.351584	-5.67246	1.41e-08	8.96e-07	7.85152
chr17:82707160:82708877	59.9022	-1.331	0.35078	-3.79441	0.000147996	0.00244281	3.82975
chr18:2636132:2638244	44.7368	-2.28362	0.458578	-4.97979	6.37e-07	2.47e-05	6.19619
chr18:36149397:36151854	48.8831	-1.52313	0.413146	-3.68666	0.000227218	0.00347493	3.64356
chr18:50310919:50314443	68.8071	-2.15635	0.526999	-4.09175	4.28e-05	0.000876377	4.36842
chr18:58656605:58659535	94.4407	-1.64968	0.44595	-3.69924	0.000216244	0.0033304	3.66506
chr18:7566451:7569607	65.6511	-2.54085	0.418601	-6.06987	1.28e-09	1.05e-07	8.89275
chr18:7571951:7574425	75.1203	-1.65301	0.413354	-3.99901	6.36e-05	0.00121733	4.19649
chr19:1064629:1069965	115.723	-1.57277	0.397688	-3.95479	7.66e-05	0.00141896	4.11577
chr19:10867567:10870952	69.931	-1.974	0.389314	-5.07045	3.97e-07	1.64e-05	6.40136
chr19:1129752:1134745	78.0896	-1.77493	0.46108	-3.8495	0.00011836	0.0020201	3.9268
chr19:13103934:13105862	14.1748	-2.20883	0.649817	-3.39916	0.000675934	0.00833062	3.1701
chr19:13166684:13170556	190.355	-1.11083	0.323843	-3.43014	0.000603261	0.00760965	3.21949
chr19:13274207:13278288	136.65	-3.52942	0.477168	-7.3966	1.4e-13	2.99e-11	12.8547
chr19:14041946:14043639	33.6993	-1.69535	0.461273	-3.67538	0.000237494	0.00361043	3.62435
chr19:14100289:14104328	114.918	-1.19993	0.342553	-3.5029	0.000460221	0.00615277	3.33703
chr19:14380842:14382859	10.3473	-3.33571	0.779589	-4.27881	1.88e-05	0.000446079	4.72609
chr19:15244394:15251337	143.869	-3.15628	0.397966	-7.93102	2.17e-15	6.75e-13	14.6628
chr19:15835918:15837890	31.199	-1.68204	0.428085	-3.92921	8.52e-05	0.00154507	4.06943
chr19:16324732:16327712	110.944	-2.38227	0.434417	-5.48384	4.16e-08	2.32e-06	7.38071
chr19:16330209:16332087	29.3617	-2.97699	0.565963	-5.26004	1.44e-07	6.87e-06	6.84156
chr19:16340586:16343818	94.1989	-2.67538	0.350334	-7.63663	2.23e-14	5.55e-12	13.6517
chr19:16351411:16352275	10.4891	-3.08523	0.706614	-4.36622	1.26e-05	0.000322651	4.8982
chr19:16362344:16367741	277.416	-1.49916	0.362198	-4.13906	3.49e-05	0.000740605	4.4575
chr19:16369459:16374317	221.955	-1.45678	0.326051	-4.46794	7.9e-06	0.000218566	5.1025
chr19:16382418:16384225	25.7936	-2.11727	0.488762	-4.33191	1.48e-05	0.000367185	4.83025
chr19:16872578:16876475	61.1895	-2.08309	0.348158	-5.98319	2.19e-09	1.74e-07	8.65994
chr19:16891548:16895131	147.517	-1.15192	0.307632	-3.74449	0.00018076	0.00287059	3.7429
chr19:17844758:17851242	115.587	-1.53114	0.354763	-4.31595	1.59e-05	0.00038905	4.79883
chr19:18020526:18022750	49.0796	-1.96079	0.485081	-4.0422	5.3e-05	0.0010421	4.27611
chr19:18416335:18419287	60.5617	-1.74495	0.493358	-3.53689	0.000404874	0.00552629	3.39268
chr19:18939998:18941142	37.253	-2.41659	0.59025	-4.09418	4.24e-05	0.000869539	4.37298
chr19:18945913:18950305	130.571	-2.81713	0.356305	-7.90652	2.65e-15	8.1e-13	14.5773
chr19:1896176:1898291	21.5766	-1.83275	0.548468	-3.34159	0.000833005	0.00980825	3.07935
chr19:19178441:19181560	85.691	-2.47657	0.537456	-4.60794	4.07e-06	0.000122734	5.39075
chr19:2082988:2086362	150.958	-1.23894	0.327642	-3.78139	0.000155954	0.00255214	3.807
chr19:2089403:2090884	31.4232	-2.13551	0.513891	-4.15558	3.24e-05	0.000699966	4.48884
chr19:2287072:2291215	29.5978	-2.20394	0.557501	-3.95325	7.71e-05	0.00142618	4.11296
chr19:2662941:2667775	135.232	-4.54112	0.431637	-10.5207	6.94e-26	1.25e-22	25.1588
chr19:2696391:2702919	216.065	-1.84473	0.379263	-4.86398	1.15e-06	4.16e-05	5.93911
chr19:3132814:3134589	17.2416	-2.72826	0.611757	-4.4597	8.21e-06	0.000225862	5.0858
chr19:3707631:3710277	26.1134	-1.64626	0.481577	-3.41849	0.000629705	0.00787504	3.20086
chr19:3849357:3851726	16.716	-3.6754	0.75149	-4.89082	1e-06	3.69e-05	5.99819
chr19:3917567:3918197	9.48549	-4.27726	0.803937	-5.32039	1.04e-07	5.14e-06	6.98486
chr19:39334153:39339429	152.554	-1.42078	0.284096	-5.00105	5.7e-07	2.24e-05	6.24399
chr19:40093865:40096755	159.171	-1.46655	0.275332	-5.32647	1e-07	4.99e-06	6.99939
chr19:41294464:41302771	468.694	-1.11838	0.260449	-4.29405	1.75e-05	0.000423415	4.75586
chr19:41935978:41937004	18.6419	-2.41274	0.681042	-3.54272	0.000396018	0.00542963	3.40229
chr19:41937071:41938106	22.9159	-2.32193	0.573639	-4.04772	5.17e-05	0.00102373	4.28635
chr19:41944303:41946211	65.0813	-1.83926	0.407332	-4.51539	6.32e-06	0.000180753	5.19928
chr19:42091072:42092952	16.5226	-2.50935	0.573019	-4.37917	1.19e-05	0.000306766	4.92398
chr19:42198760:42202657	78.9388	-2.29803	0.479947	-4.78809	1.68e-06	5.83e-05	5.77373
chr19:4241854:4243876	25.2249	-3.39318	0.530778	-6.39284	1.63e-10	1.72e-08	9.78825
chr19:49201204:49202896	16.7783	-2.32428	0.568836	-4.08604	4.39e-05	0.000892832	4.35773
chr19:49213724:49216813	64.7307	-1.22371	0.355	-3.44708	0.000566689	0.00725296	3.24665
chr19:49393283:49394086	19.7943	-2.5379	0.626399	-4.05157	5.09e-05	0.00101162	4.29349
chr19:49467571:49471655	241.864	-1.31124	0.368613	-3.55724	0.000374772	0.00520126	3.42623
chr19:50448731:50451551	13.5578	-2.48053	0.635633	-3.90246	9.52e-05	0.00169411	4.02128
chr19:54325388:54326725	10.6446	-3.71656	0.731546	-5.08042	3.77e-07	1.57e-05	6.42411
chr19:54350152:54357753	144.946	-4.9409	0.456627	-10.8204	2.75e-27	1.05e-23	26.5599
chr19:54360268:54361826	20.1461	-4.4888	0.68713	-6.53267	6.46e-11	7.49e-09	10.1897
chr19:54361952:54363112	14.984	-3.22513	0.639298	-5.0448	4.54e-07	1.84e-05	6.34294
chr19:54368034:54370799	162.645	-3.61143	0.570148	-6.33421	2.39e-10	2.43e-08	9.62239
chr19:54383779:54390460	165.901	-5.83603	0.494334	-11.8058	3.64e-32	2.79e-28	31.4387
chr19:54905400:54907125	11.5915	-3.05886	0.689358	-4.43726	9.11e-06	0.000245006	5.04043
chr19:54948812:54951617	52.2976	-1.52311	0.430515	-3.53787	0.000403364	0.0055106	3.3943
chr19:55516910:55519792	26.4662	-1.96055	0.522873	-3.74957	0.00017714	0.00282042	3.75168
chr19:6515989:6519416	84.6618	-1.28564	0.331526	-3.87795	0.000105341	0.00183684	3.9774
chr19:8567271:8572904	93.2221	-5.03802	0.459765	-10.9578	6.1e-28	2.66e-24	27.215
chr19:8574932:8577919	32.056	-4.64676	0.625956	-7.42345	1.14e-13	2.48e-11	12.9427
chr1:104056684:104058038	15.6223	-2.75205	0.688578	-3.99672	6.42e-05	0.00122603	4.19229
chr1:110670336:110675942	113.587	-1.92864	0.484394	-3.98156	6.85e-05	0.00128694	4.16454
chr1:1134882:1139122	111.265	-1.94661	0.494798	-3.93414	8.35e-05	0.00152	4.07834
chr1:1144438:1147200	93.3705	-2.94982	0.552277	-5.3412	9.23e-08	4.66e-06	7.03465
chr1:116736377:116741598	113.805	-1.41334	0.296633	-4.7646	1.89e-06	6.44e-05	5.72302
chr1:12124864:12132056	255.486	-3.44786	0.33424	-10.3155	6e-25	9.66e-22	24.2222
chr1:12160581:12165826	343.925	-1.5962	0.309771	-5.15284	2.57e-07	1.12e-05	6.5908
chr1:125014371:125016094	11.3909	-2.71152	0.649882	-4.17232	3.02e-05	0.000657183	4.5207
chr1:150609149:150614751	370.812	-1.75417	0.262422	-6.68453	2.32e-11	3.02e-09	10.6351
chr1:154323802:154331078	632.814	-1.89728	0.325928	-5.82116	5.84e-09	4.08e-07	8.23328
chr1:154465174:154468678	62.6607	-1.77122	0.437781	-4.04591	5.21e-05	0.00102904	4.28299
chr1:154518392:154523728	203.582	-1.4329	0.331128	-4.32733	1.51e-05	0.000373075	4.82123
chr1:15576808:15581785	207.023	-1.07702	0.294591	-3.65599	0.000256192	0.00383936	3.59143
chr1:156095602:156099847	444.901	-1.6059	0.319492	-5.02641	5e-07	1.99e-05	6.30126
chr1:156660101:156665991	197.467	-1.26031	0.304787	-4.13505	3.55e-05	0.000748976	4.44991
chr1:156814431:156819060	239.935	-2.13627	0.326695	-6.53904	6.19e-11	7.2e-09	10.2082
chr1:156834979:156838133	70.3265	-2.00634	0.429541	-4.67089	3e-06	9.59e-05	5.52302
chr1:15695389:15698576	55.656	-1.33384	0.375977	-3.54766	0.000388671	0.00536012	3.41042
chr1:1594334:1597077	28.4802	-2.12671	0.551484	-3.85633	0.000115101	0.00197661	3.93892
chr1:16012024:16017584	302.908	-1.18241	0.335334	-3.52607	0.00042177	0.00573162	3.37492
chr1:1609138:1612741	67.0833	-1.74937	0.334461	-5.23042	1.69e-07	7.81e-06	6.77179
chr1:161968202:161975354	190.492	-1.89917	0.375623	-5.05605	4.28e-07	1.74e-05	6.36854
chr1:162001208:162005775	376.19	-1.08742	0.294265	-3.69539	0.000219552	0.00337352	3.65846
chr1:162007103:162012913	208.391	-1.16133	0.267405	-4.34296	1.41e-05	0.000352325	4.85209
chr1:162014699:162024805	412.451	-1.62882	0.276721	-5.88614	3.95e-09	2.9e-07	8.40305
chr1:16439608:16446090	217.648	-1.3006	0.3105	-4.18875	2.8e-05	0.000623371	4.55207
chr1:177170644:177175529	107.855	-2.17762	0.372854	-5.84043	5.21e-09	3.69e-07	8.28343
chr1:18926199:18930687	54.5918	-1.92283	0.456858	-4.20882	2.57e-05	0.000577636	4.59056
chr1:18951543:18952148	11.6452	-2.75388	0.692672	-3.97573	7.02e-05	0.00131563	4.15389
chr1:19688296:19692714	53.8373	-1.88944	0.5191	-3.63983	0.000272815	0.00402928	3.56413
chr1:199180447:199183497	68.6252	-1.949	0.560431	-3.47767	0.00050579	0.00662593	3.29603
chr1:199242193:199243970	24.184	-2.00869	0.495756	-4.05178	5.08e-05	0.00101137	4.29388
chr1:203762682:203766657	143.969	-2.48944	0.377339	-6.59737	4.19e-11	5.06e-09	10.3783
chr1:205229531:205233648	177.879	-2.84391	0.310723	-9.15255	5.56e-20	4.35e-17	19.2549
chr1:205236144:205240032	153.783	-2.4169	0.343615	-7.03374	2.01e-12	3.27e-10	11.6966
chr1:205244250:205250228	251.98	-1.91749	0.373385	-5.13541	2.82e-07	1.2e-05	6.55047
chr1:205257606:205260415	103.015	-1.451	0.381154	-3.80686	0.000140741	0.00234711	3.85158
chr1:205439972:205444786	130.327	-1.56972	0.402258	-3.90227	9.53e-05	0.00169452	4.02092
chr1:206921071:206924707	56.0114	-2.19644	0.471817	-4.65528	3.24e-06	0.000101969	5.49006
chr1:210684205:210687557	68.1775	-1.31631	0.37846	-3.47808	0.000505025	0.00662057	3.29669
chr1:211526559:211528870	36.0386	-2.36528	0.459375	-5.14892	2.62e-07	1.13e-05	6.58172
chr1:21791015:21792902	43.921	-1.55254	0.388165	-3.99968	6.34e-05	0.00121466	4.19772
chr1:22039378:22041008	40.7185	-1.7438	0.454574	-3.83612	0.000124994	0.00211797	3.90311
chr1:223714614:223718704	119.185	-1.53194	0.326444	-4.69281	2.69e-06	8.81e-05	5.56948
chr1:225441773:225443087	19.8387	-1.87088	0.553528	-3.37992	0.000725066	0.00876669	3.13962
chr1:225816344:225819038	76.2014	-1.24473	0.348481	-3.57188	0.000354431	0.0049868	3.45047
chr1:226633758:226638871	259.701	-1.45818	0.35769	-4.07665	4.57e-05	0.000923579	4.34019
chr1:226735370:226740818	178.97	-1.25703	0.349451	-3.59715	0.000321727	0.00460715	3.49251
chr1:24383740:24388828	145.237	-1.19572	0.31603	-3.78355	0.000154606	0.0025355	3.81078
chr1:2439349:2440227	12.6726	-2.09678	0.623842	-3.36108	0.000776383	0.00925911	3.10992
chr1:247389183:247393624	60.8408	-1.45653	0.411612	-3.5386	0.000402255	0.0054979	3.3955
chr1:2480479:2483217	18.3544	-3.2191	0.691754	-4.65353	3.26e-06	0.00010242	5.48639
chr1:25970317:25971444	11.2713	-2.24807	0.661015	-3.40093	0.000671569	0.00829687	3.17291
chr1:25971467:25972599	9.95754	-2.77047	0.706895	-3.91922	8.88e-05	0.00159636	4.0514
chr1:26109971:26115532	150.088	-1.0568	0.296936	-3.55902	0.000372243	0.00517555	3.42917
chr1:2641011:2644660	37.7826	-2.3981	0.598194	-4.0089	6.1e-05	0.00118	4.21466
chr1:30745483:30747579	81.0182	-1.56781	0.424595	-3.69248	0.000222077	0.00340481	3.6535
chr1:30756035:30758888	33.0448	-2.06067	0.547877	-3.76119	0.000169106	0.00271972	3.77184
chr1:31984365:31988108	80.753	-1.89615	0.341669	-5.54967	2.86e-08	1.67e-06	7.54333
chr1:32249328:32254480	155.612	-2.27471	0.360094	-6.31697	2.67e-10	2.67e-08	9.57392
chr1:36173542:36177755	78.4174	-1.90014	0.441026	-4.30845	1.64e-05	0.000400562	4.78409
chr1:37673591:37679063	87.3362	-2.14261	0.359609	-5.95815	2.55e-09	1.99e-07	8.59329
chr1:39104523:39107741	38.686	-1.67835	0.452262	-3.711	0.000206441	0.00320523	3.6852
chr1:39203165:39206469	74.0491	-2.00525	0.372438	-5.38411	7.28e-08	3.75e-06	7.13784
chr1:39213885:39216755	49.3417	-1.50225	0.411212	-3.65322	0.000258974	0.00387158	3.58674
chr1:39506787:39511300	153.169	-1.56357	0.297895	-5.24872	1.53e-07	7.23e-06	6.81485
chr1:39522617:39528874	80.8329	-1.96154	0.468974	-4.18262	2.88e-05	0.000635329	4.54036
chr1:41640238:41643838	45.0039	-2.12275	0.427516	-4.96532	6.86e-07	2.63e-05	6.16375
chr1:41665471:41670081	268.382	-1.95986	0.29191	-6.7139	1.89e-11	2.5e-09	10.7224
chr1:41802430:41804383	24.0694	-2.3902	0.480639	-4.97297	6.59e-07	2.54e-05	6.18089
chr1:43567419:43573754	215.751	-1.48721	0.372424	-3.99334	6.51e-05	0.00123863	4.18609
chr1:44303680:44309062	151.723	-1.65204	0.35999	-4.58914	4.45e-06	0.000133796	5.35156
chr1:44332815:44337339	44.1741	-2.33352	0.550038	-4.24246	2.21e-05	0.000509063	4.65545
chr1:51959466:51965434	165.456	-2.20953	0.311412	-7.0952	1.29e-12	2.22e-10	11.8889
chr1:6585260:6589562	71.8208	-1.83039	0.41272	-4.43494	9.21e-06	0.000247231	5.03574
chr1:7385895:7390015	26.6148	-2.28084	0.633133	-3.60247	0.000315209	0.00453504	3.5014
chr1:7405436:7409593	552.609	-2.97033	0.475125	-6.25168	4.06e-10	3.88e-08	9.3914
chr1:7670892:7674245	54.6365	-2.18748	0.489453	-4.46924	7.85e-06	0.000217594	5.10513
chr1:84582627:84584823	34.6826	-2.00332	0.456641	-4.38708	1.15e-05	0.000297932	4.93975
chr1:89485690:89490921	106.488	-1.51466	0.434086	-3.48931	0.000484263	0.00640855	3.31492
chr1:92314443:92316561	19.9115	-2.57418	0.621312	-4.14313	3.43e-05	0.000731612	4.46522
chr1:9292541:9297603	223.612	-1.21621	0.30748	-3.95541	7.64e-05	0.00141619	4.11688
chr1:9313229:9319944	276.406	-1.05703	0.290068	-3.64409	0.000268343	0.00397668	3.57131
chr1:9652594:9658551	117.327	-1.79579	0.379999	-4.72578	2.29e-06	7.6e-05	5.63973
chr20:20333363:20335331	24.9051	-2.50056	0.491131	-5.09144	3.55e-07	1.49e-05	6.44935
chr20:22045835:22047169	21.215	-1.80764	0.532427	-3.39509	0.000686057	0.00841472	3.16364
chr20:24460322:24466117	202.773	-1.13843	0.323417	-3.52	0.000431554	0.00583903	3.36496
chr20:24469238:24471928	32.6786	-2.72467	0.489059	-5.57125	2.53e-08	1.51e-06	7.59701
chr20:30496592:30500103	196.921	-1.53249	0.338932	-4.52152	6.14e-06	0.000176151	5.21186
chr20:32534257:32541737	363.301	-1.32806	0.328068	-4.04813	5.16e-05	0.00102262	4.28711
chr20:38869110:38877969	918.6	-1.3267	0.285892	-4.64055	3.47e-06	0.00010774	5.45906
chr20:38890146:38893778	96.2481	-1.86063	0.330571	-5.62855	1.82e-08	1.13e-06	7.74057
chr20:4159296:4164492	154.361	-1.64711	0.381472	-4.31776	1.58e-05	0.000386805	4.80239
chr20:44670063:44674228	53.0083	-1.25284	0.365358	-3.42907	0.000605655	0.00763669	3.21777
chr20:46062053:46065308	53.4861	-2.01652	0.391592	-5.14954	2.61e-07	1.13e-05	6.58314
chr20:46348753:46352627	229.673	-1.45145	0.348412	-4.1659	3.1e-05	0.000673093	4.50846
chr20:46549548:46554562	183.289	-2.453	0.340489	-7.20432	5.83e-13	1.09e-10	12.2341
chr20:47759633:47763552	69.054	-4.14893	0.492647	-8.4217	3.71e-17	1.86e-14	16.4306
chr20:48357886:48360579	19.1147	-3.49805	0.709447	-4.93067	8.19e-07	3.09e-05	6.08646
chr20:57430645:57437119	214.337	-1.14952	0.303986	-3.78148	0.000155901	0.00255214	3.80715
chr20:57474182:57477578	111.159	-1.88618	0.34736	-5.43006	5.63e-08	3e-06	7.24922
chr20:60199693:60201253	18.192	-4.60023	0.736444	-6.24655	4.2e-10	3.98e-08	9.37715
chr20:60319763:60323716	109.861	-3.56743	0.389437	-9.16048	5.17e-20	4.16e-17	19.2868
chr20:60419982:60421274	10.7699	-2.67818	0.665863	-4.02212	5.77e-05	0.00112421	4.239
chr20:6157546:6162454	49.33	-2.48518	0.466893	-5.3228	1.02e-07	5.08e-06	6.99062
chr20:62334686:62341700	274.786	-1.13948	0.282379	-4.0353	5.45e-05	0.00106908	4.26334
chr20:62776613:62776934	4.8521	-2.82039	0.828282	-3.40511	0.00066137	0.00819735	3.17956
chr20:63536234:63540815	53.5925	-1.876	0.524652	-3.5757	0.000349294	0.00493254	3.45681
chr20:63852345:63857110	65.6927	-2.17463	0.486009	-4.47446	7.66e-06	0.000213116	5.11574
chr21:14676155:14677482	13.4057	-2.80729	0.730451	-3.84323	0.000121425	0.00206666	3.91569
chr21:17774314:17777600	91.4234	-1.11509	0.313377	-3.5583	0.000373266	0.00518741	3.42798
chr21:18151015:18157516	163.797	-1.60782	0.479661	-3.352	0.000802298	0.00948316	3.09566
chr21:33113594:33119361	151.315	-1.94871	0.318302	-6.1222	9.23e-10	7.87e-08	9.03485
chr21:33228091:33233498	149.986	-1.24824	0.284206	-4.39204	1.12e-05	0.000292664	4.94966
chr21:38265967:38272989	205.834	-1.20915	0.336863	-3.58945	0.000331381	0.0047167	3.47967
chr21:38299426:38301326	13.6702	-3.03183	0.649277	-4.66955	3.02e-06	9.64e-05	5.52019
chr21:41882753:41886993	167.883	-1.30129	0.290109	-4.48554	7.27e-06	0.000204191	5.13829
chr21:42107098:42109115	35.8274	-2.74815	0.529392	-5.19114	2.09e-07	9.38e-06	6.67982
chr21:43310578:43316026	518.801	-1.24674	0.370327	-3.36658	0.000761055	0.00911538	3.11858
chr21:43948483:43950714	49.6464	-2.90943	0.492269	-5.91023	3.42e-09	2.57e-07	8.46645
chr21:8419838:8420963	34.6529	-3.31731	0.504858	-6.57077	5.01e-11	5.96e-09	10.3006
chr22:19962635:19968638	108.411	-1.71928	0.376186	-4.5703	4.87e-06	0.000144349	5.31246
chr22:20531452:20535538	108.604	-1.8846	0.445458	-4.23071	2.33e-05	0.000533606	4.63272
chr22:21640830:21644320	106.37	-1.09653	0.325328	-3.37055	0.000750181	0.00900983	3.12483
chr22:22162661:22169070	110.234	-1.32866	0.335517	-3.96004	7.49e-05	0.00139407	4.1253
chr22:23741662:23744800	39.8858	-2.15302	0.562031	-3.83078	0.000127739	0.0021502	3.89368
chr22:26549864:26556346	208.662	-1.09243	0.290401	-3.76179	0.000168702	0.00271729	3.77288
chr22:30296394:30297719	30.0271	-1.57582	0.467713	-3.36919	0.000753883	0.00904364	3.1227
chr22:37305398:37311162	96.6487	-2.25673	0.570689	-3.9544	7.67e-05	0.00142042	4.11506
chr22:37541499:37543405	38.7254	-1.75416	0.422139	-4.1554	3.25e-05	0.000699966	4.4885
chr22:38067523:38072507	134.918	-1.6944	0.371626	-4.55942	5.13e-06	0.000150792	5.28992
chr22:38225272:38229612	59.6831	-1.68376	0.475358	-3.54209	0.000396967	0.00544021	3.40125
chr22:38373762:38375628	15.9673	-2.33619	0.624701	-3.7397	0.000184243	0.00291202	3.73461
chr22:39065396:39068223	42.788	-2.30026	0.49655	-4.63248	3.61e-06	0.000111208	5.44211
chr22:41399637:41404984	168.413	-1.11661	0.290712	-3.84094	0.000122566	0.00208376	3.91163
chr22:41423946:41429269	157.268	-1.04732	0.285467	-3.6688	0.000243696	0.00369005	3.61315
chr22:41938553:41944074	97.8504	-1.71162	0.413004	-4.14432	3.41e-05	0.000728844	4.46748
chr22:42760277:42761488	29.0027	-1.57067	0.457268	-3.43491	0.000592755	0.00750495	3.22713
chr22:43262643:43265884	104.19	-1.62078	0.418175	-3.87583	0.000106262	0.00184867	3.97362
chr22:43267932:43273966	173.857	-1.41288	0.409919	-3.44674	0.000567404	0.00725672	3.24611
chr22:44339016:44339632	12.03	-3.13039	0.720353	-4.34563	1.39e-05	0.000348927	4.85737
chr22:45638856:45642510	36.7285	-2.46894	0.518043	-4.76589	1.88e-06	6.41e-05	5.7258
chr22:45817230:45819038	20.3965	-2.06142	0.524533	-3.93002	8.49e-05	0.00154168	4.0709
chr22:46419760:46422299	16.9441	-2.53292	0.665618	-3.80536	0.000141597	0.00235688	3.84894
chr22:49358809:49359415	7.16934	-3.48399	0.782392	-4.45299	8.47e-06	0.000231584	5.07221
chr22:49368064:49370328	27.0253	-3.29525	0.567689	-5.80468	6.45e-09	4.48e-07	8.19052
chr22:49378865:49382953	38.072	-5.1686	0.622907	-8.29755	1.06e-16	4.58e-14	15.9736
chr22:49422576:49423195	4.9189	-3.47889	0.842213	-4.13065	3.62e-05	0.000759263	4.44161
chr22:49993403:49996883	31.7835	-1.93349	0.556635	-3.47354	0.000513638	0.00670006	3.28934
chr22:50009344:50014497	32.3302	-2.27698	0.587685	-3.87449	0.00010685	0.00185785	3.97123
chr22:50058878:50059365	3.55804	-3.06988	0.860102	-3.56921	0.000358061	0.00502398	3.44604
chr22:50102874:50104267	8.73973	-2.40667	0.70805	-3.39902	0.000676282	0.00833156	3.16987
chr22_KI270733v1_random:153557:154623	5.97725	-3.07182	0.827258	-3.71326	0.000204607	0.00317999	3.68908
chr2:111952108:111955329	58.2416	-1.69134	0.406654	-4.15918	3.19e-05	0.000690758	4.49567
chr2:112014917:112017465	37.9199	-2.2968	0.472523	-4.86073	1.17e-06	4.22e-05	5.93198
chr2:112021150:112026209	117.649	-1.31397	0.307752	-4.26957	1.96e-05	0.000459623	4.70807
chr2:112030099:112034490	64.7356	-1.78258	0.404491	-4.40697	1.05e-05	0.000277025	4.97952
chr2:130157234:130160765	31.6398	-1.94099	0.567428	-3.42068	0.000624652	0.00782464	3.20436
chr2:144510094:144511794	17.0806	-3.71617	0.667345	-5.56859	2.57e-08	1.52e-06	7.59039
chr2:144515379:144519344	66.4783	-2.69372	0.418449	-6.43739	1.22e-10	1.32e-08	9.91525
chr2:153065443:153071045	172.357	-1.96361	0.564828	-3.47648	0.000508051	0.00664702	3.29409
chr2:174614409:174619306	70.5313	-2.66144	0.491176	-5.4185	6.01e-08	3.18e-06	7.22113
chr2:174631310:174636870	159.241	-2.0726	0.410634	-5.04733	4.48e-07	1.82e-05	6.3487
chr2:174662983:174666699	71.6665	-2.51884	0.398773	-6.31646	2.68e-10	2.67e-08	9.57247
chr2:174681286:174683942	50.5542	-2.01688	0.431215	-4.6772	2.91e-06	9.36e-05	5.53637
chr2:181455905:181459094	91.2463	-1.27946	0.304253	-4.20525	2.61e-05	0.000584666	4.58371
chr2:182181272:182182314	8.29329	-3.33072	0.765946	-4.34851	1.37e-05	0.000344942	4.86307
chr2:189542118:189546131	64.7272	-1.63933	0.473829	-3.45976	0.000540659	0.00698111	3.26708
chr2:199455642:199460762	77.865	-1.89565	0.39274	-4.82673	1.39e-06	4.9e-05	5.85763
chr2:20418440:20420622	60.7866	-1.68388	0.360176	-4.67517	2.94e-06	9.41e-05	5.53207
chr2:226648721:226651268	30.2291	-2.45982	0.624407	-3.93946	8.17e-05	0.00149115	4.08796
chr2:226781318:226784180	37.6863	-3.36556	0.567192	-5.93373	2.96e-09	2.27e-07	8.52852
chr2:231668578:231675654	494.426	-1.0998	0.300639	-3.65822	0.000253972	0.00381169	3.59521
chr2:231796548:231797919	15.9812	-2.11182	0.609188	-3.46662	0.000527047	0.00683419	3.27815
chr2:234424156:234430227	240.176	-1.16111	0.282917	-4.10407	4.06e-05	0.000839924	4.39153
chr2:238257675:238266064	311.862	-1.53692	0.265931	-5.77938	7.5e-09	5.1e-07	8.12508
chr2:239918467:239922093	64.2879	-1.65387	0.395101	-4.18594	2.84e-05	0.000627942	4.54669
chr2:241124987:241130231	84.8837	-3.15858	0.551333	-5.72899	1.01e-08	6.68e-07	7.99554
chr2:241856546:241862310	218.299	-1.9708	0.326839	-6.02987	1.64e-09	1.33e-07	8.78492
chr2:241929239:241935642	122.483	-1.86934	0.421929	-4.43047	9.4e-06	0.000251965	5.02674
chr2:27349656:27351804	31.61	-1.40907	0.415733	-3.38936	0.000700555	0.00852082	3.15456
chr2:29008977:29013129	41.2986	-1.9069	0.494647	-3.85508	0.000115694	0.00198456	3.93669
chr2:30251087:30257493	296.308	-1.18714	0.332618	-3.56909	0.000358223	0.00502398	3.44585
chr2:30265846:30270420	119.579	-1.26947	0.318487	-3.98593	6.72e-05	0.00126892	4.17253
chr2:33529578:33532468	40.155	-1.76776	0.529446	-3.33888	0.000841158	0.00989662	3.07512
chr2:35124841:35127211	38.7576	-2.39731	0.44008	-5.44744	5.11e-08	2.77e-06	7.29158
chr2:43173282:43176010	163.531	-1.77591	0.310707	-5.7157	1.09e-08	7.16e-07	7.96157
chr2:68386204:68390296	140.332	-1.84008	0.332142	-5.54004	3.02e-08	1.75e-06	7.51941
chr2:74030379:74035022	89.0073	-2.2359	0.381559	-5.85992	4.63e-09	3.33e-07	8.33432
chr2:74037555:74039253	15.4635	-2.09959	0.618626	-3.39395	0.000688914	0.00843623	3.16184
chr2:8326733:8331760	96.6938	-1.19798	0.332879	-3.59884	0.000319643	0.0045816	3.49534
chr2:8541886:8546011	278.718	-1.13722	0.320765	-3.54534	0.000392105	0.00539047	3.4066
chr3:10241305:10245011	54.7219	-1.53073	0.451486	-3.39042	0.000697854	0.00850487	3.15624
chr3:110492401:110495926	36.8671	-2.81053	0.521447	-5.38988	7.05e-08	3.64e-06	7.15177
chr3:11281810:11283931	32.4585	-1.82987	0.476675	-3.83881	0.00012363	0.00209835	3.90788
chr3:129574363:129579163	397.818	-1.40794	0.257015	-5.47806	4.3e-08	2.38e-06	7.36653
chr3:133591436:133594410	54.8345	-1.95061	0.488342	-3.99435	6.49e-05	0.00123458	4.18795
chr3:139080617:139085017	65.3475	-2.29221	0.381908	-6.00201	1.95e-09	1.57e-07	8.71022
chr3:143388806:143391130	20.8292	-2.75482	0.535914	-5.14041	2.74e-07	1.18e-05	6.56203
chr3:14409986:14411344	16.677	-1.78304	0.511775	-3.48403	0.000493918	0.00651504	3.30634
chr3:149234852:149236599	31.6037	-1.4535	0.431829	-3.36592	0.000762888	0.00912662	3.11754
chr3:15050140:15052342	23.7346	-2.17955	0.507863	-4.29161	1.77e-05	0.000427339	4.7511
chr3:150679883:150684261	64.6978	-3.33628	0.473039	-7.05287	1.75e-12	2.88e-10	11.7563
chr3:161849082:161851922	35.9122	-1.72816	0.407183	-4.24419	2.19e-05	0.000505918	4.6588
chr3:176866960:176870155	229.632	-1.13249	0.270852	-4.18121	2.9e-05	0.000637451	4.53766
chr3:177376524:177379633	49.1338	-1.3434	0.389665	-3.44756	0.000565669	0.00724305	3.24744
chr3:178535189:178538637	43.0365	-2.61105	0.630153	-4.14352	3.42e-05	0.000730891	4.46595
chr3:178704938:178708894	30.9764	-2.37632	0.667428	-3.56041	0.000370271	0.00515281	3.43148
chr3:183580070:183585842	62.414	-2.7557	0.589327	-4.67601	2.93e-06	9.39e-05	5.53387
chr3:194302640:194309478	209.843	-1.03757	0.273521	-3.79338	0.000148608	0.00245027	3.82796
chr3:39189044:39193926	132.089	-1.89413	0.385831	-4.90923	9.14e-07	3.4e-05	6.03889
chr3:39204916:39209166	114.318	-2.82192	0.359271	-7.85458	4.01e-15	1.17e-12	14.3967
chr3:39265234:39270410	126.402	-2.41796	0.385391	-6.27405	3.52e-10	3.42e-08	9.45373
chr3:42071610:42074489	37.5289	-1.44859	0.394947	-3.66781	0.000244633	0.00369875	3.61148
chr3:46186321:46189083	28.7213	-1.68753	0.449408	-3.75501	0.000173338	0.00277576	3.76111
chr3:46202999:46211065	360.029	-1.38294	0.357576	-3.86753	0.000109942	0.00190297	3.95883
chr3:46211249:46215337	50.1778	-2.13001	0.484558	-4.39577	1.1e-05	0.000289285	4.95711
chr3:46283802:46286354	32.924	-2.56757	0.506806	-5.06618	4.06e-07	1.67e-05	6.39161
chr3:46302963:46306071	35.8936	-3.73493	0.628503	-5.94257	2.81e-09	2.16e-07	8.55194
chr3:46348287:46352834	83.158	-1.63602	0.452913	-3.61221	0.000303593	0.0043966	3.51771
chr3:46504907:46506836	33.3004	-1.36811	0.407141	-3.3603	0.000778586	0.00927676	3.10869
chr3:46545404:46548063	36.018	-2.19709	0.483762	-4.54168	5.58e-06	0.000161959	5.2533
chr3:48475374:48479885	86.4381	-1.2446	0.340132	-3.65917	0.000253038	0.00380328	3.59681
chr3:49348841:49353913	90.2085	-1.31339	0.317042	-4.14264	3.43e-05	0.000732171	4.46429
chr3:5181079:5183071	30.4295	-2.45141	0.648331	-3.7811	0.000156135	0.00255374	3.8065
chr3:59422763:59428794	146.213	-1.16759	0.334149	-3.49424	0.000475419	0.00632005	3.32292
chr3:77069907:77073259	43.5233	-2.19039	0.597933	-3.66327	0.000249019	0.0037503	3.60377
chr3:8355633:8359017	58.2874	-1.32108	0.388623	-3.39938	0.000675391	0.00832729	3.17044
chr4:102611097:102615860	93.1715	-2.57176	0.401217	-6.4099	1.46e-10	1.55e-08	9.83679
chr4:104930191:104931557	17.6318	-3.02453	0.613833	-4.92728	8.34e-07	3.14e-05	6.07893
chr4:108165540:108170629	98.068	-1.88027	0.334506	-5.62104	1.9e-08	1.17e-06	7.72169
chr4:109559129:109561984	74.8357	-1.1897	0.351271	-3.38683	0.000707051	0.00858367	3.15055
chr4:109701283:109704597	96.0081	-1.35662	0.338107	-4.01241	6.01e-05	0.00116555	4.22111
chr4:113562939:113567480	93.716	-1.98117	0.521003	-3.80261	0.000143181	0.00237744	3.84411
chr4:126029709:126030667	6.04424	-3.0795	0.818089	-3.76426	0.000167045	0.00269526	3.77717
chr4:127133525:127136978	44.0203	-2.50851	0.584046	-4.29506	1.75e-05	0.000421968	4.75784
chr4:128558334:128560760	28.4143	-2.21591	0.529666	-4.18359	2.87e-05	0.000633089	4.54221
chr4:131721455:131722357	8.31851	-2.47958	0.717119	-3.45769	0.000544823	0.00702599	3.26374
chr4:139520572:139525877	131.65	-1.2114	0.346177	-3.49937	0.000466365	0.00621861	3.33127
chr4:143334939:143338773	113.432	-1.55028	0.454819	-3.40857	0.000653038	0.00811828	3.18506
chr4:143417525:143422424	114.283	-2.57517	0.610435	-4.21857	2.46e-05	0.000557333	4.60933
chr4:165871174:165874616	49.6424	-2.42351	0.38691	-6.26376	3.76e-10	3.62e-08	9.42503
chr4:165901218:165902956	19.7511	-2.65637	0.685282	-3.87631	0.000106053	0.00184609	3.97448
chr4:182752450:182756696	91.559	-1.36234	0.351328	-3.8777	0.00010545	0.0018377	3.97695
chr4:185350977:185353863	81.0295	-2.52218	0.389764	-6.47103	9.73e-11	1.09e-08	10.0117
chr4:37645178:37646170	7.50532	-2.73773	0.78797	-3.47441	0.000511975	0.00668122	3.29075
chr4:88097172:88102428	152.762	-2.31507	0.450802	-5.13544	2.81e-07	1.2e-05	6.55055
chr4:88157512:88160194	72.6729	-1.26509	0.335552	-3.77017	0.000163138	0.00264285	3.78744
chr5:123511312:123513737	69.3263	-1.26932	0.348623	-3.64095	0.000271639	0.00401774	3.56601
chr5:133320946:133323656	54.6538	-1.99551	0.489556	-4.07617	4.58e-05	0.000924193	4.33929
chr5:134553435:134557296	77.4653	-1.39079	0.385754	-3.60538	0.000311694	0.00449503	3.50627
chr5:141878307:141883783	134.313	-1.33952	0.335152	-3.99677	6.42e-05	0.00122603	4.19237
chr5:14818594:14822152	55.6438	-2.2785	0.436322	-5.22205	1.77e-07	8.12e-06	6.75215
chr5:151154236:151158634	113.594	-1.19985	0.349754	-3.43056	0.000602344	0.00760121	3.22016
chr5:151219975:151224168	83.9241	-1.47211	0.385739	-3.81633	0.000135452	0.00227094	3.86821
chr5:177300740:177302268	30.8213	-1.622	0.441288	-3.6756	0.00023729	0.00361043	3.62472
chr5:1782003:1783331	39.5646	-2.49393	0.491167	-5.07757	3.82e-07	1.59e-05	6.4176
chr5:33858526:33860053	16.6639	-2.87785	0.591341	-4.86665	1.14e-06	4.11e-05	5.94497
chr5:526156:527464	7.05416	-3.03713	0.781923	-3.88418	0.000102675	0.00180062	3.98853
chr5:55563783:55565669	32.9706	-1.78829	0.483931	-3.69534	0.000219595	0.00337352	3.65838
chr5:55902570:55905519	35.9217	-1.98907	0.459476	-4.32899	1.5e-05	0.00037088	4.8245
chr5:670129:675052	91.7081	-1.62659	0.452365	-3.59574	0.000323465	0.00462555	3.49017
chr5:72955342:72957621	40.1643	-1.44299	0.379895	-3.79839	0.000145639	0.00241174	3.83672
chr5:73445607:73449571	97.4859	-1.67151	0.325181	-5.14022	2.74e-07	1.18e-05	6.56159
chr5:74054937:74057400	54.8441	-1.7778	0.517398	-3.43604	0.00059028	0.00748563	3.22894
chr5:80148292:80150478	30.0589	-2.60283	0.612295	-4.25094	2.13e-05	0.000493135	4.67188
chr5:80252318:80257584	136.472	-1.26623	0.317976	-3.98215	6.83e-05	0.00128529	4.16562
chr5:88817167:88819822	20.0812	-2.5977	0.745885	-3.4827	0.00049638	0.00654469	3.30419
chr6:1009616:1016573	175.409	-1.01448	0.289867	-3.4998	0.000465604	0.00621117	3.33198
chr6:105590344:105595751	70.1802	-1.65735	0.411249	-4.03003	5.58e-05	0.00108911	4.25361
chr6:106114580:106118182	27.6535	-1.94677	0.437393	-4.45085	8.55e-06	0.000233494	5.06787
chr6:109476911:109480632	54.0016	-1.40509	0.418524	-3.35726	0.000787181	0.00935144	3.10393
chr6:11794031:11796310	31.752	-1.82602	0.488655	-3.73683	0.000186356	0.00293256	3.72966
chr6:132354067:132356004	52.2256	-2.7891	0.557276	-5.00487	5.59e-07	2.2e-05	6.2526
chr6:134051672:134053057	42.9296	-1.56483	0.402285	-3.88987	0.0001003	0.0017691	3.9987
chr6:135565407:135567321	19.8032	-2.48936	0.626321	-3.97458	7.05e-05	0.00132044	4.15178
chr6:142772606:142775281	28.8535	-2.39635	0.493136	-4.85942	1.18e-06	4.24e-05	5.92911
chr6:160015374:160017142	19.523	-2.11402	0.562248	-3.75994	0.000169951	0.0027301	3.76968
chr6:168335874:168338409	37.7628	-2.39496	0.57192	-4.18758	2.82e-05	0.000624765	4.54984
chr6:21925562:21927169	15.1763	-2.43223	0.67401	-3.6086	0.000307859	0.00445021	3.51165
chr6:22567978:22570741	40.0596	-1.61566	0.448231	-3.60453	0.000312719	0.00450344	3.50485
chr6:30709786:30714466	158.847	-1.39663	0.385558	-3.62236	0.000291931	0.00426225	3.53472
chr6:31675647:31681004	71.7889	-1.38189	0.341744	-4.04366	5.26e-05	0.00103763	4.27882
chr6:33074961:33076995	23.4371	-1.73682	0.476727	-3.64322	0.000269249	0.00398817	3.56985
chr6:34670868:34675340	132.038	-2.01873	0.369172	-5.46826	4.54e-08	2.51e-06	7.34248
chr6:37047097:37053769	227.649	-1.2119	0.357753	-3.38752	0.000705267	0.00857132	3.15165
chr6:37304734:37309467	99.2915	-1.26497	0.317485	-3.98435	6.77e-05	0.00127586	4.16963
chr6:4133819:4138976	123.852	-1.21562	0.357578	-3.3996	0.000674848	0.00832394	3.17079
chr6:43256612:43258729	53.4674	-1.38632	0.398335	-3.48029	0.000500879	0.00658075	3.30027
chr6:44079168:44086259	271.657	-1.59515	0.318635	-5.0062	5.55e-07	2.19e-05	6.25559
chr6:44702034:44705826	97.5568	-1.20378	0.307829	-3.91055	9.21e-05	0.00164223	4.0358
chr6:52555418:52561322	116.713	-1.99177	0.507836	-3.92207	8.78e-05	0.00158311	4.05656
chr6:7725793:7730132	83.7153	-2.40512	0.525347	-4.57815	4.69e-06	0.000139917	5.32873
chr6:7913208:7919229	442.936	-1.18567	0.251513	-4.71416	2.43e-06	7.98e-05	5.61492
chr6:85459807:85464023	104.12	-1.73039	0.397143	-4.3571	1.32e-05	0.000334993	4.88009
chr6:87543166:87545539	35.7213	-2.02797	0.588981	-3.44318	0.000574912	0.00733061	3.2404
chr6:89243235:89245516	24.336	-2.2982	0.630069	-3.64754	0.000264765	0.00394082	3.57714
chr6:90459421:90462579	47.4617	-1.44885	0.377943	-3.83351	0.000126328	0.00213584	3.8985
chr7:101740674:101741848	18.3296	-2.49539	0.623742	-4.00067	6.32e-05	0.00121109	4.19954
chr7:120988599:120990059	21.0624	-1.71917	0.507762	-3.38578	0.000709765	0.00860889	3.14889
chr7:129833664:129838325	105.42	-2.2605	0.448468	-5.0405	4.64e-07	1.87e-05	6.33319
chr7:150431727:150434436	154.078	-1.17355	0.3062	-3.83262	0.000126784	0.00214001	3.89694
chr7:155284252:155286554	20.2385	-2.42348	0.580604	-4.17407	2.99e-05	0.000655222	4.52404
chr7:155486068:155492376	202.139	-2.48437	0.459132	-5.41102	6.27e-08	3.3e-06	7.20295
chr7:157299352:157305727	149.796	-3.57663	0.392576	-9.11068	8.19e-20	6.11e-17	19.0869
chr7:158816563:158819952	101.205	-1.63006	0.315026	-5.17437	2.29e-07	1.01e-05	6.64077
chr7:158969771:158972467	64.7713	-1.83018	0.500204	-3.65887	0.000253334	0.00380586	3.59631
chr7:159014067:159017475	41.1701	-1.52244	0.451304	-3.37343	0.000742385	0.00893372	3.12937
chr7:1741112:1743236	25.2583	-4.33713	0.631162	-6.87166	6.35e-12	9.12e-10	11.1975
chr7:2154243:2160314	190.982	-1.26884	0.301181	-4.21287	2.52e-05	0.00056947	4.59834
chr7:53793770:53796375	25.0547	-1.73739	0.503948	-3.44756	0.000565678	0.00724305	3.24743
chr7:65472857:65480840	286.609	-1.32054	0.388647	-3.39778	0.000679359	0.00836273	3.1679
chr7:71934046:71937876	93.8694	-1.23295	0.339709	-3.62942	0.000284055	0.00416713	3.5466
chr7:72039956:72041701	22.0252	-2.3507	0.581158	-4.04485	5.24e-05	0.00103302	4.28103
chr7:72400217:72406685	108.025	-2.70135	0.486029	-5.558	2.73e-08	1.6e-06	7.56402
chr7:8124727:8126596	23.2554	-2.35627	0.594062	-3.96637	7.3e-05	0.00136005	4.13682
chr8:100428319:100432641	192.113	-1.52442	0.321886	-4.73592	2.18e-06	7.26e-05	5.66141
chr8:100436765:100440912	263.389	-2.33865	0.306823	-7.62215	2.49e-14	6.16e-12	13.6029
chr8:100459839:100466703	683.462	-1.24306	0.257895	-4.82001	1.44e-06	5.05e-05	5.84299
chr8:100470797:100477655	234.363	-1.26914	0.276822	-4.58469	4.55e-06	0.000136139	5.34232
chr8:101124301:101130947	187.406	-1.1459	0.306663	-3.73666	0.000186479	0.00293256	3.72937
chr8:101135830:101138840	153.198	-1.07997	0.286969	-3.76339	0.000167628	0.00270272	3.77565
chr8:102097441:102098974	12.3199	-2.14483	0.592639	-3.61911	0.000295613	0.00430164	3.52928
chr8:102104669:102109846	141.998	-2.15589	0.403522	-5.3427	9.16e-08	4.65e-06	7.03823
chr8:102122041:102125266	23.6242	-2.44994	0.590945	-4.1458	3.39e-05	0.000725184	4.47027
chr8:11479282:11485477	147.34	-1.38958	0.314941	-4.4122	1.02e-05	0.000271353	4.99001
chr8:119638312:119639920	14.955	-1.9097	0.56499	-3.38005	0.000724719	0.00876595	3.13983
chr8:119646736:119649269	47.1776	-2.04645	0.465961	-4.39189	1.12e-05	0.000292664	4.94934
chr8:134598062:134604964	184.536	-1.12465	0.307871	-3.65299	0.000259204	0.00387284	3.58636
chr8:135708218:135712938	112.764	-1.25889	0.350207	-3.5947	0.000324759	0.00463323	3.48844
chr8:140589316:140592038	26.2244	-1.97221	0.558038	-3.53418	0.000409037	0.00557565	3.38824
chr8:140596013:140600954	91.727	-1.81796	0.463763	-3.92002	8.85e-05	0.00159201	4.05284
chr8:143342786:143349705	216.744	-2.64743	0.379684	-6.97271	3.11e-12	4.73e-10	11.5074
chr8:143430753:143434537	36.3451	-1.61208	0.482303	-3.34247	0.000830365	0.00978106	3.08073
chr8:143523697:143531128	563.32	-1.30453	0.322305	-4.04749	5.18e-05	0.00102407	4.28593
chr8:22439610:22445321	210.135	-1.24699	0.336733	-3.70319	0.000212906	0.00329224	3.67181
chr8:22447388:22449203	25.5811	-1.69736	0.46065	-3.68471	0.000228965	0.00349466	3.64023
chr8:26656701:26660955	83.1366	-1.11771	0.319009	-3.50368	0.000458878	0.00614018	3.3383
chr8:27324635:27327416	42.3562	-1.85766	0.493441	-3.7647	0.00016675	0.00269337	3.77793
chr8:27361623:27362829	26.7552	-1.90589	0.509549	-3.74035	0.000183766	0.00290939	3.73573
chr8:27366120:27367735	50.9761	-1.77023	0.386989	-4.57437	4.78e-06	0.000142052	5.32089
chr8:27374101:27381817	284.126	-1.1333	0.286439	-3.9565	7.61e-05	0.00141132	4.11887
chr8:27418593:27424757	159.34	-1.45818	0.339269	-4.29801	1.72e-05	0.000417905	4.76361
chr8:28041227:28047241	80.7534	-2.59281	0.488294	-5.30993	1.1e-07	5.4e-06	6.95991
chr8:28081469:28084549	89.5817	-1.6934	0.49593	-3.41459	0.000638787	0.00797233	3.19464
chr8:40168956:40172639	38.9045	-2.0311	0.601237	-3.3782	0.000729619	0.0087974	3.1369
chr8:42553512:42558053	37.8797	-2.58501	0.605082	-4.27216	1.94e-05	0.00045627	4.71313
chr8:49690653:49692388	19.6708	-2.10011	0.555543	-3.78029	0.000156648	0.00256076	3.80507
chr8:50885835:50886657	5.67625	-3.10096	0.868956	-3.5686	0.000358895	0.00502881	3.44503
chr8:51421490:51423876	38.6156	-1.9788	0.526515	-3.7583	0.000171075	0.00274582	3.76681
chr8:53652915:53660378	218.598	-1.04229	0.27423	-3.8008	0.000144232	0.0023923	3.84094
chr8:70152209:70154416	37.2018	-2.05092	0.591586	-3.46682	0.000526653	0.00683197	3.27848
chr8:93335892:93341691	110.134	-1.83733	0.351973	-5.22009	1.79e-07	8.18e-06	6.74754
chr8:94893322:94897639	158.672	-1.08293	0.309066	-3.50387	0.000458557	0.00613856	3.33861
chr8:98939056:98946523	195.409	-1.88041	0.331192	-5.67771	1.37e-08	8.74e-07	7.86483
chr9:124135730:124139792	56.9668	-2.41397	0.408137	-5.9146	3.33e-09	2.53e-07	8.47797
chr9:127768773:127771657	99.4	-1.63741	0.442463	-3.70067	0.000215035	0.003317	3.66749
chr9:128994424:128996263	20.9768	-2.43818	0.533732	-4.56817	4.92e-06	0.000145327	5.30804
chr9:131443181:131447324	42.1256	-1.83769	0.443694	-4.1418	3.45e-05	0.000733825	4.4627
chr9:134868957:134872679	22.8285	-4.03281	0.686442	-5.87494	4.23e-09	3.08e-07	8.37367
chr9:135129451:135132089	13.9952	-4.31617	0.752971	-5.73219	9.91e-09	6.57e-07	8.00374
chr9:135468102:135469831	15.4556	-4.54229	0.731396	-6.21044	5.28e-10	4.83e-08	9.27706
chr9:135564695:135567019	12.7948	-3.83751	0.739273	-5.19092	2.09e-07	9.38e-06	6.67933
chr9:137126703:137127792	7.36663	-3.1578	0.771811	-4.09141	4.29e-05	0.000876476	4.36779
chr9:137157363:137160649	94.2994	-2.20763	0.411927	-5.35929	8.36e-08	4.28e-06	7.07804
chr9:16221070:16224757	47.5703	-2.10476	0.444111	-4.73926	2.14e-06	7.17e-05	5.66858
chr9:1910186:1911528	16.3421	-2.23966	0.571617	-3.91812	8.92e-05	0.00159988	4.04943
chr9:24764097:24766565	37.071	-3.65145	0.501865	-7.27577	3.44e-13	6.84e-11	12.4629
chr9:33413486:33418736	89.9674	-1.55334	0.429392	-3.61754	0.000297419	0.00432381	3.52663
chr9:35614240:35620130	115.075	-2.27468	0.641684	-3.54486	0.000392815	0.00539538	3.40581
chr9:5819635:5822461	49.5259	-1.67948	0.492936	-3.40709	0.000656583	0.00815121	3.18271
chr9:5843465:5845293	32.4287	-1.77905	0.499644	-3.56063	0.000369962	0.00515086	3.43184
chrX:1007444:1010461	36.6765	-2.70067	0.609649	-4.42987	9.43e-06	0.000252166	5.02553
chrX:1025314:1027710	37.185	-2.87229	0.480821	-5.97373	2.32e-09	1.83e-07	8.63472
chrX:1171047:1173139	28.7617	-1.66431	0.490149	-3.39553	0.000684956	0.00840458	3.16434
chrX:1242315:1244296	20.7061	-2.39031	0.568348	-4.20573	2.6e-05	0.000583875	4.58462
chrX:154347988:154352524	65.0673	-1.48754	0.371123	-4.00822	6.12e-05	0.00118269	4.2134
chrX:15853138:15856644	77.9922	-1.18883	0.356276	-3.33683	0.000847398	0.00995473	3.07191
chrX:39335795:39338230	36.9103	-1.81839	0.420549	-4.32386	1.53e-05	0.000378087	4.81439
chrX:46459506:46463717	54.4835	-1.98126	0.408399	-4.8513	1.23e-06	4.4e-05	5.91132
chrX:56065707:56069729	51.3848	-1.68359	0.393144	-4.28237	1.85e-05	0.00044072	4.73302
chrX:57417205:57418902	15.1664	-2.61045	0.602827	-4.33035	1.49e-05	0.000369195	4.82718
chrX:65925082:65927223	19.0037	-2.37304	0.517328	-4.5871	4.49e-06	0.000134841	5.34733
chrX:7107362:7112321	71.6989	-2.34007	0.35319	-6.62553	3.46e-11	4.25e-09	10.4609
chrX:996508:997844	12.8091	-2.52732	0.724317	-3.48925	0.00048438	0.00640855	3.31481
chr10:100009030:100010034	19.7779	-0.370544	0.502953	-0.736737	0.461282	0.721959	0.336033
chr10:100012928:100015734	63.3655	0.681905	0.495814	1.37532	0.169031	0.425664	0.772033
chr10:100020037:100020841	6.27813	1.66475	0.734863	2.26539	0.0234887	0.11772	1.62914
chr10:100184594:100187235	107.461	0.0195593	0.369237	0.0529724	0.957754	0.986376	0.0187461
chr10:100228797:100230141	22.6097	-0.442304	0.454455	-0.973262	0.330423	0.611982	0.48093
chr10:100266649:100268686	55.1984	-0.151647	0.362573	-0.418253	0.675762	0.856869	0.170206
chr10:100285399:100287875	91.4856	-0.232001	0.309472	-0.749667	0.453455	0.71625	0.343466
chr10:100338934:100340851	17.1297	-0.863914	0.59576	-1.4501	0.14703	0.392207	0.832596
chr10:100345500:100351037	120.685	-0.142999	0.387345	-0.369176	0.711996	0.875999	0.147522
chr10:100369385:100376245	382.768	-0.498412	0.28082	-1.77484	0.0759236	0.261175	1.11962
chr10:10045140:10045737	3.07079	-0.313843	0.854854	-0.367131	0.713521	0.876825	0.146593
chr10:100481861:100482550	5.75027	1.0463	0.720941	1.4513	0.146695	0.391622	0.833584
chr10:100495794:100498357	32.4727	0.441025	0.496008	0.889149	0.373923	0.650395	0.427218
chr10:100509488:100511517	39.4494	0.349868	0.445364	0.785576	0.432116	0.700329	0.3644
chr10:100515942:100517831	28.0657	0.9731	0.436426	2.2297	0.0257671	0.12555	1.58893
chr10:100528554:100530579	67.5465	-0.769029	0.34404	-2.23529	0.0253986	0.124449	1.59519
chr10:100535210:100536642	24.9735	-0.0909129	0.424572	-0.214128	0.830447	0.932155	0.0806881
chr10:100838853:100839339	4.89307	1.02482	0.769683	1.33149	0.183028	0.445694	0.737482
chr10:100912260:100913903	27.9157	-0.130934	0.49447	-0.264797	0.791166	0.913633	0.101732
chr10:100986332:100989361	82.796	0.240783	0.319869	0.752754	0.451597	0.714797	0.345249
chr10:100995782:101002241	148.832	-0.542849	0.378712	-1.43341	0.151741	0.398678	0.818898
chr10:101042419:101043645	17.547	-0.244241	0.580508	-0.420738	0.673947	0.85595	0.171374
chr10:101059824:101066489	256.558	-0.229992	0.323754	-0.710389	0.477463	0.733443	0.321061
chr10:101283075:101283888	15.4978	0.42085	0.597261	0.704634	0.481038	0.735809	0.317821
chr10:101285802:101287033	20.8196	0.310039	0.466148	0.665108	0.505981	0.753481	0.295866
chr10:101353666:101355184	22.4096	-0.0853793	0.495469	-0.17232	0.863186	0.946959	0.0638957
chr10:101569799:101570389	3.36249	0.580651	0.863286	0.672606	0.501198	0.750154	0.299991
chr10:101587392:101588825	18.5211	-0.0190318	0.575882	-0.033048	0.973636	0.991573	0.0116032
chr10:101693001:101696050	119.587	-0.326243	0.314019	-1.03893	0.298838	0.581155	0.524564
chr10:101781375:101784194	49.0865	-0.688679	0.37785	-1.82262	0.0683605	0.243876	1.16519
chr10:101813879:101820134	317.5	-0.68156	0.326561	-2.08708	0.0368807	0.160933	1.4332
chr10:101829820:101832578	93.812	0.0550451	0.33857	0.162581	0.870848	0.950612	0.0600575
chr10:102001078:102002818	23.3367	-0.739271	0.488128	-1.5145	0.129898	0.364392	0.886396
chr10:102055282:102056648	31.9638	-0.434627	0.486106	-0.8941	0.371269	0.647973	0.430312
chr10:102064327:102067390	51.5738	-0.0340079	0.429481	-0.0791838	0.936886	0.978756	0.028313
chr10:10209170:10209824	9.37918	0.0618793	0.758421	0.0815897	0.934973	0.978056	0.0292009
chr10:102113472:102121429	444.029	-0.183952	0.280155	-0.656608	0.511433	0.756592	0.291211
chr10:102132407:102135307	101.55	-0.00030011	0.300831	-0.000997605	0.999204	0.999694	0.000345824
chr10:10213370:10213932	10.5199	-0.245251	0.614316	-0.399226	0.689727	0.864419	0.161323
chr10:102150047:102154344	233.975	0.170063	0.269531	0.630957	0.528068	0.768022	0.27731
chr10:102186250:102191065	203.982	-0.81881	0.31777	-2.57674	0.00997379	0.0640676	2.00114
chr10:102211569:102212063	4.7002	0.761847	0.826316	0.92198	0.356539	0.634755	0.447893
chr10:102229865:102231752	14.7948	0.870386	0.565736	1.5385	0.123926	0.354389	0.906839
chr10:102244825:102247128	60.1048	-0.000137655	0.360967	-0.000381351	0.999696	0.999924	0.000132165
chr10:102392650:102400468	617.274	-0.406414	0.35761	-1.13647	0.25576	0.534196	0.592168
chr10:102420052:102422722	51.9886	-0.29457	0.381575	-0.771984	0.440124	0.706504	0.356425
chr10:102431281:102433068	58.3974	-0.3309	0.367929	-0.899358	0.368462	0.645246	0.433607
chr10:102449248:102452142	87.1957	-0.30542	0.358549	-0.851821	0.394314	0.668187	0.404158
chr10:102452402:102455858	57.2944	-0.242699	0.422699	-0.574165	0.565856	0.792713	0.247294
chr10:102459216:102462022	29.0893	-1.10374	0.430166	-2.56586	0.0102921	0.0656509	1.9875
chr10:102501856:102503427	24.8965	0.209497	0.416201	0.503356	0.614714	0.823256	0.211327
chr10:102503468:102505701	33.8403	-0.519101	0.46337	-1.12027	0.262598	0.541547	0.580709
chr10:102562982:102564731	25.4021	-0.80453	0.535965	-1.50109	0.133333	0.369846	0.875063
chr10:102565013:102565587	5.15302	-0.588174	0.753911	-0.780163	0.435295	0.703088	0.361217
chr10:102641592:102649437	329.65	-0.615254	0.373168	-1.64873	0.0992025	0.309524	1.00348
chr10:102658013:102662527	57.4974	-1.29649	0.445338	-2.91125	0.00359981	0.0302641	2.44372
chr10:102713040:102716312	72.2897	-0.332643	0.371542	-0.895303	0.370625	0.647419	0.431065
chr10:102727323:102729652	23.1805	-0.610201	0.547825	-1.11386	0.265339	0.54496	0.576199
chr10:102742714:102745291	53.405	-0.241977	0.383916	-0.630285	0.528508	0.768278	0.276948
chr10:102766394:102768268	58.5667	-0.62771	0.35222	-1.78215	0.0747242	0.259029	1.12654
chr10:102772896:102779942	296.256	-0.273318	0.322185	-0.848325	0.396257	0.670195	0.402023
chr10:102794496:102799186	182.846	-0.30705	0.285103	-1.07698	0.28149	0.56298	0.550537
chr10:102853674:102854920	34.3856	0.101349	0.395263	0.256409	0.797635	0.917182	0.0981956
chr10:102917174:102919824	42.6136	-0.300817	0.491169	-0.61245	0.54024	0.776593	0.267413
chr10:10294280:10294593	3.25376	2.16208	0.867461	2.49242	0.0126877	0.0761222	1.89662
chr10:103053622:103055560	16.1616	0.212909	0.501375	0.424651	0.671091	0.854702	0.173218
chr10:103111526:103112146	6.57867	1.22967	0.711755	1.72766	0.0840493	0.278635	1.07547
chr10:103180733:103181402	7.51479	-1.30466	0.673334	-1.9376	0.0526716	0.205856	1.27842
chr10:103191514:103193588	40.2669	-0.974266	0.403585	-2.41403	0.0157772	0.0892868	1.80197
chr10:103349944:103352197	30.3061	-0.260371	0.47108	-0.552711	0.580461	0.801664	0.236227
chr10:103367287:103369187	34.6196	-0.663179	0.443247	-1.49619	0.134605	0.372171	0.870938
chr10:103394982:103397798	91.8828	0.387821	0.338796	1.1447	0.252333	0.530714	0.598026
chr10:103457674:103461032	75.433	-0.34478	0.414114	-0.832573	0.405086	0.677178	0.392453
chr10:103467935:103473318	236.408	-0.744721	0.320632	-2.32267	0.020197	0.106286	1.69471
chr10:103487145:103493703	207.181	-0.259667	0.311375	-0.833935	0.404317	0.676364	0.393278
chr10:103496804:103504415	335.395	0.0123396	0.295321	0.0417837	0.966671	0.989515	0.0147212
chr10:103620557:103621225	5.52829	0.266505	0.709555	0.375595	0.707218	0.873695	0.150446
chr10:103676100:103680938	137.222	-0.322569	0.37235	-0.866304	0.386323	0.660901	0.413049
chr10:103690985:103693264	78.704	-0.561401	0.415038	-1.35265	0.176167	0.43596	0.754074
chr10:103771753:103772826	10.2279	0.0919619	0.590484	0.15574	0.876238	0.953308	0.0573779
chr10:103893497:103896263	34.8077	-1.26494	0.541375	-2.33654	0.0194633	0.103334	1.71078
chr10:103907690:103909389	39.6251	-0.608033	0.385518	-1.57719	0.114752	0.338156	0.940238
chr10:103917268:103919025	46.3617	-0.499487	0.362258	-1.37882	0.167952	0.424315	0.774816
chr10:103966246:103968210	42.5595	0.229186	0.418495	0.547644	0.583937	0.80324	0.233634
chr10:103982897:103984264	19.9316	-0.642033	0.583461	-1.10039	0.271164	0.55097	0.566768
chr10:104119812:104123360	208.751	-0.0853935	0.301883	-0.28287	0.777277	0.907698	0.109424
chr10:10416788:10420555	109.355	0.288061	0.491338	0.586279	0.557688	0.787833	0.253609
chr10:104231439:104232720	21.7167	-0.21852	0.514115	-0.425042	0.670806	0.854479	0.173403
chr10:104253957:104256740	59.0539	0.418228	0.328744	1.2722	0.203302	0.472575	0.691858
chr10:104267240:104270079	63.5344	0.217816	0.353309	0.616501	0.537564	0.774653	0.26957
chr10:104337460:104339563	26.0999	1.06684	0.475045	2.24576	0.0247195	0.122165	1.60696
chr10:104349220:104350214	11.956	1.42849	0.688492	2.07481	0.0380045	0.164291	1.42017
chr10:104388112:104389420	11.6431	1.5175	0.663041	2.2887	0.0220966	0.112757	1.65567
chr10:104455281:104458102	38.8285	-0.0123388	0.468036	-0.0263629	0.978968	0.993331	0.00923154
chr10:104480892:104481710	5.54297	-1.19919	0.727825	-1.64763	0.0994284	0.309937	1.00249
chr10:104581222:104583831	51.6803	0.737563	0.419724	1.75726	0.0788743	0.267269	1.10306
chr10:1047580:1050894	166.419	0.221195	0.415511	0.532343	0.594488	0.809924	0.225857
chr10:1055345:1058286	100.134	-0.428079	0.339085	-1.26246	0.206785	0.476616	0.684481
chr10:10595542:10597037	12.2859	-0.473309	0.662948	-0.713946	0.47526	0.731917	0.323068
chr10:10597942:10598729	8.57635	0.805152	0.617818	1.30322	0.1925	0.458686	0.715568
chr10:10676076:10676787	8.07845	-1.06657	0.68844	-1.54925	0.121321	0.349642	0.916063
chr10:10683316:10687594	150.993	-0.627303	0.489174	-1.28237	0.199712	0.467712	0.699595
chr10:106835809:106838797	49.0828	0.00922425	0.58803	0.0156867	0.987484	0.995651	0.00546978
chr10:106931088:106931668	4.7507	2.17467	0.810823	2.68206	0.00731714	0.0512166	2.13566
chr10:10773233:10773726	9.72282	0.255982	0.665061	0.3849	0.700312	0.86963	0.154709
chr10:108567831:108568145	2.42886	2.52506	0.876335	2.88139	0.00395923	0.0324568	2.40239
chr10:108852077:108852539	2.63832	1.72305	0.856565	2.01158	0.0442637	0.182925	1.35395
chr10:109061469:109062392	6.46107	2.51759	0.766493	3.28455	0.00102144	0.0115429	2.99079
chr10:109062472:109063337	8.11648	1.718	0.732682	2.34481	0.019037	0.101866	1.7204
chr10:109223307:109224330	15.6819	-0.525239	0.613496	-0.85614	0.391921	0.665865	0.406802
chr10:109695466:109700197	141.027	-0.890107	0.394996	-2.25346	0.0242303	0.120431	1.61564
chr10:109901762:109905409	261.767	-0.0302446	0.369647	-0.0818202	0.93479	0.977932	0.0292861
chr10:109909753:109913362	73.3716	0.162455	0.416802	0.389766	0.696709	0.867718	0.156948
chr10:109914803:109916525	32.2353	0.136673	0.621917	0.21976	0.826058	0.929478	0.0829895
chr10:109920754:109924327	127.98	-0.218971	0.34482	-0.635028	0.52541	0.766085	0.279502
chr10:109934601:109935095	4.78949	0.649008	0.736747	0.880911	0.378366	0.654093	0.422088
chr10:110006654:110011605	91.5839	0.240865	0.441396	0.54569	0.585279	0.804	0.232637
chr10:110065413:110073713	297.175	-0.400976	0.480304	-0.834837	0.40381	0.676064	0.393823
chr10:110074683:110079264	139.284	-0.396475	0.688732	-0.57566	0.564845	0.792376	0.248071
chr10:110122894:110123908	10.171	-2.04689	0.677961	-3.01918	0.00253459	0.0232504	2.59609
chr10:11017953:11018794	7.96543	0.458236	0.751944	0.609401	0.542259	0.777719	0.265794
chr10:110207269:110214937	717.789	-0.218778	0.249784	-0.875868	0.381102	0.656819	0.418959
chr10:110220689:110223721	93.6015	-0.584083	0.332626	-1.75598	0.0790926	0.267802	1.10186
chr10:110224905:110226776	41.2177	-0.271266	0.377275	-0.719016	0.472131	0.72969	0.325937
chr10:110303603:110306711	93.2549	0.258834	0.327716	0.789811	0.429638	0.698384	0.366897
chr10:110325137:110326170	8.10466	-1.34878	0.671134	-2.00971	0.0444619	0.183373	1.35201
chr10:110343185:110347782	93.0304	0.697267	0.335261	2.07978	0.0375461	0.163046	1.42544
chr10:110352350:110359910	534.991	0.424464	0.303703	1.39763	0.162225	0.415642	0.789881
chr10:110363435:110366850	53.0688	-0.410263	0.461647	-0.888696	0.374167	0.650582	0.426935
chr10:110381238:110384102	44.3078	-0.68487	0.534619	-1.28104	0.200179	0.468267	0.698582
chr10:110387780:110391666	190.827	-0.441069	0.320408	-1.37659	0.16864	0.425099	0.773038
chr10:110392111:110397737	404.483	-0.310668	0.292052	-1.06374	0.287447	0.569829	0.541442
chr10:110412680:110416841	449.843	0.304997	0.295522	1.03206	0.302043	0.584342	0.519931
chr10:110445030:110450263	210.249	0.311707	0.423712	0.735659	0.461938	0.722342	0.335416
chr10:110454208:110459534	169.057	-0.375788	0.42199	-0.890513	0.37319	0.649881	0.42807
chr10:110463157:110466469	95.4993	-0.0266342	0.328307	-0.081126	0.935342	0.978215	0.0290297
chr10:110495495:110502369	273.134	0.380064	0.399535	0.951266	0.341469	0.621562	0.466648
chr10:110528312:110530160	32.4893	0.302862	0.48014	0.630779	0.528185	0.768046	0.277214
chr10:110566367:110569548	171.613	0.0462058	0.30835	0.149849	0.880884	0.954939	0.0550812
chr10:110617564:110617833	4.89879	0.387979	0.733072	0.529251	0.596632	0.811544	0.224294
chr10:110672025:110673063	11.3835	0.487814	0.54864	0.889134	0.373931	0.650395	0.427208
chr10:110732855:110734535	18.9652	1.277	0.474875	2.68913	0.00716377	0.0504352	2.14486
chr10:110765211:110766460	11.4863	1.9651	0.63713	3.0843	0.00204031	0.0197462	2.6903
chr10:110840326:110847031	454.219	-0.878287	0.281309	-3.12214	0.00179544	0.0179087	2.74583
chr10:110869098:110873681	131.93	-0.8002	0.374957	-2.13411	0.0328336	0.148437	1.48368
chr10:110887052:110887307	1.66133	0.31581	0.873978	0.361347	0.71784	0.879308	0.143972
chr10:110900688:110905210	201.348	1.39243	0.543953	2.55984	0.010472	0.0664587	1.97997
chr10:110917715:110922053	198.927	-0.100179	0.259758	-0.385663	0.699746	0.869413	0.155059
chr10:110990668:110993964	51.006	0.0231742	0.868421	0.0266854	0.978711	0.99326	0.00934568
chr10:1112090:1118062	328.36	-0.264921	0.325371	-0.814212	0.415524	0.686353	0.381404
chr10:111515002:111517355	38.0226	1.58599	0.489285	3.24145	0.00118923	0.0129485	2.92474
chr10:11161574:11168186	240.614	-0.964376	0.306536	-3.14605	0.00165491	0.0167639	2.78122
chr10:11175699:11181072	153.668	-0.334123	0.372312	-0.897426	0.369491	0.646346	0.432396
chr10:112182710:112184680	50.271	0.30415	0.38859	0.782703	0.433802	0.701909	0.362709
chr10:11225572:11227299	16.2969	-1.06871	0.512113	-2.08685	0.0369013	0.160954	1.43296
chr10:112375145:112377233	57.519	-0.189136	0.398726	-0.47435	0.63525	0.834621	0.197055
chr10:11241659:11243327	74.3908	-0.197061	0.318871	-0.617995	0.536579	0.774145	0.270367
chr10:11244575:11248131	130.562	-0.31641	0.321211	-0.985055	0.324597	0.607023	0.488655
chr10:112445766:112448095	93.8769	0.034531	0.318696	0.108351	0.913717	0.970013	0.0391881
chr10:112460987:112461940	15.9066	0.465233	0.596167	0.780373	0.435171	0.703009	0.36134
chr10:11259791:11262923	61.9935	-0.676259	0.417409	-1.62013	0.105204	0.320502	0.977969
chr10:112950675:112952287	17.0954	0.160967	0.496756	0.324037	0.74591	0.892665	0.127314
chr10:113586308:113586893	2.20516	2.41286	0.878686	2.74599	0.00603284	0.0444431	2.21948
chr10:113678989:113681438	69.4954	-0.223938	0.386337	-0.579645	0.562154	0.790218	0.250145
chr10:113853328:113855964	109.517	-0.173682	0.292656	-0.593467	0.552869	0.784663	0.257378
chr10:113958633:113963188	220.247	0.255162	0.358723	0.711308	0.476893	0.732998	0.321579
chr10:113981035:113984299	97.063	0.348298	0.376448	0.92522	0.354852	0.633557	0.449953
chr10:114172710:114175157	53.5995	-0.0620916	0.343256	-0.18089	0.856454	0.943541	0.067296
chr10:11424630:11426358	22.641	1.36302	0.595667	2.28822	0.0221245	0.112842	1.65513
chr10:114304147:114304927	5.4838	1.29902	0.710008	1.82959	0.0673116	0.241627	1.17191
chr10:11438180:11438574	4.78411	2.04781	0.805135	2.54344	0.0109768	0.0687219	1.95952
chr10:11447917:11449406	23.4124	1.61578	0.532449	3.03462	0.00240843	0.0224567	2.61827
chr10:114486662:114489089	29.8197	-0.867875	0.633789	-1.36934	0.170892	0.428237	0.767279
chr10:114507683:114507910	3.47538	-0.625793	0.768959	-0.813819	0.415749	0.686491	0.381169
chr10:114514855:114520718	241.401	-0.69807	0.337252	-2.06988	0.0384636	0.165698	1.41495
chr10:114522069:114527841	192.098	-0.0192611	0.419415	-0.0459239	0.963371	0.988369	0.0162065
chr10:114544002:114544906	12.6699	-0.839104	0.531053	-1.58008	0.11409	0.337005	0.942754
chr10:114615266:114616162	7.7699	0.948339	0.655482	1.44678	0.147959	0.393861	0.82986
chr10:114800718:114802048	21.4341	-0.878817	0.559056	-1.57197	0.115958	0.340116	0.935698
chr10:114821428:114823614	79.0992	-0.336812	0.330483	-1.01915	0.308132	0.59057	0.511263
chr10:114937876:114939503	60.8157	0.350656	0.326671	1.07342	0.283081	0.564935	0.54809
chr10:114956801:114957602	10.2294	0.583803	0.632502	0.923006	0.356004	0.634337	0.448545
chr10:115000613:115003030	24.8411	-0.573614	0.545378	-1.05177	0.292904	0.574985	0.533275
chr10:115092707:115093389	5.62014	0.484453	0.769357	0.629686	0.5289	0.768462	0.276626
chr10:115932706:115934147	9.83201	2.01659	0.666178	3.0271	0.00246915	0.0228557	2.60745
chr10:11610861:11612578	23.7431	0.196765	0.465591	0.422614	0.672577	0.855306	0.172258
chr10:116272189:116272641	3.65069	1.02562	0.807682	1.26983	0.204147	0.473532	0.690057
chr10:116315743:116316163	2.54018	2.60284	0.874509	2.97634	0.0029171	0.0258901	2.53505
chr10:11677605:11678538	12.2192	1.03628	0.588182	1.76183	0.0780981	0.265699	1.10736
chr10:11683968:11685669	29.2747	-0.651178	0.443665	-1.46772	0.142179	0.384202	0.847163
chr10:117342291:117342549	3.58107	-0.601187	0.78959	-0.761391	0.446424	0.711045	0.350253
chr10:117361037:117361864	6.56233	-1.20637	0.858828	-1.40467	0.16012	0.41267	0.795556
chr10:117373369:117376862	73.4011	-0.611323	0.433557	-1.41002	0.158534	0.40996	0.799877
chr10:117761721:117762719	7.74478	-0.113315	0.809686	-0.139949	0.8887	0.958571	0.0512447
chr10:117763037:117763805	10.3676	0.63381	0.801567	0.790714	0.429111	0.697948	0.36743
chr10:117819154:117820269	11.7276	1.48822	0.689375	2.1588	0.0308659	0.14226	1.51052
chr10:11782958:11784391	19.9256	-0.636209	0.522458	-1.21772	0.223329	0.49686	0.651054
chr10:117991218:117995627	60.3758	-0.500679	0.51803	-0.966507	0.333791	0.614839	0.476526
chr10:118012592:118013927	11.2746	-0.591752	0.76538	-0.773148	0.439435	0.705798	0.357106
chr10:118045210:118047843	67.1249	-0.522882	0.328059	-1.59386	0.110966	0.331232	0.954809
chr10:118230246:118233256	33.6747	-0.45349	0.54818	-0.827266	0.408086	0.679818	0.389248
chr10:118341306:118342979	43.1313	-0.556018	0.375062	-1.48247	0.138216	0.377449	0.859442
chr10:118753484:118755700	41.0078	-0.025941	0.402252	-0.0644894	0.948581	0.982543	0.0229258
chr10:118939031:118941105	58.8081	0.619482	0.53531	1.15724	0.247174	0.525793	0.606997
chr10:118953190:118960633	497.116	-0.6502	0.259853	-2.50218	0.012343	0.0747208	1.90858
chr10:118979207:118980134	27.1573	-0.704593	0.526913	-1.33721	0.181154	0.443247	0.741951
chr10:119029495:119032944	60.414	0.48294	0.373082	1.29446	0.195507	0.463074	0.708837
chr10:119078540:119082301	170.502	0.12512	0.287686	0.43492	0.663621	0.850174	0.17808
chr10:119089595:119092643	77.406	-0.0135926	0.434974	-0.0312492	0.975071	0.992081	0.0109638
chr10:119103948:119105420	22.904	-0.347136	0.507838	-0.683557	0.494255	0.744827	0.306049
chr10:119117341:119123705	368.001	0.376893	0.327743	1.14996	0.250159	0.528649	0.601784
chr10:119130351:119134110	78.1014	-0.240124	0.442435	-0.542733	0.587313	0.805505	0.23113
chr10:119138317:119140902	40.2277	0.0795065	0.452386	0.175749	0.860491	0.945385	0.0652537
chr10:119164108:119167208	105.111	-0.352893	0.331832	-1.06347	0.287571	0.569963	0.541256
chr10:119177676:119179532	63.7846	-0.182691	0.338535	-0.53965	0.589439	0.806961	0.229561
chr10:119205771:119207951	30.0723	-0.463575	0.461327	-1.00487	0.314958	0.597282	0.501748
chr10:119304920:119308116	136.618	-1.05008	0.363189	-2.89127	0.00383688	0.0316912	2.41602
chr10:119312148:119317017	120.73	-0.0849264	0.435267	-0.195114	0.845304	0.939017	0.072987
chr10:119395325:119397952	22.3007	-0.810884	0.614584	-1.3194	0.187035	0.451106	0.728078
chr10:119489120:119490185	10.8273	0.153875	0.589408	0.261068	0.79404	0.915156	0.100157
chr10:119542274:119543925	31.8677	0.511327	0.462513	1.10554	0.268925	0.548741	0.570369
chr10:119594847:119598270	128.672	-0.0604462	0.340001	-0.177782	0.858894	0.944498	0.0660605
chr10:119650291:119653009	67.517	0.016803	0.353272	0.047564	0.962064	0.987884	0.0167962
chr10:119662457:119665121	69.2778	-0.898471	0.341745	-2.62907	0.00856192	0.0573881	2.06743
chr10:119704327:119707062	60.4431	1.36155	0.451477	3.01577	0.00256328	0.0234714	2.5912
chr10:119724768:119727212	45.7937	0.150992	0.402643	0.375002	0.707659	0.873844	0.150176
chr10:119748007:119749708	14.8905	-0.732052	0.624499	-1.17222	0.241108	0.519089	0.617788
chr10:119780592:119787387	171.982	-0.966741	0.439411	-2.20008	0.0278012	0.132329	1.55594
chr10:119805784:119810256	220.632	0.420279	0.407848	1.03048	0.302785	0.584972	0.518865
chr10:119814756:119816045	13.5581	-0.189397	0.646209	-0.293089	0.769454	0.905014	0.113817
chr10:119832620:119839032	240.929	0.326733	0.480354	0.680191	NA	NA	NA
chr10:119871298:119874071	74.169	-0.152896	0.340863	-0.448556	0.653752	0.844562	0.184587
chr10:11988325:11989014	4.64722	-0.104572	0.838615	-0.124696	0.900764	0.964181	0.0453888
chr10:119891892:119893965	51.7469	0.182831	0.344053	0.531402	0.59514	0.810344	0.225381
chr10:119895184:119896840	34.1721	-0.119293	0.445755	-0.267619	0.788992	0.913086	0.102927
chr10:12040633:12046701	447.004	-0.0694132	0.289681	-0.239619	0.810626	0.922573	0.0911797
chr10:12052545:12054659	46.2432	0.130244	0.35338	0.368566	0.712451	0.876106	0.147245
chr10:12062038:12065471	86.3978	-0.187759	0.400909	-0.468333	0.639547	0.836993	0.194128
chr10:12067054:12070260	80.3171	-0.336808	0.327853	-1.02731	0.304273	0.586505	0.516737
chr10:120850603:120852389	46.791	-0.259448	0.389501	-0.666104	0.505345	0.753037	0.296412
chr10:121084954:121088626	136.272	-0.357171	0.381553	-0.936096	0.349224	0.62857	0.456896
chr10:121158997:121160004	13.0408	0.589774	0.588401	1.00233	0.316182	0.598343	0.500062
chr10:121167269:121168179	8.21104	1.05902	0.6763	1.5659	0.117372	0.342893	0.930436
chr10:12120377:12124899	193.811	-0.447209	0.295984	-1.51092	0.130808	0.365703	0.883365
chr10:121215957:121218823	88.4662	0.259385	0.413618	0.627113	0.530585	0.769999	0.275245
chr10:12126843:12130869	84.489	-0.871171	0.374554	-2.32589	0.0200245	0.10558	1.69844
chr10:121366980:121370565	92.1465	-0.269577	0.527016	-0.511516	0.60899	0.819268	0.21539
chr10:121373873:121374605	11.6106	-0.198404	0.580304	-0.341897	0.732428	0.886095	0.135235
chr10:121448220:121450894	56.0064	0.766229	0.438538	1.74724	0.0805962	0.271372	1.09369
chr10:121456983:121462019	132.766	-0.779088	0.329987	-2.36097	0.0182273	0.0990514	1.73928
chr10:121479678:121481889	27.5205	-0.862474	0.505956	-1.70464	0.0882614	0.287613	1.05423
chr10:121513004:121520160	343.621	-0.284751	0.422958	-0.673235	0.500798	0.749959	0.300338
chr10:121554685:121562368	274.308	-0.0556632	0.356377	-0.156192	0.875882	0.953123	0.0575545
chr10:121592270:121599055	148.176	-0.689997	0.329054	-2.09691	0.0360017	0.158203	1.44368
chr10:121844525:121846691	30.5971	0.900767	0.567561	1.58708	0.112493	0.334258	0.948873
chr10:121914417:121915360	13.8703	0.34725	0.581383	0.597283	0.550318	0.78304	0.259386
chr10:121926591:121929219	71.66	-0.551881	0.384854	-1.434	0.151572	0.398522	0.819382
chr10:12194730:12197325	93.0175	0.0482971	0.348369	0.138638	0.889736	0.959229	0.0507387
chr10:121973900:121975833	44.4593	-0.0444025	0.446648	-0.0994127	0.920811	0.97288	0.0358297
chr10:121990546:121990793	1.59339	-0.545681	0.880541	-0.619711	0.535448	0.773498	0.271283
chr10:122017802:122020441	91.8206	0.947518	0.337713	2.80569	0.00502085	0.0387023	2.29922
chr10:12263315:12265851	61.6876	0.104499	0.333445	0.313391	0.753984	0.896915	0.122638
chr10:122878559:122880954	57.3452	0.126027	0.378295	0.333146	0.739024	0.889433	0.131341
chr10:122952740:122954584	30.0771	-0.64701	0.4446	-1.45526	0.145596	0.389899	0.836851
chr10:122979696:122981737	49.8346	0.358925	0.380918	0.942261	0.346059	0.625855	0.46085
chr10:123007464:123009756	51.709	-0.120278	0.41109	-0.292583	0.769841	0.905054	0.113599
chr10:123148572:123149555	6.0285	-1.00718	0.73858	-1.36367	0.17267	0.431317	0.762782
chr10:123153584:123156022	94.7084	-0.139024	0.321486	-0.432442	0.66542	0.851162	0.176904
chr10:1232276:1233016	7.00658	0.269646	0.668173	0.403558	0.686538	0.862704	0.163335
chr10:123325620:123328379	50.8452	0.726352	0.403545	1.79993	0.0718718	0.252391	1.14344
chr10:123392767:123393793	51.7016	0.192796	0.52881	0.364585	0.715421	0.878474	0.145438
chr10:123395776:123403944	736.012	-0.198242	0.266573	-0.74367	0.457076	0.719445	0.340011
chr10:12346857:12351335	107.66	0.250142	0.345515	0.72397	0.469084	0.72772	0.328749
chr10:12358378:12361530	59.5353	0.480921	0.337589	1.42457	0.15428	0.403149	0.81169
chr10:12364112:12368760	188.805	0.245831	0.290505	0.846217	0.397432	0.67105	0.400737
chr10:123682778:123683135	2.11218	0.931215	0.88034	1.05779	0.290151	0.572446	0.537375
chr10:123846487:123853561	230.766	0.412915	0.389246	1.06081	0.288777	0.571143	0.539437
chr10:123854511:123861071	290.25	0.391853	0.372029	1.05329	0.29221	0.574331	0.534305
chr10:123925821:123927988	28.883	0.688577	0.515573	1.33556	0.181694	0.443804	0.74066
chr10:123964553:123965928	14.7654	0.122514	0.599834	0.204246	0.838161	0.935461	0.0766723
chr10:123994292:123999936	379.202	-0.368685	0.299353	-1.23161	0.218096	0.490675	0.661353
chr10:12401726:12408144	436.509	0.525718	0.283459	1.85465	0.0636456	0.233647	1.19623
chr10:124035090:124037591	41.069	-0.934744	0.4521	-2.06756	0.0386812	0.16623	1.4125
chr10:124038343:124040130	37.0739	-0.256506	0.570807	-0.449374	0.653162	0.844413	0.184979
chr10:124063591:124065513	41.127	-1.02329	0.398288	-2.56921	0.0101931	0.065175	1.9917
chr10:124077477:124083144	186.98	-0.590253	0.409482	-1.44146	0.149454	0.39586	0.825494
chr10:12408984:12411646	72.0579	0.482487	0.374965	1.28675	0.198181	0.466047	0.702939
chr10:124092424:124095966	291.368	-0.671263	0.281171	-2.38739	0.0169687	0.0941741	1.77035
chr10:124119929:124121214	29.3221	0.0143295	0.623437	0.0229847	0.981662	0.993881	0.00803781
chr10:124148102:124154653	923.136	-0.277587	0.336906	-0.823931	0.409979	0.681413	0.387238
chr10:124192694:124194819	25.1347	0.253894	0.423687	0.59925	0.549006	0.78201	0.260423
chr10:124208882:124212163	51.3485	-0.0262196	0.521045	-0.0503212	0.959866	0.98708	0.0177892
chr10:124220457:124224894	70.6405	-1.06223	0.386313	-2.74965	0.00596584	0.0440817	2.22433
chr10:124287919:124292237	117.87	-0.874118	0.292746	-2.98593	0.00282716	0.0252309	2.54865
chr10:124351136:124351637	4.05955	-0.513878	0.752755	-0.682663	0.49482	0.745237	0.305553
chr10:124383469:124389444	101.439	-1.17978	0.42025	-2.80734	0.00499528	0.0385537	2.30144
chr10:124417812:124419378	16.0421	-0.486272	0.563007	-0.863704	0.38775	0.662097	0.411448
chr10:124461269:124462697	12.6759	-0.219163	0.590731	-0.371003	0.710635	0.87516	0.148353
chr10:12448142:12449976	64.4752	0.463079	0.463081	0.999996	0.317313	0.599371	0.498513
chr10:124507827:124510979	81.3287	0.369265	0.375882	0.982396	0.325905	0.608131	0.486909
chr10:124613539:124615295	43.1667	-1.33869	0.498197	-2.68708	0.00720805	0.050662	2.14218
chr10:124625059:124629868	146.248	-1.26722	0.44242	-2.8643	0.0041793	0.0337067	2.3789
chr10:124640712:124641575	18.5123	-0.972636	0.571921	-1.70065	0.0890091	0.288947	1.05057
chr10:124645791:124652103	340.502	-1.14019	0.361558	-3.15355	0.001613	0.0164866	2.79237
chr10:124655758:124659608	257.574	-0.243541	0.339181	-0.718026	0.472741	0.730132	0.325376
chr10:124677478:124679430	34.8828	-0.963858	0.399697	-2.41147	0.0158883	0.0898355	1.79892
chr10:124790531:124793464	76.1402	-0.355732	0.321348	-1.107	0.268293	0.548232	0.57139
chr10:124801140:124802939	33.3604	-0.155049	0.428228	-0.362072	0.717298	0.879105	0.1443
chr10:12482775:12488563	295.094	-0.434464	0.259643	-1.67331	0.0942658	0.299742	1.02565
chr10:124907115:124907654	4.61554	1.44213	0.754392	1.91165	0.055921	0.214301	1.25243
chr10:124915958:124918529	91.5943	-0.232537	0.393292	-0.591257	0.554348	0.785778	0.256217
chr10:124946369:124948276	40.3235	0.398332	0.539094	0.738891	0.459973	0.721027	0.337268
chr10:124970321:124972018	26.3661	-0.00876747	0.521658	-0.0168069	0.986591	0.995406	0.00586301
chr10:124977235:124978557	25.502	0.17178	0.423513	0.405609	0.68503	0.861812	0.16429
chr10:124988692:124991231	43.8082	-0.616959	0.388771	-1.58695	0.112525	0.334293	0.948752
chr10:125158445:125159199	5.7968	2.2249	0.736031	3.02284	0.00250415	0.0230889	2.60134
chr10:12537794:12542865	176.57	0.694296	0.389776	1.78127	0.0748683	0.259214	1.1257
chr10:125718428:125720681	47.7421	0.175595	0.364492	0.481753	0.629982	0.832108	0.200672
chr10:125795991:125796811	12.1373	-0.372039	0.586073	-0.634799	0.525559	0.766157	0.279378
chr10:125821799:125824644	80.7633	-0.0987473	0.37867	-0.260774	0.794267	0.915223	0.100033
chr10:125895217:125896631	14.7469	0.567081	0.624236	0.908439	0.363646	0.64177	0.439321
chr10:12604926:12606587	32.5226	-0.326567	0.414623	-0.787625	0.430916	0.699329	0.365607
chr10:12708166:12713511	148.857	0.76883	0.484943	1.5854	0.112875	0.334886	0.947402
chr10:128124280:128127215	75.9904	0.0129633	0.324674	0.0399272	0.968151	0.989756	0.0140568
chr10:128269086:128269418	3.95438	0.87486	0.810207	1.0798	0.280232	0.561461	0.552482
chr10:128371895:128374572	34.6065	1.78554	0.546301	3.26842	0.00108151	0.0120649	2.96597
chr10:128906973:128910494	90.3304	-0.0835503	0.353	-0.236687	0.8129	0.923375	0.0899629
chr10:129026443:129029620	88.7406	0.402333	0.530826	0.757938	0.448488	0.712228	0.348249
chr10:129055360:129060339	116.3	-0.143915	0.45812	-0.314144	0.753412	0.896667	0.122968
chr10:129076366:129077176	7.97961	-0.142101	0.672974	-0.211153	0.832768	0.933117	0.0794761
chr10:129465992:129468376	46.8474	0.0168181	0.382027	0.0440232	0.964886	0.988922	0.0155241
chr10:130109219:130112482	102.099	0.255539	0.342248	0.746649	0.455276	0.71782	0.341726
chr10:130135159:130137752	30.3032	-0.605746	0.500502	-1.21028	0.226173	0.500912	0.64556
chr10:13098476:13101597	117.844	-0.638402	0.361101	-1.76794	0.0770717	0.263496	1.1131
chr10:131311873:131313057	10.0383	-0.0156772	0.622407	-0.0251881	0.979905	0.993796	0.00881606
chr10:13160792:13162807	45.9616	-0.0718858	0.385648	-0.186403	0.852129	0.941233	0.0694946
chr10:131900167:131902488	51.7969	-0.421462	0.44782	-0.941142	0.346632	0.626373	0.460131
chr10:132330560:132332024	24.0111	-0.535168	0.461078	-1.16069	0.245768	0.524278	0.609475
chr10:132396352:132400911	194.68	-0.585322	0.438365	-1.33524	NA	NA	NA
chr10:132414908:132415851	32.8682	0.0396478	0.498236	0.0795763	0.936574	0.978756	0.0284578
chr10:132417422:132425312	527.499	-0.234543	0.294289	-0.796981	0.425462	0.694288	0.371139
chr10:132429899:132430953	22.1752	0.387687	0.553823	0.700018	0.483916	0.737416	0.31523
chr10:132434551:132435386	13.5529	0.0440754	0.662324	0.0665465	0.946943	0.982318	0.0236763
chr10:132444186:132448641	277.269	-0.505926	0.393442	-1.2859	0.198479	0.46636	0.702285
chr10:132450381:132454085	188.13	-0.859068	0.391162	-2.1962	0.028078	0.133319	1.55163
chr10:132536390:132537538	18.3445	0.113154	0.508035	0.222729	0.823747	0.928346	0.0842063
chr10:132537581:132539032	32.9776	-0.679888	0.463734	-1.46612	0.142617	0.384992	0.845829
chr10:132569339:132573405	154.241	0.0924715	0.300536	0.307688	0.758319	0.899217	0.120148
chr10:13270805:13273736	87.0159	-0.209994	0.325025	-0.646084	0.518225	0.761684	0.285482
chr10:13298960:13302940	138.15	-0.218846	0.390896	-0.559857	0.575577	0.799106	0.239897
chr10:133243086:133243402	3.91846	-1.23756	0.763769	-1.62034	0.10516	0.320433	0.978149
chr10:133248784:133249345	2.59508	-1.11183	0.875384	-1.2701	0.204049	0.473376	0.690266
chr10:133254544:133255264	11.3935	-1.17691	0.593718	-1.98227	0.0474489	0.191941	1.32377
chr10:133261163:133262122	20.6516	-0.80083	0.55679	-1.4383	0.150349	0.397275	0.822899
chr10:133273809:133279579	353.83	-1.03023	0.367773	-2.80126	NA	NA	NA
chr10:133306559:133309683	126.52	-0.861135	0.413612	-2.08199	0.0373436	0.162499	1.42778
chr10:133318450:133319503	9.33636	-1.0144	0.647259	-1.56723	0.117062	0.342282	0.931584
chr10:133355699:133358278	34.8805	-0.677679	0.444983	-1.52293	0.127776	0.360847	0.893552
chr10:13336854:13342093	142.286	0.515662	0.493158	1.04563	0.295731	0.578124	0.529104
chr10:133371482:133373935	28.9116	-1.00889	0.527105	-1.91403	0.0556168	0.213525	1.25479
chr10:133379407:133379896	9.10555	-1.24792	0.660862	-1.88832	0.0589826	0.222097	1.22928
chr10:133387446:133396226	428.303	-0.352428	0.318669	-1.10594	0.268753	0.548688	0.570646
chr10:133398552:133402995	83.0327	-0.753186	0.401877	-1.87417	0.0609071	0.226966	1.21533
chr10:13343552:13350857	331.224	0.0632049	0.265727	0.237857	0.811992	0.923064	0.0904481
chr10:133764169:133764921	5.79993	1.45937	0.811681	1.79796	0.0721832	0.253117	1.14156
chr10:133850:137482	159.435	-0.161597	0.307736	-0.525117	0.599502	0.813717	0.222209
chr10:13529303:13529710	1.17528	0.84059	0.828501	1.01459	0.310301	0.592822	0.508218
chr10:13586604:13588047	24.794	0.288547	0.480006	0.601131	0.547753	0.781278	0.261416
chr10:13717642:13720684	51.1244	-0.0650511	0.448867	-0.144923	0.884772	0.956911	0.0531687
chr10:13731653:13733348	14.7371	1.1381	0.606855	1.87541	0.0607361	0.226526	1.21655
chr10:13975048:13975842	6.23806	2.41977	0.787314	3.07345	0.00211596	0.0203177	2.67449
chr10:14603488:14604019	4.95231	1.11699	0.752119	1.48512	0.137511	0.376633	0.861661
chr10:14836756:14839778	128.576	0.0444976	0.303634	0.14655	0.883487	0.956163	0.0537997
chr10:14860385:14861296	8.80133	0.0249292	0.686985	0.0362878	0.971053	0.990869	0.0127571
chr10:14877541:14880430	99.041	-0.409193	0.447656	-0.914079	0.360676	0.638442	0.442883
chr10:14917544:14922801	160.433	-0.44419	0.31761	-1.39854	0.161951	0.415078	0.790616
chr10:14952179:14957632	178.891	-0.179304	0.264125	-0.678863	0.497225	0.747241	0.303447
chr10:14958490:14961460	115.912	-0.124165	0.293139	-0.423569	0.67188	0.855203	0.172708
chr10:15087907:15088369	5.18853	0.23078	0.719167	0.320899	0.748287	0.893868	0.125932
chr10:15096504:15099457	130.283	-0.179242	0.363363	-0.493286	0.621811	0.827439	0.206342
chr10:15120621:15125508	146.782	0.794992	0.330275	2.40706	0.0160814	0.0904769	1.79368
chr10:15167265:15168774	26.149	-0.688891	0.511539	-1.3467	0.178076	0.438943	0.749395
chr10:15206710:15209919	95.0342	0.122947	0.371455	0.330988	0.740654	0.890204	0.130385
chr10:15251664:15258127	677.898	0.461111	0.320192	1.44011	0.149837	0.396509	0.824382
chr10:15334474:15337418	51.5713	1.43855	0.520304	2.76483	0.00569531	0.0425092	2.24448
chr10:15368456:15375136	188.943	-0.0589236	0.29001	-0.203178	0.838996	0.935772	0.07624
chr10:15702978:15704301	13.5012	2.14955	0.671321	3.20197	0.00136492	0.0144431	2.86489
chr10:15719319:15720425	8.45805	-1.00058	0.678528	-1.47463	0.140311	0.381128	0.852909
chr10:15744672:15750757	164.043	-0.165484	0.312852	-0.528954	0.596838	0.811562	0.224144
chr10:15766003:15767830	16.9894	-0.661444	0.524816	-1.26033	0.207549	0.477437	0.68288
chr10:15783866:15790928	387.461	0.0601804	0.534626	0.112565	0.910375	0.968216	0.0407797
chr10:1581528:1581874	2.31307	1.05789	0.855177	1.23705	0.216069	0.487942	0.665407
chr10:15816854:15819148	46.9947	-0.790357	0.592313	-1.33436	0.182087	0.444285	0.739721
chr10:15819240:15820651	25.5213	-0.498425	0.478074	-1.04257	0.297148	0.579506	0.527028
chr10:15821476:15822813	27.7504	-0.597856	0.689784	-0.86673	0.38609	0.660838	0.413312
chr10:15859289:15861142	32.3575	-0.239555	0.385511	-0.621396	0.534339	0.772647	0.272183
chr10:16411812:16412884	11.994	0.793459	0.54884	1.4457	0.148261	0.394254	0.828973
chr10:16436055:16438755	67.2049	0.0687141	0.322332	0.213178	0.831188	0.932469	0.0803006
chr10:1647318:1648020	7.38192	1.21634	0.784508	1.55045	0.121032	0.349352	0.917098
chr10:1669426:1670035	3.52693	1.16433	0.826858	1.40814	0.159089	0.410908	0.79836
chr10:16816259:16818617	63.5874	0.563407	0.372618	1.51202	0.130528	0.365254	0.884296
chr10:17018019:17019643	32.2293	0.903421	0.434737	2.07808	0.0377017	0.163418	1.42364
chr10:17020899:17025260	136.326	1.46113	0.449406	3.25126	0.00114895	0.0126299	2.9397
chr10:17025549:17026378	8.8973	0.465873	0.701322	0.664278	0.506512	0.753832	0.29541
chr10:17199330:17202748	137.182	0.075639	0.301322	0.251023	0.801796	0.918731	0.0959361
chr10:17225957:17233717	364.939	-0.0950478	0.3409	-0.278814	0.780388	0.909283	0.10769
chr10:17642809:17645310	166.48	0.226852	0.301704	0.751904	0.452109	0.715049	0.344757
chr10:17755719:17757942	43.8321	0.838133	0.366325	2.28795	0.0221405	0.112905	1.65481
chr10:17914025:17915076	11.3069	1.70666	0.768469	2.22086	0.0263603	0.127377	1.57905
chr10:18145568:18145885	1.1524	1.64359	0.868168	1.89317	0.0583353	0.220447	1.23407
chr10:18500733:18502235	21.1045	1.53236	0.533145	2.87419	0.00405067	0.0329677	2.39247
chr10:18627357:18627986	5.91836	-1.15856	0.735231	-1.57577	0.115078	0.33865	0.939008
chr10:18650282:18652753	80.3658	0.135797	0.399677	0.339767	0.734032	0.886913	0.134285
chr10:18657843:18661057	176.492	0.0155359	0.277815	0.0559219	0.955404	0.985296	0.0198129
chr10:18758118:18761489	141.642	0.355617	0.477643	0.744526	0.456558	0.719251	0.340504
chr10:1894858:1895322	3.62446	0.724572	0.802723	0.902643	0.366715	0.643682	0.435671
chr10:18950344:18952317	15.2344	0.239904	0.720736	0.33286	0.73924	0.889623	0.131215
chr10:18959158:18960449	6.559	-0.610183	0.852002	-0.716175	0.473883	0.730884	0.324328
chr10:18983807:18986301	80.3143	0.925049	0.501613	1.84415	0.0651617	0.236892	1.18601
chr10:19250443:19250864	4.90429	1.02077	0.832292	1.22645	0.220029	0.492707	0.65752
chr10:19332161:19334896	38.0602	1.16455	0.690067	1.68758	0.0914911	0.294173	1.03862
chr10:19473838:19474106	1.54102	-0.539776	0.877718	-0.614977	0.53857	0.775389	0.268758
chr10:19532074:19532604	9.27609	-0.0285411	0.670928	-0.0425397	0.966068	0.989313	0.0149921
chr10:19532621:19534391	54.0581	0.804855	0.66479	1.21069	0.226014	0.50065	0.645864
chr10:19549492:19549749	2.07454	-0.309303	0.880549	-0.351261	0.725392	0.882994	0.139427
chr10:19719833:19720185	2.53941	0.348598	0.863679	0.40362	0.686492	0.862682	0.163364
chr10:19745475:19746000	4.54686	-1.04782	0.817553	-1.28165	0.199966	0.468146	0.699043
chr10:19801051:19801835	5.69854	0.204933	0.809092	0.253288	0.800046	0.918	0.0968853
chr10:19815371:19817437	22.2209	-0.0825891	0.740909	-0.11147	0.911244	0.968596	0.0403655
chr10:20202436:20202823	1.9862	1.60238	0.87446	1.83242	0.0668881	0.240558	1.17465
chr10:21036492:21037156	6.91457	0.370939	0.717132	0.517254	0.604979	0.816762	0.21826
chr10:21378880:21379348	3.71225	2.1257	0.818864	2.59592	0.00943389	0.0614797	2.02531
chr10:21495388:21497602	64.5383	-0.781842	0.462044	-1.69214	0.0906196	0.292562	1.04278
chr10:21524991:21528555	104.333	-0.336662	0.29422	-1.14425	0.25252	0.530928	0.597705
chr10:21532443:21535897	114.937	-0.415087	0.343177	-1.20954	0.226455	0.501188	0.645018
chr10:21584468:21585873	31.9098	-0.776095	0.484172	-1.60293	0.10895	0.327451	0.962772
chr10:21588174:21594415	172.592	-0.0765078	0.36902	-0.207327	0.835755	0.934511	0.0779212
chr10:21718518:21720477	27.8373	1.10717	0.560389	1.97572	0.0481863	0.193898	1.31708
chr10:21724876:21725434	6.45187	0.638414	0.712455	0.896077	0.370212	0.646978	0.43155
chr10:21740189:21741523	20.3397	0.0571889	0.642786	0.0889703	0.929105	0.97617	0.031935
chr10:21757551:21759586	19.606	-0.229956	0.58165	-0.395351	0.692584	0.865694	0.159528
chr10:21860339:21861932	18.5869	1.53644	0.559815	2.74455	0.00605937	0.0445314	2.21757
chr10:21887078:21890951	139.612	0.732473	0.420513	1.74186	0.0815334	0.273344	1.08866
chr10:21932324:21933977	12.5475	-1.14018	0.589237	-1.93501	0.0529887	0.206726	1.27582
chr10:21970721:21974152	42.6181	-2.04983	0.725165	-2.82671	0.00470288	0.0369243	2.32764
chr10:21989755:21991221	21.3382	0.305962	0.64093	0.477372	0.633098	0.833755	0.198529
chr10:22001392:22005800	198	-0.123512	0.293267	-0.42116	0.673639	0.855701	0.171573
chr10:22226836:22231596	76.8718	0.0498337	0.45256	0.110115	0.912318	0.969103	0.0398537
chr10:22251477:22254316	323.822	0.122693	0.258048	0.475466	0.634455	0.834389	0.197599
chr10:22309621:22310706	122.859	0.437941	0.438503	0.998719	0.317931	0.599879	0.497667
chr10:22315502:22317412	279.898	0.0323386	0.314794	0.102729	0.918178	0.97179	0.0370731
chr10:22319705:22325624	651.289	0.205044	0.37048	0.553455	0.579952	0.801292	0.236608
chr10:22334314:22345292	530.595	0.0751971	0.321925	0.233586	0.815307	0.924485	0.0886791
chr10:22436501:22439170	52.604	0.172365	0.368835	0.467322	0.64027	0.837549	0.193637
chr10:22476496:22482918	234.473	-0.00256956	0.379264	-0.00677513	0.994594	0.998206	0.00235405
chr10:22579804:22581628	24.4037	1.36678	0.518422	2.63642	0.0083786	0.056551	2.07683
chr10:22627589:22633184	349.424	0.044099	0.516075	0.0854508	0.931903	0.976939	0.0306293
chr10:22636329:22638981	53.6917	0.163049	0.540064	0.301907	0.762723	0.90133	0.117633
chr10:22645763:22648446	51.2773	0.331729	0.468084	0.708694	0.478514	0.734183	0.320105
chr10:22680259:22686888	598.279	0.797074	0.430354	1.85214	0.0640063	0.234297	1.19378
chr10:22712573:22715691	114.577	-0.282779	0.380966	-0.742267	0.457925	0.720004	0.339205
chr10:22815927:22818387	46.6145	1.26883	0.622227	2.03918	0.0414324	0.174692	1.38266
chr10:22989804:22992496	49.302	0.787638	0.421313	1.86948	0.0615556	0.228607	1.21073
chr10:23077818:23079042	11.9097	-0.400647	0.726827	-0.551227	0.581478	0.8022	0.235467
chr10:23095106:23096912	45.829	-0.257304	0.420408	-0.612035	0.540515	0.776784	0.267193
chr10:23157334:23157938	4.28961	-0.297523	0.798138	-0.372772	0.709318	0.874713	0.149159
chr10:23367953:23369582	23.34	1.01499	0.606173	1.67443	0.0940469	0.299315	1.02666
chr10:23437948:23441552	96.0108	-0.425145	0.346412	-1.22728	0.219717	0.492269	0.658137
chr10:24293501:24293896	3.06383	0.659951	0.877933	0.75171	0.452225	0.715157	0.344645
chr10:24722177:24724796	53.1231	-0.065925	0.418812	-0.157409	0.874922	0.952868	0.0580306
chr10:24871863:24874356	51.6213	0.427345	0.42607	1.00299	0.315865	0.598116	0.500499
chr10:24921055:24922039	6.96026	1.75145	0.723062	2.42227	0.015424	0.0877984	1.8118
chr10:24951213:24953876	77.5025	0.936324	0.500999	1.86891	0.0616351	0.228819	1.21017
chr10:24967514:24968198	10.2707	1.96537	0.738734	2.66045	0.00780354	0.0537	2.10771
chr10:25015416:25018306	69.5882	0.4866	0.372796	1.30527	0.1918	0.457802	0.717151
chr10:25820812:25821860	16.939	-1.95322	0.594317	-3.28649	0.00101445	0.0114936	2.99377
chr10:25874643:25875062	5.17632	0.0475226	0.767735	0.0618997	0.950643	0.983288	0.0219827
chr10:25933223:25935854	87.5505	-0.150026	0.394703	-0.380099	0.703872	0.872188	0.152506
chr10:25950394:25956543	336.357	0.821014	0.596979	1.37528	0.169044	0.425664	0.771999
chr10:25959018:25961093	49.5844	-0.0656687	0.503793	-0.130349	0.896291	0.962402	0.0475511
chr10:26043350:26043625	3.92196	-0.670519	0.867112	-0.773278	0.439358	0.705775	0.357182
chr10:26335004:26336151	12.7334	1.84989	0.578556	3.19743	0.00138658	0.0146066	2.85806
chr10:26696539:26699254	116.773	-0.105241	0.329298	-0.319592	0.749278	0.89447	0.125357
chr10:26735925:26743710	370.729	-0.513532	0.486773	-1.05497	0.291438	0.573653	0.535454
chr10:26773698:26774345	7.8941	-0.624579	0.718562	-0.869207	0.384734	0.659587	0.414839
chr10:26780026:26782361	36.1208	-0.906617	0.462881	-1.95864	0.0501549	0.199175	1.29969
chr10:26797699:26803499	279.243	-0.653194	0.436259	-1.49726	0.134325	0.371834	0.871842
chr10:26821918:26822957	22.1084	0.954632	0.598411	1.59528	0.11065	0.330578	0.956049
chr10:26830068:26830456	4.20278	-1.32796	0.77071	-1.72303	0.084883	0.280598	1.07118
chr10:26839699:26842209	27.8024	-0.244256	0.657223	-0.371649	0.710154	0.87496	0.148647
chr10:26857412:26861359	199.471	-0.585546	0.317817	-1.8424	0.0654166	0.237431	1.18431
chr10:27099180:27101184	42.7711	-0.0928671	0.376042	-0.24696	0.804939	0.920403	0.0942368
chr10:27152604:27157224	325.974	0.00685526	0.314803	0.0217764	0.982626	0.994164	0.00761159
chr10:27174573:27174956	3.00337	1.08811	0.831592	1.30847	0.190713	0.456163	0.719619
chr10:27239238:27244434	327.059	0.0688106	0.265369	0.259302	0.795402	0.915919	0.0994131
chr10:27251746:27253459	32.7288	-0.276179	0.45179	-0.611299	0.541002	0.777194	0.266801
chr10:27503194:27505583	62.0292	0.0275423	0.329609	0.0835604	0.933406	0.977493	0.0299294
chr10:27513623:27514209	5.24397	-1.45174	0.827825	-1.75367	0.0794862	0.268718	1.09971
chr10:27523231:27525545	53.3346	-0.259863	0.460966	-0.563736	0.572934	0.7971	0.241896
chr10:27741527:27745148	111.691	-0.00116676	0.664874	-0.00175486	NA	NA	NA
chr10:2781658:2782886	11.0973	1.08883	0.624256	1.74421	0.0811226	0.272385	1.09086
chr10:27998087:27999387	13.6558	1.05835	0.600346	1.7629	0.0779181	0.265411	1.10836
chr10:28087709:28088434	7.78498	2.09536	0.768894	2.72516	0.00642703	0.0465184	2.19199
chr10:28302652:28303133	5.53208	0.435139	0.774323	0.561961	0.574142	0.797969	0.24098
chr10:28502066:28502744	4.55612	2.11997	0.785195	2.69993	0.00693546	0.0491407	2.15892
chr10:28531011:28535216	195.023	-0.121518	0.349948	-0.347245	0.728407	0.884236	0.137626
chr10:28545502:28546331	7.74417	0.144541	0.74545	0.193897	0.846256	0.939261	0.0724981
chr10:2908401:2909871	11.1384	1.51464	0.631376	2.39896	0.0164418	0.0919789	1.78405
chr10:29409218:29410578	14.7818	-0.263684	0.535717	-0.492206	0.622573	0.828023	0.205809
chr10:2945631:2952146	383.043	0.917278	0.322582	2.84355	0.00446134	0.0354613	2.35053
chr10:29968590:29969388	8.69396	2.20307	0.680659	3.23667	0.00120932	0.0131001	2.91746
chr10:30026605:30028267	16.3889	1.2304	0.612929	2.00741	0.0447063	0.184033	1.34963
chr10:30059783:30060235	3.8671	1.83455	0.804191	2.28124	0.0225344	0.114342	1.64715
chr10:30247187:30247797	4.16619	-1.53623	0.761994	-2.01607	0.0437926	0.181468	1.3586
chr10:30248972:30249828	6.3133	-2.0375	0.772059	-2.63905	0.00831399	0.0562323	2.08019
chr10:30347933:30349923	120.17	0.259061	0.396518	0.65334	0.513537	0.75795	0.289428
chr10:30356711:30360083	28.3145	-0.257823	0.579544	-0.444873	0.656411	0.846181	0.182824
chr10:30417119:30418607	13.3612	-0.276462	0.614775	-0.449696	0.652929	0.84431	0.185134
chr10:30432267:30439279	115.487	-0.808403	0.315916	-2.55892	0.0104999	0.0665531	1.97881
chr10:3043603:3044188	4.00409	1.24183	0.760085	1.6338	0.1023	0.314623	0.990123
chr10:30583447:30584835	22.2825	0.145315	0.463518	0.313504	0.753898	0.896915	0.122688
chr10:3066888:3070035	93.6473	-0.108033	0.398533	-0.271076	0.786333	0.911974	0.104394
chr10:30676233:30676858	6.08415	0.441477	0.709049	0.622632	0.533527	0.772107	0.272844
chr10:30700117:30707423	348.617	0.132862	0.286851	0.463172	0.643241	0.838625	0.191626
chr10:30736709:30737140	3.47137	1.95999	0.830274	2.36066	0.0182427	0.0991057	1.73891
chr10:30773291:30774081	9.76692	1.18129	0.626116	1.88669	0.0592016	0.222676	1.22767
chr10:30998659:30998954	4.93568	0.90919	0.762656	1.19214	0.233208	0.509176	0.632257
chr10:31030528:31033104	97.4785	0.459383	0.367274	1.25079	0.211011	0.481856	0.675695
chr10:31089054:31092504	87.5059	0.614741	0.424436	1.44837	0.147513	0.393051	0.83117
chr10:31133242:31135062	34.5742	-0.447602	0.429436	-1.0423	0.297271	0.57958	0.526847
chr10:31298927:31299828	9.24512	1.87781	0.691701	2.71477	0.00663215	0.0475798	2.17835
chr10:31317589:31322778	200.126	-0.0353713	0.313642	-0.112776	0.910208	0.968211	0.0408593
chr10:3152833:3153257	3.69905	2.19946	0.826432	2.66139	0.00778185	0.0535628	2.10892
chr10:3171362:3173763	36.6791	-0.0344798	0.381288	-0.0904298	0.927946	0.975457	0.0324775
chr10:31758760:31764860	218.473	1.20492	0.372642	3.23345	NA	NA	NA
chr10:31927965:31930936	75.4141	0.4476	0.325194	1.37641	0.168695	0.425099	0.772897
chr10:3196710:3198205	24.5898	0.770693	0.569484	1.35332	0.175954	0.435763	0.754601
chr10:32054555:32057253	127.599	-0.154712	0.371284	-0.416694	0.676902	0.857533	0.169474
chr10:32243947:32245509	21.5885	-1.6444	0.507884	-3.23775	0.00120477	0.0130739	2.91909
chr10:3227466:3228970	18.2065	1.0195	0.571293	1.78455	0.0743345	0.258176	1.12881
chr10:32317563:32319254	17.1388	0.526351	0.695268	0.757048	0.449021	0.712741	0.347733
chr10:32344791:32348492	223.548	-0.172302	0.357748	-0.481631	0.630068	0.832108	0.200612
chr10:32375908:32381411	278.463	0.323812	0.571757	0.566346	0.571158	0.796218	0.243244
chr10:3242053:3242855	12.1683	0.263517	0.554933	0.474863	0.634885	0.834551	0.197305
chr10:32445305:32447509	91.5667	0.125942	0.315837	0.398758	0.690072	0.864594	0.161106
chr10:329188:330060	11.9117	-0.363099	0.642017	-0.56556	0.571693	0.796541	0.242837
chr10:32957297:32959144	21.5844	0.575436	0.501987	1.14632	0.251664	0.529926	0.599179
chr10:32980525:32980866	2.88957	0.985661	0.858129	1.14862	0.250714	0.529055	0.600821
chr10:3346820:3348058	9.09078	-0.6491	0.659094	-0.984837	0.324704	0.607149	0.488512
chr10:34525670:34530584	135.958	0.81028	0.432598	1.87306	0.0610606	0.227325	1.21424
chr10:34536133:34540966	215.395	-0.106922	0.451401	-0.236867	0.81276	0.923375	0.0900379
chr10:34579236:34581290	40.7013	0.154156	0.371295	0.415186	0.678006	0.858067	0.168767
chr10:34622757:34626712	87.8923	0.884107	0.371964	2.37686	0.0174608	0.0962939	1.75794
chr10:34636936:34639289	62.5961	-0.0265975	0.478424	-0.0555941	0.955665	0.985386	0.0196942
chr10:34649792:34650742	4.88831	1.4349	0.791946	1.81187	0.0700059	0.247982	1.15487
chr10:34666031:34671200	86.4611	-0.0765739	0.489136	-0.156549	0.8756	0.953012	0.0576942
chr10:3467021:3471018	107.778	0.955599	0.310568	3.07694	0.00209136	0.0201447	2.67957
chr10:34752830:34754535	21.334	-0.617879	0.536922	-1.15078	0.249823	0.52832	0.602367
chr10:34776860:34784216	360.674	-0.654961	0.419333	-1.56191	0.118309	0.344196	0.926981
chr10:34791060:34793268	29.7279	-0.983937	0.453782	-2.1683	0.0301358	0.139878	1.52092
chr10:34813522:34815889	33.2675	-0.584517	0.44003	-1.32836	0.18406	0.447244	0.735041
chr10:34871034:34871546	5.71811	1.07384	0.789337	1.36043	0.173692	0.432598	0.760219
chr10:34872453:34872929	6.00806	2.08571	0.748827	2.7853	0.00534775	0.0405983	2.27183
chr10:34995943:34996881	8.18269	-1.10665	0.665458	-1.66299	0.0963147	0.303858	1.01631
chr10:35035106:35036650	19.1775	0.433231	0.575842	0.752343	0.451845	0.714888	0.345011
chr10:35089103:35091247	97.4164	-0.091	0.33354	-0.272831	0.784983	0.911259	0.10514
chr10:35125479:35128693	102.477	0.0629813	0.420026	0.149946	0.880807	0.954939	0.0551193
chr10:35148494:35150635	42.4818	1.05438	0.399742	2.63766	0.00834807	0.0564071	2.07841
chr10:35335412:35337703	42.6371	-0.413857	0.384088	-1.07751	0.281254	0.562766	0.550901
chr10:35341744:35342913	14.5516	0.862429	0.544255	1.5846	0.113056	0.335062	0.946705
chr10:35434987:35435788	7.05715	2.31756	0.727386	3.18614	0.00144184	0.0150872	2.84108
chr10:35640764:35642230	18.352	1.50066	0.56822	2.64098	0.00826666	0.0560198	2.08267
chr10:35991499:35992624	11.2641	1.55723	0.614388	2.53461	0.0112574	0.0699933	1.94856
chr10:36024132:36024872	4.24918	0.987517	0.80173	1.23173	0.218049	0.490667	0.661445
chr10:36090289:36090928	6.3806	1.95779	0.748573	2.61537	0.0089132	0.0592059	2.04997
chr10:3625532:3628376	78.4609	0.130288	0.421412	0.309171	0.757191	0.89875	0.120794
chr10:3634414:3637735	109.713	0.183371	0.374329	0.489865	0.62423	0.828849	0.204656
chr10:3741561:3742193	3.45668	-1.6311	0.829281	-1.96688	0.0491969	0.196833	1.30806
chr10:3742248:3742860	2.7267	-0.412549	0.82256	-0.501542	0.61599	0.82403	0.210427
chr10:3754471:3760743	217.801	-0.115908	0.309183	-0.374887	0.707745	0.873844	0.150123
chr10:3763706:3765495	26.4696	-1.09497	0.549752	-1.99175	0.0463988	0.188898	1.33349
chr10:3780015:3787288	650.147	0.0576927	0.271065	0.212837	0.831454	0.932567	0.0801617
chr10:37856518:37858663	54.6301	0.5499	0.369275	1.48914	0.136451	0.374938	0.865022
chr10:37975161:37977405	78.9061	0.625946	0.315967	1.98105	0.0475855	0.192204	1.32253
chr10:38009554:38012010	71.2413	-0.106101	0.354223	-0.299533	0.764533	0.902348	0.116604
chr10:3802269:3803257	28.0489	0.290971	0.573152	0.507668	0.611686	0.821397	0.213471
chr10:38037452:38039273	33.1105	0.082728	0.505457	0.16367	0.869991	0.950194	0.0604851
chr10:3805126:3807450	67.5139	0.280733	0.491557	0.571109	0.567926	0.794031	0.245708
chr10:3807588:3809698	68.6935	0.35553	0.46975	0.75685	0.44914	0.712856	0.347618
chr10:38093950:38095681	32.2438	-0.282196	0.431123	-0.65456	0.512751	0.757621	0.290094
chr10:3827492:3830214	60.2887	0.632566	0.401011	1.57743	0.114698	0.33805	0.940446
chr10:38355591:38356409	8.53787	1.44608	0.677819	2.13344	0.0328888	0.148594	1.48295
chr10:38401618:38404212	60.3976	0.0887341	0.33467	0.265139	0.790902	0.913569	0.101877
chr10:3871072:3878129	362.716	0.598623	0.3127	1.91437	0.0555733	0.213489	1.25513
chr10:3899902:3905718	397.261	-0.200958	0.357549	-0.562044	0.574086	0.797969	0.241023
chr10:4033447:4034136	2.91384	0.0146427	0.839321	0.0174458	0.986081	0.995154	0.00608744
chr10:4101587:4103611	48.7571	0.757001	0.526834	1.43689	0.15075	0.397629	0.821742
chr10:4131711:4133007	37.5534	-0.241076	0.581577	-0.414522	0.678492	0.858435	0.168455
chr10:4134743:4136969	29.7995	0.275441	0.539713	0.510346	0.609809	0.81999	0.214806
chr10:42551523:42553105	26.4971	-0.191208	0.420909	-0.454273	0.649633	0.842498	0.187332
chr10:42637411:42639697	70.385	-0.238209	0.325709	-0.731356	0.464561	0.724297	0.332957
chr10:42781990:42783780	42.8318	0.238815	0.36849	0.648092	0.516925	0.760929	0.286572
chr10:43137262:43139977	46.6353	-0.311691	0.37274	-0.836216	0.403033	0.675408	0.394659
chr10:4333043:4334151	8.47072	2.16648	0.696377	3.11108	0.00186406	0.018437	2.72954
chr10:43380324:43381570	17.124	1.6305	0.61345	2.65791	0.00786262	0.0539973	2.10443
chr10:43395677:43398338	34.9419	-0.583969	0.408843	-1.42835	0.153192	0.401265	0.814764
chr10:43405780:43410496	243.215	-0.381366	0.370031	-1.03063	0.302713	0.584972	0.518969
chr10:43419412:43422040	91.9294	-0.344856	0.326612	-1.05586	0.291033	0.573077	0.536058
chr10:43435718:43438053	56.993	-0.580881	0.504708	-1.15092	0.249763	0.528251	0.602471
chr10:43452571:43453974	12.9089	-0.111019	0.574706	-0.193174	0.846822	0.939284	0.0722077
chr10:43454915:43456722	17.7403	-0.628576	0.503543	-1.24831	0.211919	0.482814	0.673831
chr10:43605884:43607605	29.9089	-0.13955	0.460591	-0.302981	0.761904	0.901063	0.118099
chr10:44010259:44011995	16.2021	1.35857	0.604105	2.24889	0.0245194	0.121493	1.61049
chr10:445222:445668	2.34461	-0.218711	0.851516	-0.256849	0.797295	0.917072	0.0983808
chr10:44741903:44742148	2.46627	0.501819	0.838509	0.598466	0.549529	0.782318	0.260009
chr10:44863622:44866157	52.864	-0.914038	0.390415	-2.34119	0.0192221	0.102534	1.7162
chr10:44878821:44883531	82.8543	-0.981177	0.386238	-2.54034	0.0110744	0.0691628	1.95568
chr10:44892778:44900883	828.185	-0.539835	0.32408	-1.66575	0.0957639	0.302838	1.0188
chr10:44925402:44926818	66.5538	-0.713771	0.441168	-1.61791	0.105682	0.321351	0.976
chr10:44931111:44934454	125.572	-0.90095	0.37842	-2.38082	0.0172743	0.0955065	1.7626
chr10:44959696:44967333	647.404	0.177739	0.259743	0.684289	0.493793	0.744546	0.306455
chr10:44993996:44997856	172.48	-0.398832	0.335363	-1.18926	0.234339	0.510554	0.630156
chr10:45000097:45002203	69.5874	0.0609285	0.319656	0.190606	0.848834	0.940193	0.0711773
chr10:450377:452158	24.5822	-0.365036	0.485327	-0.752144	0.451964	0.715	0.344896
chr10:45291470:45293325	24.952	1.53542	0.476656	3.22122	0.00127646	0.0136772	2.89399
chr10:45373427:45374117	7.26387	1.16531	0.677524	1.71995	0.0854416	0.281755	1.06833
chr10:45418260:45424223	320.94	-0.278428	0.310881	-0.895608	0.370462	0.647256	0.431256
chr10:45432662:45436036	102.787	-0.269124	0.346526	-0.776633	0.437376	0.704593	0.359145
chr10:45472916:45475970	20.8488	-0.259537	0.675734	-0.384082	0.700918	0.870126	0.154333
chr10:45580070:45581885	34.9499	0.687428	0.420739	1.63386	0.102289	0.314623	0.990171
chr10:45594040:45595188	10.2575	-0.0029889	0.59861	-0.00499306	0.996016	0.998758	0.00173363
chr10:45726693:45727658	11.9706	-0.00241052	0.651164	-0.00370187	0.997046	0.99894	0.00128465
chr10:45848472:45848862	4.39469	1.46856	0.792446	1.85319	0.0638544	0.234048	1.19481
chr10:45971546:45973635	22.8562	0.0232872	0.4292	0.0542572	0.95673	0.985968	0.0192105
chr10:46029180:46031309	47.0991	-0.00692443	0.371228	-0.0186528	0.985118	0.994927	0.0065117
chr10:46285093:46285552	4.66865	1.45345	0.747971	1.94319	0.051993	0.203918	1.28406
chr10:46787133:46787576	2.76778	-0.00652146	0.82937	-0.00786315	0.993726	0.997933	0.00273327
chr10:47552563:47553812	11.9997	-0.797691	0.577682	-1.38085	0.167326	0.423393	0.776437
chr10:48306034:48308183	24.2794	-0.326569	0.474309	-0.688514	0.491129	0.742603	0.308804
chr10:48343038:48344538	24.4567	0.571833	0.558799	1.02333	0.306154	0.588907	0.51406
chr10:48384695:48385221	3.14365	-1.01657	0.837985	-1.21311	0.225086	0.499571	0.647651
chr10:4849156:4849757	4.897	1.60039	0.753176	2.12486	0.0335984	0.150763	1.47368
chr10:48633866:48636521	39.2103	1.02639	0.604634	1.69753	0.0895957	0.290138	1.04771
chr10:48655260:48656157	5.58301	1.76026	0.751142	2.34345	0.0191064	0.102112	1.71882
chr10:48656568:48657149	7.28327	0.790716	0.711904	1.11071	0.266695	0.546447	0.573986
chr10:49538265:49540434	46.2409	-0.334356	0.370032	-0.903587	0.366214	0.643372	0.436265
chr10:49940731:49943171	40.0205	0.0575326	0.415235	0.138555	0.889802	0.959266	0.0507066
chr10:50067279:50068103	7.51841	0.239368	0.684204	0.349849	0.726452	0.883307	0.138793
chr10:50260054:50261770	18.4485	1.54538	0.619772	2.49346	0.0126504	0.075937	1.8979
chr10:50417989:50419236	14.8256	-0.704143	0.556348	-1.26565	0.205638	0.475416	0.686898
chr10:50421560:50422111	6.92595	-1.57245	0.772118	-2.03654	0.0416965	0.17541	1.3799
chr10:50429892:50433524	83.7683	0.773385	0.676745	1.1428	0.253122	0.531314	0.596671
chr10:50497075:50497864	12.9204	-0.573827	0.589283	-0.973772	0.33017	0.611749	0.481263
chr10:50501506:50502276	7.84604	-1.12098	0.664387	-1.68725	0.0915561	0.294205	1.03831
chr10:50503194:50504336	20.1019	-0.479957	0.595207	-0.80637	0.42003	0.689801	0.37672
chr10:50537883:50539784	32.7311	0.247574	0.459285	0.539042	0.589858	0.807076	0.229252
chr10:50602003:50606218	97.3176	-0.0956579	0.501054	-0.190913	0.848594	0.940144	0.0713003
chr10:50621204:50626448	190.94	-0.233245	0.325709	-0.716114	0.473921	0.730884	0.324294
chr10:50637240:50637700	6.18007	0.666468	0.679066	0.981449	0.326372	0.608524	0.486288
chr10:50739172:50740933	23.9638	0.545915	0.438967	1.24364	0.213633	0.485041	0.670331
chr10:513472:516412	112.177	-0.193701	0.339577	-0.570417	0.568395	0.794392	0.24535
chr10:51698160:51700755	109.742	0.582011	0.325443	1.78836	0.0737177	0.256645	1.13243
chr10:52256014:52258011	55.0372	1.43512	0.603055	2.37975	0.0173245	0.0957146	1.76134
chr10:52436377:52438164	29.0726	0.189659	0.495635	0.38266	0.701972	0.871011	0.15368
chr10:52558524:52558934	1.44886	1.79007	0.873872	2.04843	0.0405175	0.171797	1.39236
chr10:52639021:52639585	4.7381	-0.779211	0.768756	-1.0136	0.310774	0.592849	0.507555
chr10:52735304:52737165	37.9481	-0.72556	0.429705	-1.68851	0.0913143	0.29394	1.03946
chr10:5291013:5293052	35.4319	-1.32462	0.51194	-2.58745	0.00966896	0.0625956	2.01462
chr10:5298215:5298680	6.30521	-0.621885	0.696871	-0.892396	0.372181	0.64883	0.429246
chr10:53111038:53112522	21.5992	-0.0462746	0.563875	-0.0820654	0.934595	0.977833	0.0293767
chr10:53843679:53844834	17.9007	1.19084	0.549888	2.16561	0.030341	0.140532	1.51797
chr10:53909421:53910193	10.5177	-0.548721	0.623181	-0.880516	0.37858	0.654244	0.421843
chr10:5411882:5413967	46.6332	0.0143023	0.382371	0.0374043	0.970163	0.990594	0.0131554
chr10:5446622:5447890	14.8502	0.0642295	0.550702	0.116632	0.907152	0.966807	0.0423201
chr10:54469301:54471198	42.5502	-0.488946	0.436938	-1.11903	0.263128	0.542003	0.579833
chr10:54800617:54802066	19.5084	0.666929	0.635687	1.04915	0.29411	0.57624	0.53149
chr10:54833571:54835691	20.8017	0.613187	0.642553	0.954298	0.339933	0.62026	0.468607
chr10:54900546:54901543	12.8622	0.156153	0.616055	0.253472	0.799903	0.917972	0.0969626
chr10:5497627:5497966	5.14529	0.441978	0.749301	0.589854	0.555289	0.786419	0.255481
chr10:5497986:5498338	3.75202	0.176728	0.802146	0.220318	0.825623	0.929229	0.0832181
chr10:54991914:54996936	205.104	0.724413	0.481731	1.50377	0.13264	0.36877	0.877325
chr10:55018514:55021332	51.13	1.32669	0.627306	2.1149	0.0344381	0.153335	1.46296
chr10:55097314:55099212	23.2379	0.325452	0.605329	0.537645	0.590822	0.807496	0.228543
chr10:55232695:55233149	2.18407	-2.3643	0.880162	-2.68621	0.00722672	0.0507462	2.14106
chr10:55630710:55631122	6.43435	1.11874	0.685568	1.63185	0.102712	0.315359	0.98838
chr10:55631544:55631864	2.28635	1.20253	0.86905	1.38374	0.166439	0.42213	0.778744
chr10:5575624:5576972	10.0072	-0.417115	0.649357	-0.642351	0.520645	0.763531	0.283458
chr10:5602337:5603985	26.222	-1.23154	0.558637	-2.20454	0.0274866	0.131244	1.56088
chr10:56142406:56142712	3.14417	1.59381	0.834076	1.91087	0.0560216	0.214592	1.25164
chr10:56318603:56319170	3.48915	2.41522	0.8492	2.84411	0.00445357	0.0354179	2.35129
chr10:563513:568648	203.518	-0.613016	0.298069	-2.05663	0.0397222	0.169499	1.40097
chr10:56359850:56362225	60.1853	-0.111253	0.366052	-0.303927	0.761183	0.900868	0.118511
chr10:5650159:5658116	437.997	-0.0467641	0.325149	-0.143824	0.88564	0.957376	0.052743
chr10:56505998:56506990	15.5053	0.502374	0.651718	0.770846	0.440798	0.70695	0.35576
chr10:56507374:56508001	11.377	0.12977	0.622935	0.20832	0.834979	0.934227	0.0783244
chr10:56508601:56509503	7.22461	0.588713	0.696732	0.844964	0.398131	0.671456	0.399974
chr10:56623820:56624921	10.608	0.837197	0.641075	1.30593	0.191577	0.457514	0.717656
chr10:56625121:56625705	6.83208	0.170348	0.721588	0.236074	0.813375	0.923729	0.089709
chr10:56633674:56635165	21.8209	1.45388	0.666975	2.1798	0.0292719	0.1372	1.53355
chr10:5665447:5667465	36.0471	0.288711	0.448969	0.643054	0.520189	0.763235	0.283839
chr10:56720733:56721822	9.69715	-0.105889	0.798711	-0.132575	0.89453	0.961338	0.0484052
chr10:56807149:56808727	26.0528	0.938339	0.649359	1.44502	0.148451	0.394524	0.828416
chr10:5683599:5686763	115.277	0.30916	0.318347	0.97114	0.331479	0.612925	0.479544
chr10:56911023:56914145	70.677	-0.444786	0.563298	-0.789611	0.429755	0.698451	0.366779
chr10:57017021:57017481	3.08389	0.323244	0.806579	0.40076	0.688597	0.863851	0.162035
chr10:57095345:57095905	3.21222	-0.957048	0.874776	-1.09405	0.273933	0.55436	0.562355
chr10:57098300:57098922	5.49714	0.979486	0.794501	1.23283	0.217639	0.490008	0.662263
chr10:5722688:5724930	37.4274	0.348454	0.505994	0.688652	0.491042	0.742532	0.308881
chr10:574162:577396	167.936	0.358058	0.328358	1.09045	0.275515	0.556169	0.559854
chr10:57817465:57818973	18.8543	0.705946	0.534765	1.32011	0.1868	0.450664	0.728624
chr10:57836416:57838026	26.4966	-0.0115692	0.499874	-0.0231443	0.981535	0.993881	0.00809412
chr10:57838164:57839350	15.1963	0.169784	0.553604	0.306688	0.759081	0.899684	0.119712
chr10:57852400:57853021	3.40702	1.16396	0.838218	1.38861	0.164951	0.419913	0.782644
chr10:57871070:57878925	246.949	1.20926	0.517606	2.33626	0.0194778	0.103378	1.71046
chr10:57919496:57922449	99.4778	0.637457	0.558664	1.14104	0.253854	0.531939	0.595416
chr10:57990904:57993937	81.225	0.835655	0.51275	1.62975	0.103154	0.31621	0.986513
chr10:58063935:58064539	2.9712	0.806022	0.817856	0.985531	0.324363	0.606845	0.488968
chr10:58113707:58114071	1.71827	0.846688	0.866119	0.977566	0.328289	0.610105	0.483743
chr10:5811732:5815816	200.361	-0.0858846	0.305368	-0.281249	0.778519	0.908383	0.108731
chr10:58265883:58270613	155.738	0.566583	0.281442	2.01314	0.0441	0.182421	1.35556
chr10:58334783:58336024	9.31262	0.213662	0.66816	0.319777	0.749137	0.894431	0.125439
chr10:58384535:58386528	57.0409	0.14626	0.36643	0.399148	0.689784	0.864419	0.161287
chr10:587903:590757	66.1641	0.228264	0.35927	0.635357	0.525196	0.765983	0.279679
chr10:5888253:5891494	70.293	-0.722614	0.367373	-1.96697	0.0491863	0.196833	1.30816
chr10:5894496:5898339	101.144	-0.809976	0.408869	-1.98102	0.0475895	0.192204	1.32249
chr10:59653407:59655326	34.9959	-0.180206	0.608014	-0.296384	0.766937	0.903714	0.115241
chr10:59683003:59683861	9.2667	2.17528	0.677968	3.20853	0.00133417	0.0141716	2.87479
chr10:59688031:59689024	11.0006	1.83948	0.600912	3.06114	0.00220494	0.0209617	2.6566
chr10:59709068:59709874	6.74957	1.14876	0.704969	1.62952	0.103203	0.316306	0.986307
chr10:5974603:5978723	204.46	-0.324058	0.392492	-0.825642	0.409007	0.680735	0.388269
chr10:59905135:59908827	123.78	0.409459	0.318846	1.28419	0.199076	0.467058	0.700982
chr10:60237012:60237898	8.92877	0.736669	0.612603	1.20252	0.229161	0.503973	0.63986
chr10:60259242:60261559	62.0253	0.106513	0.520313	0.204709	0.837799	0.935398	0.0768601
chr10:60451406:60452191	12.0072	0.565874	0.554882	1.01981	0.307819	0.59034	0.511704
chr10:60458684:60460545	18.5587	0.867562	0.59058	1.469	0.141833	0.383628	0.848224
chr10:60478092:60482839	421.469	1.06633	0.525343	2.02979	0.0423784	0.177312	1.37286
chr10:60484294:60486869	211.384	1.17175	0.481262	2.43474	0.0149026	0.0855627	1.82674
chr10:60501375:60502588	17.3368	-0.785044	0.500296	-1.56916	0.116611	0.341387	0.933262
chr10:60508442:60509157	8.42439	1.48306	0.702895	2.10993	0.0348645	0.154828	1.45762
chr10:60520970:60525791	308.737	1.04275	0.556052	1.87527	0.0607552	0.22657	1.21642
chr10:60540398:60543074	56.2592	0.600847	0.613641	0.97915	0.327506	0.60952	0.484781
chr10:60563105:60564080	21.6784	-0.729716	0.613129	-1.19015	0.233987	0.510187	0.630808
chr10:60568407:60575351	863.85	0.658204	0.530402	1.24095	NA	NA	NA
chr10:60713966:60714473	4.84596	2.59433	0.791577	3.27742	0.00104759	0.0117778	2.97981
chr10:60717201:60717850	7.20219	2.07821	0.749552	2.77261	0.00556089	0.0418222	2.25486
chr10:60777792:60780433	80.3391	-0.0797108	0.327427	-0.243446	0.80766	0.921517	0.0927713
chr10:60819445:60821142	29.1393	1.63455	0.533346	3.0647	0.00217886	0.0207782	2.66177
chr10:6088706:6090547	42.1955	0.118915	0.372916	0.31888	0.749817	0.894576	0.125044
chr10:60942184:60945657	143.217	0.262503	0.33728	0.778295	0.436395	0.704	0.36012
chr10:6144235:6145629	26.9079	-0.369029	0.444331	-0.830528	0.406241	0.678101	0.391217
chr10:6162855:6165689	129.845	-0.0418969	0.281714	-0.148722	0.881773	0.955457	0.054643
chr10:61654733:61655533	5.90381	1.98316	0.836454	2.37091	0.0177441	0.0972625	1.75095
chr10:6182288:6183343	5.49933	0.0155182	0.730851	0.021233	0.98306	0.994389	0.00742008
chr10:61835009:61836925	27.6243	2.03501	0.646775	3.14639	0.00165297	0.0167497	2.78173
chr10:6200616:6204953	66.2229	0.339755	0.381875	0.889702	0.373626	0.650226	0.427563
chr10:62199105:62200230	4.42587	2.72153	0.839816	3.24063	0.00119266	0.01297	2.92348
chr10:62243097:62243822	5.87362	2.49997	0.750333	3.33181	0.000862821	0.0101049	3.06408
chr10:62564201:62564847	4.41307	1.19872	0.78313	1.53068	0.125848	0.357683	0.900153
chr10:62637165:62638207	9.75323	0.737738	0.617451	1.19481	0.232161	0.507767	0.634211
chr10:62732680:62733432	5.77273	-0.182532	0.789006	-0.231345	0.817047	0.924958	0.087753
chr10:62733586:62735345	17.2148	-0.456312	0.543656	-0.839339	0.401279	0.674092	0.396554
chr10:62777753:62780162	40.3988	0.281319	0.530827	0.529963	0.596138	0.811161	0.224653
chr10:62803601:62806232	66.3714	-0.128075	0.377768	-0.339031	0.734587	0.887183	0.133957
chr10:62816022:62817603	17.4515	-0.0560204	0.525111	-0.106683	0.91504	0.970542	0.0385597
chr10:6295507:6301594	138.915	-0.433853	0.351684	-1.23365	0.217335	0.48969	0.662871
chr10:63132588:63135015	65.5108	0.0788262	0.319522	0.2467	0.80514	0.920481	0.0941285
chr10:63206822:63207507	6.30185	0.35202	0.768706	0.457938	0.646997	0.841096	0.189098
chr10:63236371:63237318	12.1197	0.990216	0.628224	1.57621	0.114977	0.33847	0.939391
chr10:63264615:63270776	287.961	0.489475	0.487426	1.0042	0.31528	0.597568	0.501303
chr10:63340085:63340797	3.96192	1.48155	0.803287	1.84436	0.0651311	0.236828	1.18621
chr10:63464975:63466353	14.626	-0.75685	0.644375	-1.17455	0.240175	0.517922	0.619472
chr10:63502540:63503197	5.90509	1.29674	0.748481	1.7325	0.0831853	0.276832	1.07995
chr10:63520436:63523581	96.6883	-0.0422328	0.316945	-0.13325	0.893996	0.961079	0.0486644
chr10:63535483:63536495	8.57438	2.45255	0.763253	3.21328	0.00131227	0.0139875	2.88198
chr10:63536716:63537598	9.21054	2.05021	0.723046	2.83552	0.00457511	0.0361161	2.3396
chr10:63572088:63574924	55.9865	0.37208	0.621167	0.599001	0.549172	0.7821	0.260292
chr10:63603600:63604542	6.54293	0.427446	0.748499	0.571071	0.567952	0.794031	0.245689
chr10:63628040:63631412	80.8476	0.246786	0.342754	0.720011	0.471518	0.729126	0.326501
chr10:6364505:6365005	3.24862	0.90001	0.825223	1.09063	0.275437	0.556072	0.559977
chr10:6381036:6384424	76.5079	0.0630043	0.344602	0.182832	0.85493	0.9427	0.0680696
chr10:6386703:6387506	25.7415	0.503831	0.468868	1.07457	0.282568	0.56414	0.548878
chr10:6409558:6411485	30.8385	0.210956	0.416824	0.506103	0.612784	0.82197	0.212693
chr10:6474092:6474565	4.52479	1.11437	0.789914	1.41075	0.158319	0.40968	0.800467
chr10:65149368:65150162	5.93591	1.52078	0.747392	2.03478	0.0418731	0.175872	1.37806
chr10:6542345:6544590	46.4993	1.20249	0.369271	3.25639	0.0011284	0.0124707	2.94754
chr10:65500163:65502524	88.9451	-0.222799	0.649391	-0.343089	0.731531	0.885655	0.135767
chr10:65505368:65506934	11.4858	-0.670248	0.593786	-1.12877	0.258995	0.537777	0.586709
chr10:6579802:6581590	39.2785	0.500145	0.394818	1.26678	0.205236	0.475011	0.687747
chr10:658746:660209	36.9816	0.913887	0.587396	1.55583	0.119749	0.346661	0.921728
chr10:6590815:6592326	13.5277	1.81797	0.631216	2.88011	0.00397535	0.0325364	2.40062
chr10:660292:663664	57.9704	0.0148407	0.485434	0.0305721	0.975611	0.992164	0.0107234
chr10:67763113:67765343	69.8862	0.645639	0.332935	1.93923	0.0524731	0.205292	1.28006
chr10:67849232:67850437	22.1701	0.111112	0.437998	0.253681	0.799742	0.917972	0.09705
chr10:67883606:67886031	41.0067	-0.515017	0.402705	-1.27889	0.200934	0.469246	0.696946
chr10:679346:682842	104.451	-0.324255	0.376882	-0.860362	0.389589	0.663894	0.409393
chr10:67976567:67978023	5.98208	-1.02192	0.739807	-1.38134	0.167175	0.423232	0.776829
chr10:68073827:68075619	41.7408	-0.183891	0.444892	-0.413339	0.679359	0.85885	0.167901
chr10:68230596:68231706	8.82339	0.620535	0.627336	0.989159	0.322585	0.604998	0.491356
chr10:68330375:68334341	157.664	-0.119191	0.314709	-0.378733	0.704886	0.87261	0.151881
chr10:68406292:68408030	33.5678	-0.310419	0.531259	-0.584309	0.559012	0.788468	0.252579
chr10:68470526:68472711	58.4894	-0.152286	0.374622	-0.406505	0.684372	0.861602	0.164708
chr10:68526313:68528605	67.3018	-0.400454	0.359921	-1.11261	0.265874	0.545656	0.575324
chr10:68559931:68561186	12.313	-0.084054	0.615102	-0.13665	0.891307	0.960043	0.0499726
chr10:68599111:68601898	63.173	0.214614	0.411628	0.52138	0.602102	0.814975	0.22033
chr10:68624921:68626900	28.1892	-0.86509	0.466748	-1.85344	0.0638193	0.233948	1.19505
chr10:68627949:68628997	19.2896	0.700843	0.494081	1.41848	0.156051	0.405975	0.806733
chr10:68632959:68634905	33.6766	1.26438	0.473794	2.66864	0.007616	0.0527415	2.11827
chr10:687062:691068	80.9868	-1.06792	0.41877	-2.55013	0.0107682	0.06779	1.96786
chr10:68719827:68722753	98.7563	-0.0710703	0.330697	-0.21491	0.829837	0.931847	0.081007
chr10:68900252:68902793	126.625	-0.17367	0.337798	-0.514124	0.607165	0.818054	0.216693
chr10:68954663:68958225	240.068	0.223963	0.279941	0.800036	0.42369	0.692772	0.372952
chr10:68988407:68990082	24.8155	0.14224	0.486549	0.292344	0.770023	0.905054	0.113496
chr10:68996887:68998342	29.9643	0.697208	0.488789	1.4264	0.153754	0.402289	0.813174
chr10:69043467:69047751	155.402	-0.564448	0.298531	-1.89075	0.0586577	0.221283	1.23167
chr10:69084880:69091887	444.803	0.0803772	0.392349	0.204861	0.837681	0.935368	0.0769216
chr10:69106713:69107417	8.82989	0.939344	0.608009	1.54495	0.122358	0.351541	0.912367
chr10:69122965:69125451	84.3287	-0.123836	0.379189	-0.32658	0.743985	0.891617	0.128436
chr10:69178448:69181833	178.072	-0.0366708	0.289576	-0.126636	0.899228	0.963691	0.0461301
chr10:69199323:69204910	267.125	-0.116459	0.353577	-0.329375	0.741872	0.890898	0.129671
chr10:69213564:69217620	165.707	-1.04935	0.462821	-2.26728	0.023373	0.117261	1.63129
chr10:69219432:69224331	316.445	-0.470668	0.257864	-1.82526	0.0679624	0.243133	1.16773
chr10:69317627:69318890	10.0105	-0.647359	0.629872	-1.02776	0.304061	0.586393	0.517039
chr10:69392107:69392842	12.3961	-0.454525	0.537643	-0.845403	0.397886	0.671291	0.400241
chr10:69408808:69409837	12.0395	0.184997	0.533651	0.346664	0.728844	0.884486	0.137365
chr10:69630006:69631533	19.2016	-0.361575	0.545333	-0.663035	0.507308	0.754126	0.294728
chr10:69734390:69734856	5.8839	0.928386	0.747227	1.24244	0.214073	0.485545	0.669437
chr10:70106536:70110297	43.692	0.19375	0.498763	0.388462	0.697674	0.868178	0.156347
chr10:70131022:70133985	75.6195	-0.0988047	0.348573	-0.283455	0.776828	0.907555	0.109675
chr10:70144438:70147355	86.2003	-0.145995	0.348728	-0.418651	0.675471	0.856536	0.170393
chr10:70169360:70171586	63.1962	-0.200016	0.386623	-0.517342	0.604918	0.816716	0.218304
chr10:70197088:70198147	10.6524	-0.624861	0.56288	-1.11011	0.26695	0.546736	0.57357
chr10:70225560:70226508	18.2673	0.55236	0.568857	0.971	0.331548	0.612943	0.479453
chr10:70231649:70234617	109.667	0.168095	0.345694	0.486255	0.626787	0.830177	0.20288
chr10:70269322:70272095	84.5385	-0.374969	0.345452	-1.08544	0.277725	0.558553	0.556385
chr10:70335136:70338541	53.7649	-0.95004	0.483022	-1.96687	0.0491985	0.196833	1.30805
chr10:70361527:70364764	42.2509	-0.615038	0.511384	-1.20269	0.229095	0.503972	0.639985
chr10:70382844:70383205	2.45935	0.93754	0.848128	1.10542	0.268976	0.548784	0.570286
chr10:70403778:70406340	44.3437	-0.8807	0.460934	-1.91069	0.056045	0.214628	1.25146
chr10:70533062:70533647	4.10225	-0.875458	0.754157	-1.16084	0.245706	0.524198	0.609585
chr10:70539804:70540464	7.14825	0.0270467	0.677231	0.0399372	0.968143	0.989756	0.0140604
chr10:70575312:70577134	26.3569	-0.919607	0.418983	-2.19485	0.028174	0.133609	1.55015
chr10:70760662:70762356	13.0518	-1.09883	0.672905	-1.63297	0.102476	0.314889	0.989377
chr10:70815937:70816987	9.59983	-1.36204	0.687947	-1.97987	0.0477187	0.192523	1.32131
chr10:70864132:70865283	8.37194	-1.76498	0.719551	-2.4529	0.0141711	0.0824302	1.8486
chr10:70865300:70865910	4.75377	-2.19394	0.81919	-2.67818	0.00740239	0.0516597	2.13063
chr10:70888052:70888308	2.03738	-1.81482	0.873626	-2.07734	0.0377698	0.163646	1.42285
chr10:70967027:70969252	36.065	0.243047	0.478154	0.508303	0.611241	0.821103	0.213787
chr10:70980646:70984960	65.1219	-0.524765	0.533255	-0.98408	0.325076	0.607362	0.488015
chr10:71319217:71320100	16.2444	0.202429	0.584188	0.346514	0.728956	0.884517	0.137299
chr10:71376625:71377784	16.5862	-0.225168	0.53264	-0.42274	0.672485	0.855306	0.172318
chr10:71850303:71853782	69.4979	0.224162	0.361428	0.620212	0.535118	0.773151	0.27155
chr10:71859182:71863785	146.676	-0.318636	0.387677	-0.821911	0.411128	0.682618	0.386023
chr10:71865375:71868984	98.4038	-0.649863	0.392103	-1.65738	0.0974431	0.305976	1.01125
chr10:71885456:71885922	3.98087	0.722798	0.86392	0.83665	0.402789	0.675309	0.394922
chr10:71888966:71889758	12.3488	-0.0067033	0.675452	-0.00992418	0.992082	0.997231	0.00345253
chr10:72135023:72135883	7.04382	-0.329449	0.658295	-0.500459	0.616752	0.824467	0.209889
chr10:72214877:72217229	47.4053	-0.0562992	0.384792	-0.146311	0.883676	0.95623	0.053707
chr10:72246866:72249998	119.352	-0.816085	0.309147	-2.6398	0.00829559	0.0561517	2.08115
chr10:72254286:72256512	99.4943	-0.862239	0.296886	-2.90428	0.00368099	0.0307439	2.43404
chr10:72258543:72265302	527.233	0.00671392	0.242993	0.02763	0.977957	0.992999	0.00968014
chr10:72271884:72279268	457.698	-0.12525	0.344671	-0.36339	0.716314	0.878572	0.144897
chr10:72296375:72299984	270.124	-0.184282	0.3685	-0.500088	0.617013	0.824467	0.209706
chr10:72307639:72310673	99.6535	-0.389553	0.447155	-0.87118	0.383656	0.658947	0.416058
chr10:72318067:72324601	790.269	-0.1136	0.300917	-0.377513	NA	NA	NA
chr10:72353316:72355711	76.9149	-0.261788	0.39294	-0.666229	0.505265	0.753037	0.296481
chr10:72625245:72627039	31.916	-0.13285	0.42424	-0.313149	0.754168	0.89704	0.122532
chr10:72691666:72693586	44.2112	0.0882926	0.448129	0.197025	0.843808	0.938137	0.0737564
chr10:7271360:7273196	24.9129	-1.49133	0.497054	-3.00033	0.00269686	0.0243521	2.56914
chr10:72729431:72729955	4.21475	1.45778	0.787675	1.85074	0.0642071	0.234863	1.19242
chr10:72802580:72802983	3.83947	2.59116	0.837466	3.09404	0.00197451	0.0192371	2.70454
chr10:7285243:7287031	17.8678	1.22585	0.707594	1.73243	0.0831979	0.276832	1.07989
chr10:7287219:7287964	3.13821	0.601165	0.877448	0.685129	0.493263	0.744137	0.306922
chr10:73095574:73097380	27.2269	0.334456	0.420068	0.796195	0.425918	0.694857	0.370674
chr10:73166957:73169299	93.1795	0.0178949	0.308009	0.0580985	0.95367	0.984663	0.0206018
chr10:7319560:7319919	5.23457	0.428531	0.732525	0.585004	0.558545	0.788113	0.252942
chr10:73217334:73218338	6.61233	1.67912	0.715015	2.34838	0.0188555	0.101373	1.72456
chr10:73218400:73219208	4.97239	2.01787	0.776469	2.59878	0.00935555	0.0611096	2.02893
chr10:73246003:73248600	84.2595	0.0471373	0.394178	0.119584	0.904813	0.965848	0.0434413
chr10:73250990:73253837	113.704	0.0513993	0.316534	0.162382	0.871005	0.95069	0.0599792
chr10:73357940:73359067	15.9046	-0.317787	0.498371	-0.637652	0.5237	0.764932	0.280917
chr10:73411966:73414869	88.0769	-0.264916	0.375168	-0.706126	0.480109	0.735187	0.31866
chr10:73494625:73496893	71.949	0.0228327	0.32234	0.0708342	0.94353	0.981149	0.0252444
chr10:73625045:73627509	62.6744	0.00352386	0.388392	0.00907295	0.992761	0.997529	0.00315532
chr10:73650212:73650986	7.3414	0.971247	0.663552	1.46371	0.143274	0.385854	0.843834
chr10:73729483:73731503	40.731	-0.236214	0.389677	-0.606179	0.544396	0.778864	0.264085
chr10:73743038:73745555	128.823	-0.0210604	0.302042	-0.0697268	0.944411	0.981254	0.0248389
chr10:73758022:73760278	41.5787	-0.0614865	0.37225	-0.165175	0.868806	0.949576	0.0610771
chr10:73771233:73773830	38.5081	-0.534922	0.389689	-1.37269	0.169849	0.426707	0.769937
chr10:73781107:73783223	53.9313	-0.278337	0.355413	-0.783138	0.433546	0.701755	0.362965
chr10:73785108:73787340	34.9079	-0.651634	0.480349	-1.35658	0.174913	0.434516	0.757177
chr10:73802338:73804862	71.5418	-0.75149	0.36702	-2.04755	0.0406045	0.171991	1.39143
chr10:73810306:73812045	40.8339	-1.13629	0.448869	-2.53144	0.0113594	0.0704083	1.94464
chr10:73855417:73862214	408.899	-0.323517	0.266928	-1.212	0.225512	0.499937	0.64683
chr10:73956372:73957595	12.2234	1.21572	0.565445	2.15003	0.0315526	0.144482	1.50096
chr10:73959500:73960397	12.6428	0.981965	0.652356	1.50526	0.132257	0.368275	0.87858
chr10:73997198:73999193	29.685	0.445937	0.482787	0.923672	0.355657	0.634034	0.448968
chr10:74007086:74009285	54.9519	1.25334	0.456706	2.74431	0.00606387	0.0445538	2.21725
chr10:74056247:74056935	6.03689	2.04427	0.80884	2.52741	0.0114907	0.0709322	1.93965
chr10:7407483:7413614	204.57	-0.862165	0.366081	-2.35512	0.0185168	0.100239	1.73243
chr10:74117066:74119356	43.5229	-0.73137	0.412983	-1.77094	0.0765703	0.262529	1.11594
chr10:74149636:74152572	113.462	-0.0867295	0.341215	-0.254178	0.799358	0.917853	0.0972588
chr10:74175269:74177966	101.143	0.229645	0.301224	0.762373	0.445838	0.710844	0.350823
chr10:7417734:7420238	34.9373	-0.415095	0.513999	-0.80758	0.419332	0.68947	0.377442
chr10:74206393:74208289	18.3671	0.0230665	0.537316	0.0429291	0.965758	0.989236	0.0151316
chr10:74227825:74228300	5.13998	-0.720935	0.732769	-0.983849	0.32519	0.6075	0.487863
chr10:74241931:74242276	1.2473	1.03647	0.864874	1.19841	0.230758	0.506103	0.636843
chr10:7427947:7429804	38.4694	1.30657	0.527024	2.47914	0.0131698	0.0781504	1.88042
chr10:74586148:74587312	48.6778	0.064927	0.495095	0.131141	0.895664	0.961926	0.0478548
chr10:74588100:74591272	152.97	0.30855	0.62682	0.492247	0.622544	0.828021	0.20583
chr10:74595968:74600755	320.79	0.391571	0.573415	0.682875	0.494686	0.745237	0.30567
chr10:7468821:7475789	507.956	-0.110506	0.412608	-0.267822	0.788836	0.912961	0.103013
chr10:74739087:74739939	6.19678	-2.10449	0.78799	-2.67071	0.00756917	0.0524971	2.12095
chr10:74795419:74796392	10.908	-0.679256	0.578488	-1.17419	0.240318	0.518048	0.619214
chr10:7479789:7486906	390.383	-0.572797	0.265487	-2.15754	0.030964	0.142597	1.50914
chr10:74798126:74798535	5.23033	-0.193581	0.777477	-0.248986	0.803371	0.919645	0.0950837
chr10:74824335:74827728	69.1983	-0.720806	0.406114	-1.77489	0.0759164	0.261175	1.11966
chr10:7487117:7496102	659.315	-0.486053	0.414745	-1.17193	0.241225	0.519271	0.617579
chr10:74963049:74963658	5.51317	0.595218	0.729273	0.81618	0.414397	0.685518	0.382583
chr10:74977277:74979135	23.9385	-0.646237	0.636378	-1.01549	0.309871	0.592333	0.50882
chr10:74988377:74989312	9.43629	0.209825	0.715773	0.293144	0.769412	0.905014	0.113841
chr10:75011222:75013454	46.6847	0.294553	0.36385	0.809544	0.418202	0.688512	0.378614
chr10:75108621:75113125	91.0991	-0.386093	0.376438	-1.02565	0.305057	0.587351	0.515619
chr10:75209342:75212302	129.35	0.0465428	0.336082	0.138486	0.889856	0.95929	0.0506802
chr10:7521561:7525146	48.96	-0.714271	0.402061	-1.77652	0.075647	0.260634	1.12121
chr10:75227962:75229595	21.6414	1.02508	0.601982	1.70284	0.088598	0.288191	1.05258
chr10:75232847:75236788	76.7069	-0.234775	0.423769	-0.554016	0.579568	0.801005	0.236896
chr10:75400331:75405152	118.022	1.16332	0.420302	2.76782	0.00564323	0.0422705	2.24847
chr10:75409801:75410399	4.06268	1.12134	0.786041	1.42657	0.153704	0.402194	0.813314
chr10:75431758:75432206	1.75269	0.766981	0.880625	0.870951	0.383781	0.658987	0.415917
chr10:758830:759114	3.37308	-1.72449	0.819799	-2.10355	0.0354174	0.156493	1.45078
chr10:7606992:7609056	22.7863	-0.41408	0.647533	-0.639473	0.522515	0.764487	0.281901
chr10:76657597:76658197	4.42723	2.42444	0.808916	2.99714	0.00272521	0.0245357	2.5646
chr10:7686342:7687461	14.2779	1.31343	0.592508	2.21673	0.0266416	0.128311	1.57444
chr10:7690214:7692365	25.8714	0.962512	0.511745	1.88084	0.0599935	0.224597	1.2219
chr10:77176548:77177075	3.86349	1.89426	0.79421	2.38509	0.0170752	0.0946791	1.76764
chr10:77513191:77513835	3.01257	1.9482	0.834498	2.33458	0.0195652	0.10371	1.70852
chr10:77801588:77802263	9.25059	0.838397	0.687184	1.22005	0.222447	0.495753	0.652773
chr10:77833091:77838572	97.6707	-0.281942	0.340466	-0.828108	0.407609	0.67943	0.389756
chr10:7786768:7789561	94.4195	-0.157017	0.351306	-0.446953	0.654909	0.845135	0.183819
chr10:78028439:78030598	45.7137	-0.154171	0.377399	-0.40851	0.682899	0.860677	0.165643
chr10:78033266:78035672	67.8034	0.739076	0.378732	1.95145	0.0510034	0.201238	1.2924
chr10:7817893:7819490	33.3773	0.122556	0.42794	0.286385	0.774583	0.906519	0.110932
chr10:78196900:78197644	7.46129	1.96449	0.671288	2.92645	0.0034286	0.0291709	2.46488
chr10:78301845:78303732	41.279	0.660347	0.368103	1.79392	0.0728263	0.254672	1.13771
chr10:78972650:78974526	29.146	-0.284268	0.443153	-0.641466	0.52122	0.763807	0.282979
chr10:79025631:79026218	7.4078	-0.00653035	0.639554	-0.0102108	0.991853	0.99723	0.00355264
chr10:79065381:79065867	5.67161	-0.493076	0.689538	-0.715082	0.474558	0.73146	0.323711
chr10:791558:791872	2.8193	0.66908	0.801152	0.835148	0.403635	0.675861	0.394012
chr10:79220580:79221254	7.9642	0.0603386	0.624814	0.0965705	0.923067	0.973676	0.0347665
chr10:79243055:79246624	297.738	-0.755679	0.354089	-2.13415	0.0328308	0.148437	1.48372
chr10:79253083:79255940	101.994	0.0519601	0.377087	0.137793	0.890404	0.959566	0.050413
chr10:79283339:79290922	335.691	-0.212574	0.292568	-0.72658	0.467483	0.726336	0.330234
chr10:79315581:79319516	195.149	-0.428014	0.29302	-1.4607	0.144097	0.387367	0.841344
chr10:79334928:79337641	29.1548	-1.00522	0.536366	-1.87412	0.0609135	0.226966	1.21529
chr10:79346076:79350397	164.795	-0.578427	0.42352	-1.36576	0.172014	0.430274	0.764437
chr10:79385825:79389805	31.7048	-0.719837	0.647609	-1.11153	0.266341	0.546065	0.574563
chr10:79522433:79522898	7.5463	-0.406854	0.835837	-0.486763	0.626426	0.830117	0.20313
chr10:79826170:79827230	11.9749	-0.263406	0.60198	-0.437566	0.661701	0.849182	0.179338
chr10:79904197:79905873	23.1728	-0.333486	0.444077	-0.750964	0.452674	0.715564	0.344214
chr10:79909250:79911864	68.4726	0.145025	0.65525	0.221328	0.824837	0.928833	0.0836319
chr10:80077388:80080187	92.6201	-0.0236642	0.328049	-0.0721361	0.942494	0.980756	0.0257216
chr10:80203232:80206558	76.7468	0.547019	0.399288	1.36999	0.17069	0.428088	0.767791
chr10:80234668:80235333	6.57949	1.08829	0.713531	1.52522	0.127203	0.359899	0.895503
chr10:80407685:80408301	2.9888	1.55737	0.856188	1.81896	0.0689181	0.245215	1.16167
chr10:80408386:80408969	2.00751	1.39662	0.867609	1.60973	0.107456	0.324906	0.968768
chr10:80454579:80455483	11.384	-0.369109	0.652564	-0.565629	0.571646	0.796535	0.242873
chr10:8053364:8054220	7.39538	-0.822954	0.668607	-1.23085	0.218379	0.490887	0.660788
chr10:80535358:80536858	22.2633	0.248652	0.489691	0.507774	0.611612	0.821369	0.213524
chr10:81280313:81282056	20.2132	-1.37274	0.707354	-1.94067	0.0522983	0.20479	1.28151
chr10:81286078:81289657	44.2987	-0.793208	0.460262	-1.72338	0.084819	0.280471	1.07151
chr10:81661752:81663900	32.5737	0.437094	0.5998	0.728733	0.466165	0.725651	0.331461
chr10:81676802:81681765	163.975	1.27446	0.517664	2.46195	0.0138183	0.0809783	1.85954
chr10:81724014:81724484	4.44226	-0.167602	0.73163	-0.22908	0.818806	0.925763	0.0868188
chr10:8181159:8182147	7.93109	0.427031	0.677678	0.630139	0.528604	0.768289	0.27687
chr10:8182663:8185078	42.1338	0.531282	0.434805	1.22189	0.221751	0.494825	0.654134
chr10:81866564:81867534	10.4135	-0.638726	0.731579	-0.873078	0.38262	0.657906	0.417232
chr10:81875011:81876276	12.8044	0.666804	0.636623	1.04741	0.294912	0.577039	0.530308
chr10:82266735:82268178	10.8197	2.09762	0.701254	2.99124	0.00277845	0.0248906	2.5562
chr10:82278483:82279352	12.5988	0.356922	0.61536	0.580022	0.5619	0.790047	0.250341
chr10:8330823:8334075	88.5235	-0.339859	0.381272	-0.891382	0.372724	0.649399	0.428612
chr10:8360101:8360835	10.0053	-0.626341	0.665813	-0.940716	0.34685	0.62657	0.459858
chr10:8365393:8367082	38.4964	0.463216	0.406801	1.13868	0.254838	0.533161	0.593736
chr10:8403556:8407470	61.4577	-0.290362	0.3501	-0.829367	0.406897	0.678705	0.390516
chr10:84138571:84141379	160.417	0.441436	0.273083	1.61649	0.105988	0.322025	0.974745
chr10:84327791:84332205	123.55	0.613387	0.332345	1.84563	0.0649458	0.236379	1.18745
chr10:845528:847362	24.6372	-0.539404	0.441837	-1.22082	0.222154	0.495397	0.653346
chr10:85785845:85786144	2.50686	0.760719	0.869468	0.874924	0.381615	0.657152	0.418375
chr10:85915137:85915500	2.66226	1.28641	0.840881	1.52984	0.126057	0.357954	0.899435
chr10:86046431:86049492	40.4497	0.939706	0.541559	1.73519	0.0827077	0.2758	1.08245
chr10:86222245:86226392	85.1989	4.08876	0.485821	8.41618	NA	NA	NA
chr10:86399895:86400811	5.47123	0.515082	0.748537	0.688119	0.491378	0.742759	0.308584
chr10:86486356:86487899	15.9901	0.847088	0.532035	1.59217	0.111347	0.331884	0.95332
chr10:86520730:86522798	42.8206	-0.018699	0.427924	-0.043697	0.965146	0.988997	0.015407
chr10:86535217:86535977	9.51887	-0.175878	0.592327	-0.296927	0.766522	0.903545	0.115475
chr10:86642953:86644398	12.1487	1.70578	0.588859	2.89675	0.00377051	0.0312697	2.4236
chr10:86710430:86712336	24.9629	-0.473616	0.497119	-0.952722	0.340731	0.620916	0.467588
chr10:86756577:86757121	6.17424	0.406945	0.712504	0.571147	0.5679	0.794031	0.245728
chr10:86939545:86939998	5.16693	-0.303028	0.747576	-0.405347	0.685222	0.861865	0.164169
chr10:86968262:86975032	115.81	-0.69224	0.456121	-1.51767	0.129098	0.363146	0.88908
chr10:87082196:87086045	67.2585	-0.768755	0.490015	-1.56884	0.116685	0.341539	0.932985
chr10:87091696:87096637	171.693	-0.498469	0.281271	-1.7722	0.0763606	0.262119	1.11713
chr10:87341211:87341428	3.53347	0.426059	0.768526	0.554384	0.579316	0.800805	0.237084
chr10:87342468:87343402	10.0036	-0.263289	0.628591	-0.418856	0.675322	0.856446	0.170489
chr10:87504001:87510447	322.625	0.144255	0.453095	0.318378	0.750198	0.894718	0.124824
chr10:87534194:87535480	10.7401	-1.14068	0.616104	-1.85144	0.0641057	0.234632	1.1931
chr10:87646583:87647082	3.05094	-0.538488	0.848434	-0.634684	0.525634	0.766157	0.279316
chr10:87816423:87819513	122.757	0.275108	0.329031	0.836114	0.403091	0.675424	0.394597
chr10:87861012:87865222	506.871	-0.170216	0.255213	-0.666954	0.504802	0.752826	0.296879
chr10:87868699:87869944	91.4174	-0.455843	0.422015	-1.08016	0.280072	0.561384	0.552731
chr10:88061416:88068920	333.995	0.297041	0.435076	0.682735	0.494774	0.745237	0.305593
chr10:88079237:88085682	317.431	0.86648	0.469101	1.84711	0.0647317	0.235908	1.18888
chr10:88089519:88094057	138.152	1.04937	0.453851	2.31214	0.02077	0.108295	1.68256
chr10:88107379:88109173	34.4464	0.64427	0.554075	1.16279	0.244917	0.523186	0.610982
chr10:88112397:88116056	34.1582	-0.648434	0.521721	-1.24288	0.213914	0.48537	0.669762
chr10:88138613:88139138	2.80517	-0.202836	0.86537	-0.234392	0.814681	0.924269	0.0890126
chr10:88267472:88274699	312.295	-0.289348	0.373776	-0.774122	0.438859	0.705558	0.357675
chr10:88278367:88282492	75.1282	-0.0734959	0.493631	-0.148888	0.881642	0.955349	0.0547079
chr10:88287863:88293494	89.2219	-0.528973	0.527927	-1.00198	0.316353	0.598453	0.499828
chr10:88296437:88298185	26.641	1.63841	0.641934	2.5523	0.0107015	0.0674536	1.97056
chr10:88302995:88303982	5.81543	-0.759171	0.810682	-0.936459	0.349037	0.628374	0.457129
chr10:88317610:88319233	12.44	-0.96339	0.647101	-1.48878	0.136546	0.375084	0.864722
chr10:88382467:88390538	640.541	-0.019294	0.524284	-0.0368007	0.970644	0.990818	0.01294
chr10:88411306:88412475	12.621	-0.957034	0.640627	-1.4939	0.135201	0.373151	0.86902
chr10:88415612:88416033	7.52937	-1.46356	0.680063	-2.15209	0.03139	0.144004	1.50321
chr10:88582193:88584173	47.3681	0.324574	0.375873	0.863521	0.387851	0.662182	0.411335
chr10:88598410:88598855	3.49501	2.69374	0.875018	3.0785	0.00208048	0.0200778	2.68184
chr10:88835223:88835680	5.43156	2.56216	0.816293	3.13877	0.00169657	0.0170784	2.77043
chr10:88841449:88841842	6.48092	1.68982	0.803237	2.10377	0.0353987	0.156452	1.45101
chr10:88879263:88882003	67.7546	0.336282	0.34852	0.964884	0.334603	0.615313	0.47547
chr10:88974728:88975530	5.1896	0.881217	0.757134	1.16389	0.24447	0.522545	0.611774
chr10:88988752:88996735	347.549	-0.181767	0.311096	-0.584278	0.559033	0.788468	0.252562
chr10:88998687:88999254	6.00364	-0.571835	0.680053	-0.840868	0.400422	0.673281	0.397482
chr10:89000629:89002604	24.9496	0.622608	0.501429	1.24167	0.214359	0.485838	0.668859
chr10:89162701:89164745	29.1893	1.60108	0.566127	2.82813	0.00468202	0.0367854	2.32957
chr10:89202679:89203175	3.95587	1.22698	0.853915	1.43688	0.150751	0.397629	0.821739
chr10:89251605:89252053	3.42989	-0.024329	0.799494	-0.0304305	0.975724	0.992194	0.0106731
chr10:89331072:89336592	193.274	0.471698	0.329782	1.43033	0.152622	0.400217	0.816384
chr10:89348331:89353627	230.396	-0.00119806	0.383991	-0.00312002	0.997511	0.999123	0.00108249
chr10:89366449:89369664	98.926	-0.0812885	0.41763	-0.194642	0.845673	0.93916	0.0727976
chr10:89391176:89392406	12.4022	0.500857	0.569692	0.879172	0.379308	0.655009	0.421008
chr10:89413853:89415829	38.3096	0.566626	0.439519	1.2892	0.19733	0.464872	0.704807
chr10:89644901:89646165	14.6473	0.867098	0.537357	1.61363	0.106607	0.32312	0.972214
chr10:89700608:89702615	50.6931	0.305729	0.371454	0.823059	0.410475	0.682051	0.386714
chr10:89768866:89769366	4.71899	0.160347	0.796274	0.201372	0.840408	0.936636	0.0755099
chr10:89769412:89769888	3.90511	0.357022	0.814069	0.438565	0.660976	0.849026	0.179814
chr10:89860548:89861315	8.03052	1.08381	0.703253	1.54114	0.123282	0.352982	0.909101
chr10:89887516:89888641	13.5001	0.834921	0.674527	1.23779	0.215795	0.48765	0.665959
chr10:90046668:90048314	24.5839	1.47633	0.538614	2.74099	0.00612549	0.0448695	2.21286
chr10:90461977:90462822	5.85991	1.99905	0.822604	2.43015	0.0150928	0.0862843	1.82123
chr10:90462872:90463498	6.30296	2.25005	0.804807	2.79577	0.00517769	0.0396119	2.28586
chr10:905406:905997	4.86822	-0.172716	0.776256	-0.222499	0.823926	0.928445	0.084112
chr10:90871139:90873007	39.7553	-0.179741	0.381128	-0.471604	0.637209	0.835665	0.195718
chr10:90992938:90993453	4.82346	2.19221	0.811163	2.70255	0.00688102	0.0488795	2.16235
chr10:91162248:91164536	39.2879	-0.221276	0.532855	-0.415265	0.677948	0.85804	0.168804
chr10:91190775:91192134	18.0909	0.0454848	0.730979	0.0622245	0.950384	0.983154	0.0221008
chr10:91196437:91202783	177.369	0.273872	0.401827	0.681566	0.495513	0.745763	0.304945
chr10:91209724:91212554	48.2733	-0.267422	0.402808	-0.663896	0.506757	0.753885	0.2952
chr10:91219069:91222069	99.8688	-0.358891	0.316259	-1.1348	0.256459	0.535017	0.590982
chr10:91286079:91288165	30.8963	0.183155	0.465617	0.39336	0.694054	0.866456	0.158607
chr10:91409150:91411064	60.2086	1.05554	0.402242	2.62414	0.00868681	0.058055	2.06114
chr10:91689589:91690625	10.7128	1.20425	0.731116	1.64713	0.0995304	0.309945	1.00204
chr10:91711833:91713041	13.8562	1.81407	0.608021	2.98357	0.00284907	0.0253968	2.5453
chr10:91796357:91799770	85.618	0.24508	0.350348	0.699533	0.484219	0.737695	0.314958
chr10:91860685:91861103	3.67598	0.711726	0.80197	0.887472	0.374825	0.651135	0.426172
chr10:91907958:91909526	13.2717	0.0645211	0.589318	0.109484	0.912818	0.969394	0.0396156
chr10:91922650:91925347	94.4001	-0.141758	0.329371	-0.430389	0.666913	0.85218	0.175931
chr10:92081621:92083863	36.726	-0.0745463	0.48595	-0.153403	0.87808	0.953867	0.0564658
chr10:92090667:92094469	138.255	0.158993	0.431142	0.368772	0.712298	0.876106	0.147338
chr10:92098980:92104602	377.506	0.247177	0.420377	0.58799	0.556539	0.78717	0.254504
chr10:92109437:92114934	168.382	0.161971	0.442793	0.365793	0.714519	0.877648	0.145986
chr10:92186079:92188269	26.9133	-0.442724	0.57203	-0.773953	0.438959	0.705627	0.357576
chr10:92209970:92214430	108.368	0.227029	0.456983	0.4968	0.61933	0.825936	0.208078
chr10:92240488:92241852	15.697	-0.295595	0.556981	-0.53071	0.59562	0.810744	0.225031
chr10:92289828:92293128	129.236	-0.443592	0.284951	-1.55673	0.119534	0.346357	0.922509
chr10:92322749:92324067	15.4266	-0.895142	0.608217	-1.47175	0.141089	0.382257	0.850508
chr10:92454372:92456769	34.2262	0.150324	0.48855	0.307693	0.758316	0.899217	0.12015
chr10:92536981:92540279	90.2104	0.348634	0.45259	0.770308	0.441117	0.707304	0.355446
chr10:92572607:92575198	106.13	0.00253375	0.357534	0.00708675	0.994346	0.998173	0.00246263
chr10:92590477:92594796	240.664	0.111139	0.327615	0.339237	0.734432	0.887183	0.134049
chr10:92643720:92644971	18.5724	0.483619	0.4809	1.00565	0.314582	0.596791	0.502266
chr10:92689851:92691076	18.9934	1.26588	0.538692	2.34992	0.0187777	0.101142	1.72636
chr10:92742076:92743463	18.7671	0.45338	0.494681	0.916511	0.359399	0.637244	0.444423
chr10:92754925:92759933	183.418	0.882337	0.417784	2.11194	0.0346913	0.154238	1.45978
chr10:92847948:92850003	46.7299	-0.288897	0.349065	-0.827632	0.407879	0.679649	0.389469
chr10:92901644:92902942	16.6483	-0.879143	0.631358	-1.39246	0.163782	0.418234	0.785733
chr10:92913092:92913554	4.10272	0.463381	0.814134	0.569171	0.56924	0.794809	0.244704
chr10:929372:933511	145.747	-0.149175	0.380523	-0.392026	0.695039	0.866908	0.157991
chr10:9293775:9295818	28.5388	1.13272	0.490517	2.30924	0.0209302	0.108874	1.67923
chr10:92939184:92939532	3.50419	1.03915	0.821065	1.26561	0.205653	0.475416	0.686866
chr10:92993517:92994694	16.5782	-0.184535	0.704987	-0.261757	0.793509	0.914819	0.100448
chr10:93031409:93034823	90.5201	0.16033	0.485565	0.330193	0.741254	0.890681	0.130033
chr10:93042063:93042365	2.36758	-0.802349	0.855833	-0.937507	0.348498	0.628002	0.4578
chr10:93071885:93073740	36.1319	0.283441	0.529551	0.535248	0.592479	0.808483	0.227327
chr10:93108611:93112765	146.805	0.654094	0.341021	1.91805	0.0551051	0.212269	1.25881
chr10:93119842:93122566	35.782	-0.604024	0.651259	-0.927471	0.353682	0.632724	0.451387
chr10:93123505:93125665	32.4162	0.440864	0.455794	0.967245	0.333421	0.614515	0.477006
chr10:93496274:93497530	19.2909	0.248214	0.51898	0.478272	0.632457	0.833566	0.198969
chr10:93701279:93703249	58.7074	0.448838	0.440439	1.01907	0.30817	0.59057	0.511209
chr10:93893473:93894774	15.6287	0.250017	0.520033	0.480771	0.630679	0.832508	0.200192
chr10:94361730:94363629	47.2161	0.394925	0.421196	0.937629	0.348435	0.627963	0.457878
chr10:94401852:94404345	51.0298	-0.912706	0.378883	-2.40894	0.015999	0.0902127	1.79591
chr10:94490340:94491262	5.86349	1.96362	0.774604	2.535	0.0112448	0.0699561	1.94905
chr10:94544079:94547029	76.1718	0.140053	0.323341	0.433142	0.664912	0.85076	0.177236
chr10:95183088:95183539	3.16962	0.505214	0.831231	0.607791	0.543326	0.778448	0.264939
chr10:95244660:95246964	48.3901	0.582117	0.39046	1.49085	0.136001	0.374161	0.866458
chr10:95247571:95248826	24.9618	0.108644	0.445613	0.243807	0.80738	0.921459	0.0929218
chr10:95258488:95265382	286.818	0.731464	0.30756	2.37828	0.0173937	0.0959801	1.75961
chr10:95289603:95296530	173.204	0.108894	0.279112	0.390144	0.69643	0.867615	0.157122
chr10:95393352:95393867	2.76579	-1.21139	0.840946	-1.44051	0.149723	0.396387	0.824711
chr10:95655260:95657371	40.8858	-0.000760785	0.419134	-0.00181514	0.998552	0.999485	0.000629431
chr10:95692796:95694410	45.4963	0.295302	0.438823	0.67294	0.500985	0.750043	0.300175
chr10:95831978:95833005	10.7209	-0.83284	0.61399	-1.35644	0.174959	0.434516	0.757062
chr10:95843097:95843552	4.22237	2.14403	0.844027	2.54023	0.0110778	0.0691703	1.95555
chr10:95859808:95865839	158.091	-0.10427	0.294904	-0.353572	0.723659	0.881852	0.140466
chr10:95906656:95908795	30.6509	0.00901039	0.425598	0.0211711	0.983109	0.994389	0.00739827
chr10:95909041:95910806	22.0796	0.534447	0.554169	0.964412	0.33484	0.615503	0.475163
chr10:96043625:96044277	6.23034	-0.449525	0.684999	-0.656242	0.511668	0.756685	0.291011
chr10:96088995:96091231	66.6307	0.236626	0.333247	0.710061	0.477666	0.733591	0.320875
chr10:96123867:96125675	45.8277	1.13387	0.412092	2.75149	0.0059324	0.0439147	2.22677
chr10:96129164:96131590	135.17	-0.0147909	0.283006	-0.0522634	0.958319	0.986439	0.01849
chr10:96271519:96271965	3.58479	2.1867	0.819798	2.66736	0.00764492	0.0528516	2.11663
chr10:96585539:96588558	127.807	0.110788	0.287597	0.385219	0.700075	0.86961	0.154855
chr10:96720275:96721618	14.937	1.25461	0.51973	2.41396	0.0157804	0.0892868	1.80188
chr10:96831202:96834440	66.9764	-0.605485	0.368567	-1.64281	0.100422	0.311127	0.99817
chr10:96977837:96978488	8.57159	0.207441	0.619571	0.334813	0.737766	0.888701	0.132081
chr10:96978579:96979559	12.1712	0.510682	0.579615	0.881071	0.378279	0.654093	0.422187
chr10:97037347:97038250	6.19706	-1.06419	0.780343	-1.36375	0.172648	0.431295	0.762839
chr10:97156522:97158475	43.6592	-0.228558	0.434107	-0.5265	0.598541	0.812948	0.222906
chr10:97183207:97186293	64.9889	-1.39799	0.42906	-3.25826	0.00112098	0.0124021	2.9504
chr10:97217802:97218939	18.9601	-0.00237271	0.599311	-0.00395906	0.996841	0.998837	0.00137405
chr10:97277600:97281295	42.581	-0.773558	0.583084	-1.32667	0.184619	0.448177	0.733723
chr10:97291338:97293079	56.1466	-0.392435	0.364342	-1.07711	0.281433	0.562927	0.550626
chr10:97318264:97321548	75.2557	-0.222329	0.377075	-0.589615	0.555449	0.786573	0.255356
chr10:97331558:97335897	133.201	-0.0931527	0.308494	-0.301959	0.762683	0.90133	0.117656
chr10:97356355:97356935	9.20574	-0.065071	0.633735	-0.102679	0.918218	0.97179	0.0370542
chr10:97399728:97402843	109.83	-0.0786937	0.379604	-0.207305	0.835772	0.934511	0.0779122
chr10:97411225:97415811	124.5	-0.47311	0.299332	-1.58056	0.11398	0.33681	0.943173
chr10:97419092:97419512	13.5754	-0.861821	0.572408	-1.50561	0.132168	0.368127	0.878874
chr10:97425133:97427706	79.7064	-0.41133	0.414477	-0.992406	0.320999	0.603059	0.493496
chr10:97444101:97446866	68.5996	-0.00814899	0.366433	-0.0222387	0.982258	0.994067	0.00777463
chr10:97462818:97465056	62.4915	0.319721	0.346089	0.923813	0.355584	0.633974	0.449058
chr10:97468101:97470628	75.2566	-0.156968	0.345204	-0.454711	0.649317	0.842376	0.187543
chr10:97496887:97499579	58.2303	-0.190966	0.355172	-0.537671	0.590804	0.807496	0.228556
chr10:97640005:97641993	28.5561	-0.596593	0.500937	-1.19095	0.233671	0.509716	0.631395
chr10:97686161:97688740	53.3525	0.915751	0.417539	2.19321	0.0282921	0.13392	1.54833
chr10:97712830:97715458	56.9425	0.343429	0.385581	0.890679	0.373101	0.6498	0.428173
chr10:97736210:97738444	68.6629	-0.00690382	0.343218	-0.020115	0.983952	0.994529	0.00702624
chr10:97804069:97805070	4.15928	-1.43947	0.87624	-1.64278	NA	NA	NA
chr10:98134068:98135848	39.8956	-0.0992142	0.383314	-0.258832	0.795765	0.916143	0.0992154
chr10:98339611:98341742	27.9579	0.990664	0.506654	1.95531	0.0505471	0.200187	1.2963
chr10:98445571:98447734	46.5919	-0.124045	0.373162	-0.332416	0.739575	0.889957	0.131018
chr10:98467487:98467973	6.19944	0.413194	0.738091	0.559815	0.575606	0.799106	0.239875
chr10:98540988:98541576	6.8344	0.375846	0.674436	0.557275	0.57734	0.799952	0.238569
chr10:986263:989753	134.145	0.123508	0.339696	0.363584	0.716169	0.878559	0.144985
chr10:99429390:99432496	110.219	0.120621	0.410909	0.293547	0.769104	0.904853	0.114015
chr10:99618709:99622918	165.543	0.0301068	0.28409	0.105976	0.915601	0.970683	0.0382937
chr10:99659270:99660436	12.0741	-0.222038	0.543381	-0.408624	0.682816	0.860666	0.165696
chr10:99730970:99733375	71.2974	0.241133	0.328511	0.734016	0.462939	0.723168	0.334476
chr10:99984001:99985090	14.1747	0.33436	0.605761	0.551966	0.580971	0.801921	0.235845
chr11:100680368:100682132	30.7114	-0.434311	0.410195	-1.05879	0.289696	0.572063	0.538058
chr11:100686567:100688530	35.473	-0.841885	0.420457	-2.00231	0.0452514	0.185503	1.34437
chr11:100704559:100705102	4.50855	-0.878506	0.767132	-1.14518	0.252133	0.530504	0.59837
chr11:100862522:100864927	42.0376	-0.276492	0.459777	-0.60136	0.5476	0.781206	0.261537
chr11:100909370:100912659	97.4411	0.452871	0.597054	0.758508	0.448147	0.711993	0.34858
chr11:100917653:100919343	20.4057	1.04457	0.536466	1.94714	0.0515179	0.20264	1.28804
chr11:101914697:101917249	101.847	0.10192	0.397407	0.256462	0.797594	0.917179	0.098218
chr11:102002981:102006373	79.7747	0.952332	0.387535	2.45741	0.0139943	0.0817125	1.85405
chr11:102294187:102295834	11.1941	-1.57502	0.616762	-2.55369	0.0106587	0.0672811	1.97229
chr11:102314275:102321441	417.242	-0.326245	0.393573	-0.828932	0.407143	0.678986	0.390253
chr11:102345828:102348831	94.3923	-0.0972776	0.332435	-0.292621	0.769812	0.905054	0.113616
chr11:102391065:102392287	9.94877	-0.297063	0.590518	-0.503056	0.614925	0.823398	0.211178
chr11:102401746:102402641	6.85698	1.69315	0.703496	2.40677	0.0160943	0.090503	1.79333
chr11:102419420:102424063	135.868	-0.708599	0.561205	-1.26264	0.206719	0.476501	0.684619
chr11:102428270:102432565	162.658	-0.0110909	0.417696	-0.0265525	0.978817	0.993326	0.00929865
chr11:102450510:102455996	146.521	-0.355907	0.286764	-1.24111	0.214564	0.486161	0.668443
chr11:102472010:102477757	244.48	0.0321573	0.394608	0.0814918	0.935051	0.978096	0.0291648
chr11:102793782:102794360	4.73213	1.72187	0.790716	2.1776	0.0294355	0.137588	1.53113
chr11:10293065:10294945	27.1432	-0.973056	0.413343	-2.35411	0.018567	0.10044	1.73126
chr11:10297690:10298343	11.8214	-0.83413	0.545367	-1.52948	0.126145	0.358063	0.899131
chr11:103090884:103092953	45.9436	0.390003	0.412887	0.944575	0.344876	0.624655	0.462337
chr11:103109208:103110257	11.8147	0.37057	0.60011	0.617504	0.536902	0.774429	0.270105
chr11:10322269:10323331	31.5035	-1.14977	0.455451	-2.52447	0.0115872	0.0714185	1.93602
chr11:103537109:103537416	2.4321	1.47915	0.855978	1.72802	0.0839847	0.278481	1.0758
chr11:10366195:10366821	4.78294	0.948196	0.767074	1.23612	0.216414	0.488435	0.664715
chr11:103842079:103846203	64.1636	3.0407	0.860137	3.53513	NA	NA	NA
chr11:103959427:103959996	2.64568	1.00181	0.864074	1.1594	0.246292	0.524788	0.60855
chr11:10455121:10455928	7.70662	-0.491424	0.652497	-0.753143	0.451364	0.714607	0.345473
chr11:104653162:104653898	5.45319	-0.00939846	0.712078	-0.0131986	0.989469	0.996208	0.00459766
chr11:104704012:104707345	83.2032	-0.959895	0.634196	-1.51356	0.130137	0.36475	0.885598
chr11:104798381:104798820	2.71117	-0.308262	0.875176	-0.352229	0.724667	0.882606	0.139862
chr11:104799229:104799606	4.34368	0.137557	0.767895	0.179135	0.857831	0.944112	0.0665981
chr11:104967942:104968693	8.1261	-0.0205499	0.67357	-0.0305089	0.975661	0.992164	0.010701
chr11:105034514:105034905	2.88443	0.142843	0.820722	0.174046	0.861829	0.94598	0.0645788
chr11:105034914:105035540	4.69124	-0.274197	0.798531	-0.343376	0.731315	0.885655	0.135895
chr11:105045081:105045723	9.05715	-0.166398	0.609364	-0.273069	0.7848	0.911259	0.105241
chr11:10521772:10524140	33.1167	1.56443	0.608385	2.57144	0.0101275	0.0648644	1.9945
chr11:10540360:10542033	20.3839	0.247137	0.547396	0.451477	0.651646	0.843684	0.185988
chr11:106021461:106022702	17.0774	0.277667	0.574019	0.483724	0.628582	0.830903	0.201638
chr11:106075922:106078641	71.3854	-0.0326497	0.360975	-0.0904489	0.927931	0.975457	0.0324845
chr11:10656601:10659583	60.0052	-0.488918	0.370993	-1.31786	0.18755	0.451703	0.726883
chr11:107456927:107458000	14.31	0.451082	0.56826	0.793794	0.427315	0.696199	0.369252
chr11:10750361:10752244	48.2592	-0.313963	0.392906	-0.799077	0.424246	0.69345	0.372383
chr11:107564612:107566048	28.5913	-0.229878	0.447247	-0.513985	0.607263	0.818114	0.216623
chr11:107857282:107862058	117.468	0.0218323	0.287421	0.0759593	0.939452	0.979734	0.0271256
chr11:107862574:107866561	83.5828	0.433448	0.430105	1.00777	0.313564	0.595932	0.503674
chr11:108008618:108010407	56.1583	-0.327563	0.419808	-0.780268	0.435233	0.703073	0.361278
chr11:108025357:108026667	13.5338	-0.425806	0.589622	-0.722168	0.470191	0.728153	0.327725
chr11:10807044:10810386	157.412	-0.0105879	0.310039	-0.0341503	0.972757	0.991403	0.0119955
chr11:108120515:108122504	30.6552	-0.806141	0.450385	-1.78989	0.0734712	0.256049	1.13388
chr11:108135208:108136568	18.0659	0.137215	0.546269	0.251185	0.801671	0.918657	0.0960039
chr11:108136585:108137639	10.5469	0.41319	0.65598	0.629883	0.528771	0.76846	0.276732
chr11:108144708:108145227	5.7514	-0.00791196	0.811691	-0.0097475	0.992223	0.997274	0.00339082
chr11:108174818:108175866	14.9835	0.592964	0.60607	0.978375	0.327889	0.609751	0.484273
chr11:108220926:108224863	120.287	0.100768	0.397542	0.253477	0.7999	0.917972	0.0969644
chr11:108466222:108468357	45.6606	0.204879	0.370221	0.553398	0.579991	0.801304	0.236579
chr11:10856172:10860358	178.615	0.082884	0.279869	0.296153	0.767113	0.903761	0.115141
chr11:108592694:108593670	14.216	1.66383	0.582994	2.85394	0.00431807	0.0345378	2.36471
chr11:108620667:108622503	31.7193	-0.12353	0.54912	-0.224959	0.822011	0.927175	0.0851223
chr11:108664517:108666281	35.4338	0.490831	0.405738	1.20972	0.226384	0.501108	0.645153
chr11:10866696:10867755	15.7481	0.145934	0.570893	0.255624	0.798241	0.917469	0.0978661
chr11:108853518:108854850	18.8213	0.473031	0.546263	0.865939	0.386523	0.660901	0.412824
chr11:108854963:108855417	5.01467	-0.161623	0.730197	-0.221342	0.824826	0.928833	0.0836376
chr11:109085858:109086354	4.29022	1.03879	0.77742	1.33621	0.181482	0.443587	0.741167
chr11:109166608:109166841	1.34957	0.0788674	0.861898	0.0915043	0.927092	0.975346	0.0328772
chr11:109945780:109947426	33.5517	1.33851	0.480653	2.78478	0.00535648	0.0406357	2.27112
chr11:109953937:109958119	125.567	0.484086	0.503852	0.96077	0.336668	0.616928	0.472799
chr11:109969882:109975312	175.098	0.325405	0.511984	0.635576	0.525053	0.765966	0.279797
chr11:109983845:109985598	35.9037	-0.200189	0.610459	-0.327932	0.742963	0.89116	0.129033
chr11:110030682:110033579	24.6799	-0.723901	0.623258	-1.16148	0.245447	0.523828	0.610042
chr11:110092481:110093890	20.4059	-0.176336	0.516929	-0.341122	0.733012	0.886486	0.134889
chr11:110295537:110296968	20.7504	-0.121203	0.564487	-0.214714	0.829991	0.931895	0.0809269
chr11:110348524:110349723	13.4481	1.07254	0.666077	1.61023	0.107347	0.324669	0.969211
chr11:110429638:110431696	32.5752	-0.10856	0.387092	-0.280449	0.779133	0.908507	0.108389
chr11:110817612:110818145	3.74402	1.25257	0.803731	1.55845	0.119127	0.345581	0.923989
chr11:111176996:111177465	3.15276	2.87237	0.866127	3.31634	0.000912056	0.0105683	3.03998
chr11:111230517:111231145	7.29614	-0.0975232	0.771388	-0.126426	0.899395	0.963749	0.0460495
chr11:111284695:111286149	14.4093	0.450274	0.65244	0.690139	0.490107	0.741838	0.309709
chr11:111358217:111358890	18.2027	0.0635633	0.530039	0.119922	0.904545	0.965826	0.0435698
chr11:111369288:111374108	218.764	-0.132399	0.468933	-0.282342	0.777682	0.907928	0.109198
chr11:111375475:111381573	307.098	-0.677828	0.293424	-2.31006	0.0208848	0.108695	1.68017
chr11:111413201:111421017	482.044	-0.592885	0.273126	-2.17074	0.0299509	0.139244	1.52359
chr11:111426094:111428876	44.6031	-0.554583	0.414216	-1.33887	0.180613	0.442431	0.743252
chr11:111434620:111442406	455.588	-0.127843	0.281171	-0.45468	0.64934	0.842376	0.187528
chr11:111512176:111513685	21.7769	0.735316	0.481358	1.52759	0.126615	0.359	0.897513
chr11:111529862:111534236	204.975	1.40242	0.555742	2.52352	0.0116188	0.0715697	1.93484
chr11:111564434:111565143	8.20971	1.19273	0.636784	1.87305	0.0610616	0.227325	1.21423
chr11:111601501:111603795	47.2866	0.159159	0.464133	0.342917	0.731661	0.885726	0.13569
chr11:111623343:111623960	3.17602	2.83164	0.86834	3.26098	0.00111027	0.0123195	2.95457
chr11:111765347:111766465	17.1956	-0.303011	0.512173	-0.591618	0.554106	0.785508	0.256407
chr11:111766515:111766829	2.98115	-0.413072	0.836218	-0.493977	0.621323	0.82718	0.206683
chr11:111799472:111803367	124.673	-0.163364	0.547777	-0.29823	0.765527	0.902863	0.116039
chr11:111870471:111871880	19.9875	-0.259377	0.465243	-0.557509	0.57718	0.799891	0.238689
chr11:111878102:111880696	100.847	0.468836	0.361024	1.29863	0.194071	0.460957	0.712038
chr11:111924891:111927054	55.057	-0.15665	0.376403	-0.416177	0.67728	0.857814	0.169232
chr11:111936574:111937324	7.01453	1.23838	0.694619	1.78283	0.0746148	0.258824	1.12718
chr11:111994245:111994650	3.30984	0.600074	0.823901	0.728333	0.46641	0.725921	0.331233
chr11:112023795:112026379	78.497	0.351461	0.363865	0.96591	0.334089	0.614965	0.476138
chr11:112073551:112075144	40.5478	-0.205534	0.381305	-0.539029	0.589867	0.807076	0.229246
chr11:112085528:112087836	68.3352	0.126509	0.365351	0.346267	0.729142	0.884567	0.137188
chr11:112100674:112101196	6.63088	-0.690406	0.657269	-1.05042	0.293527	0.575543	0.532353
chr11:112118504:112118767	3.27478	-0.984438	0.816006	-1.20641	0.227659	0.502406	0.642714
chr11:112130933:112133522	85.1003	0.219838	0.338794	0.648885	0.516413	0.76043	0.287003
chr11:112225467:112227406	68.9413	0.0236306	0.3237	0.0730015	0.941805	0.980708	0.0260391
chr11:113187461:113187685	2.04205	0.162815	0.869191	0.187318	0.851412	0.940916	0.0698604
chr11:113188726:113188989	1.91002	0.0919102	0.87052	0.105581	0.915915	0.970749	0.0381448
chr11:113314216:113315618	21.4371	-0.647275	0.544333	-1.18912	0.234394	0.510577	0.630053
chr11:113331244:113336107	168.55	0.638644	0.399536	1.59847	0.10994	0.329324	0.958846
chr11:113363310:113364877	18.5345	0.430502	0.606632	0.709659	0.477916	0.733876	0.320649
chr11:113772558:113774683	29.9956	-0.435896	0.475529	-0.916655	0.359324	0.637192	0.444514
chr11:113846947:113849495	51.8572	0.0985387	0.561957	0.175349	0.860805	0.945513	0.0650951
chr11:113859258:113860285	12.9879	0.335277	0.703718	0.476436	0.633764	0.834117	0.198073
chr11:113874390:113876288	21.7685	0.0706767	0.469341	0.150587	0.880301	0.954856	0.0553686
chr11:114159415:114160445	19.1761	0.0229491	0.473119	0.0485059	0.961313	0.987623	0.0171352
chr11:114170658:114174407	106.995	0.144036	0.348169	0.413696	0.679097	0.858748	0.168069
chr11:114186245:114187875	31.4955	-0.155701	0.440694	-0.353308	0.723858	0.881971	0.140347
chr11:114258896:114259278	5.44682	0.124756	0.782704	0.15939	0.873361	0.952107	0.0588061
chr11:114399336:114401738	81.9498	0.306502	0.309096	0.991608	0.321389	0.603561	0.492969
chr11:114439256:114440639	28.1623	-0.216712	0.459426	-0.471701	0.63714	0.835665	0.195765
chr11:114447350:114448156	4.782	2.21379	0.837589	2.64305	0.0082164	0.055776	2.08532
chr11:115191601:115196302	210.09	0.0232931	0.547333	0.0425574	NA	NA	NA
chr11:115206886:115210989	90.8859	-0.0462889	0.529493	-0.0874211	0.930337	0.976477	0.0313598
chr11:115218170:115226955	625.059	0.393702	0.552079	0.713126	0.475768	0.732367	0.322605
chr11:115255781:115260801	168.332	0.140585	0.428796	0.327861	0.743017	0.891189	0.129001
chr11:115265686:115266778	102.023	-0.145217	0.479398	-0.302915	0.761954	0.901063	0.118071
chr11:115267983:115269939	207.859	0.0762856	0.400114	0.19066	0.848792	0.940193	0.0711987
chr11:11529567:11529852	2.40827	0.987181	0.849713	1.16178	0.245324	0.523675	0.61026
chr11:115323882:115324762	6.55365	-0.182567	0.716777	-0.254705	0.798951	0.917722	0.09748
chr11:115342187:115342516	4.02529	0.214652	0.792593	0.270822	0.786528	0.911993	0.104286
chr11:115496736:115497544	11.8778	-0.463873	0.548524	-0.845676	0.397734	0.671233	0.400408
chr11:115501450:115505292	109.894	-1.15936	0.368152	-3.14912	0.00163761	0.0166446	2.78579
chr11:115847434:115849764	38.322	0.859721	0.485866	1.76946	0.0768168	0.262867	1.11454
chr11:115939921:115940423	4.38715	0.916458	0.7807	1.17389	0.240438	0.518198	0.618996
chr11:116276157:116277196	11.5157	1.10856	0.642038	1.72663	0.0842336	0.279004	1.07451
chr11:116771412:116774583	64.3837	-0.101329	0.349037	-0.290311	0.771578	0.905501	0.11262
chr11:116786647:116789007	44.3776	-0.434278	0.444576	-0.976835	0.328651	0.610258	0.483265
chr11:116851036:116856581	149.316	-1.09394	0.347131	-3.15136	0.00162511	0.0165551	2.78912
chr11:116924431:116926421	31.9824	-0.150649	0.443849	-0.339415	0.734297	0.887163	0.134128
chr11:117062266:117065122	61.426	0.406434	0.519915	0.781731	0.434372	0.702201	0.362138
[truncated: 28,758 more rows]
