# Supplementary material for: NSD2 overexpression drives clustered chromatin and transcriptional changes in a subset of insulated domains
Source: Nat Commun. 2019 Oct 24;10:4843. doi: 10.1038/s41467-019-12811-4 (PMC6813313; doi:10.1038/s41467-019-12811-4)
Supplement: Supplementary file 6 — Supplementary Data 3 [file 41467_2019_12811_MOESM6_ESM.xlsx]

## Sheet: CTCF
	baseMean	log2FoldChange	lfcSE	stat	pvalue	FDR	log10.pvalue
chr10:10000826:10001376	12.2754	0.0678506	0.386445	0.175576	0.860627	0.935379	0.0651851
chr10:100008804:100010859	86.4729	-0.179941	0.209815	-0.857614	0.391106	0.63298	0.407706
chr10:100020499:100020967	16.8375	0.0884994	0.368859	0.239927	0.810387	0.907764	0.0913078
chr10:100045421:100046817	161.633	-0.172674	0.163835	-1.05395	0.291905	0.544294	0.534758
chr10:100100410:100100998	21.6031	0.771067	0.339497	2.27121	0.0231345	0.122983	1.63574
chr10:100240462:100241409	77.0591	0.136163	0.219356	0.620739	0.534771	0.741733	0.271832
chr10:100303453:100304494	71.0882	-0.432294	0.225395	-1.91794	0.0551191	0.212362	1.2587
chr10:100337870:100339267	127.484	-0.298164	0.1775	-1.67979	0.0929972	0.290512	1.03153
chr10:100342009:100343045	137.094	-0.690931	0.172991	-3.99403	6.49608e-05	0.00137083	4.18735
chr10:100433160:100434488	273.164	-0.0877056	0.144597	-0.606553	0.544148	0.747709	0.264283
chr10:100482251:100483349	94.8671	-0.0256932	0.196471	-0.130773	0.895955	0.952805	0.047714
chr10:100508379:100509428	122.568	-0.328576	0.185459	-1.77169	0.0764454	0.25817	1.11665
chr10:100510846:100511442	17.9533	-0.261482	0.351507	-0.74389	0.456943	0.685327	0.340138
chr10:100516556:100517381	74.9453	-0.155382	0.229118	-0.678175	0.497661	0.716055	0.303067
chr10:100518346:100519606	165.785	-0.138973	0.167593	-0.829224	0.406978	0.646304	0.390429
chr10:100524466:100525175	26.6061	-0.0670473	0.315003	-0.212846	0.831447	0.919009	0.0801656
chr10:100534849:100536290	145.978	-0.268572	0.171926	-1.56214	0.118256	0.332822	0.927178
chr10:100561686:100562632	74.3355	-0.237034	0.231844	-1.02239	0.306598	0.55867	0.51343
chr10:100562871:100563551	23.158	-0.0615952	0.327636	-0.187999	0.850878	0.930021	0.0701329
chr10:100569432:100569740	5.72621	-0.232582	0.423537	-0.549143	0.582908	NA	0.2344
chr10:10056977:10057422	6.37012	-0.7418	0.424259	-1.74846	0.0803847	NA	1.09483
chr10:100637668:100638396	30.8642	0.665653	0.322109	2.06654	0.0387771	0.170825	1.41142
chr10:100670182:100670594	6.87181	-0.815146	0.41883	-1.94625	0.0516251	NA	1.28714
chr10:100670754:100672096	65.1982	-0.0723913	0.25851	-0.280032	0.779453	0.891137	0.10821
chr10:100704919:100705617	24.3082	0.992632	0.334556	2.96701	0.0030071	0.0288308	2.52185
chr10:100729011:100729824	30.3406	0.726195	0.306173	2.37185	0.0176995	0.102695	1.75204
chr10:100743154:100744248	90.6314	-0.0146719	0.201935	-0.0726567	0.942079	0.974854	0.0259125
chr10:100817497:100817920	11.8451	0.306701	0.398846	0.768972	0.44191	0.673426	0.354666
chr10:100826938:100827289	8.91858	0.157506	0.409304	0.384813	0.700376	0.84755	0.154669
chr10:100827726:100828046	8.84304	-0.150411	0.408463	-0.368235	0.712698	0.85475	0.147095
chr10:100871911:100872886	116.032	0.0534743	0.183696	0.291103	0.770973	0.887049	0.112961
chr10:100878214:100879055	69.8281	0.102851	0.221226	0.464914	0.641993	0.810906	0.19247
chr10:100888646:100889604	67.246	0.307496	0.223499	1.37583	0.168875	0.406861	0.772435
chr10:100930183:100930793	18.1574	-0.338756	0.365707	-0.926304	0.354288	0.601711	0.450644
chr10:100933903:100934808	81.2138	-0.114292	0.21532	-0.530802	0.595556	0.78218	0.225077
chr10:100968802:100969592	60.7089	-0.404535	0.280636	-1.44149	0.149446	0.379827	0.825515
chr10:100997425:100998521	116.828	-0.135255	0.193875	-0.697638	0.485403	0.706683	0.313897
chr10:100998523:100999659	67.4438	-0.310647	0.241514	-1.28625	0.198357	0.445005	0.702553
chr10:101012186:101013878	357.334	-0.197534	0.132978	-1.48546	0.137422	0.361956	0.861945
chr10:101013908:101015162	191.079	-0.0525667	0.167859	-0.31316	0.754159	0.877723	0.122537
chr10:101018365:101019668	66.4982	0.33957	0.248345	1.36733	0.171522	0.410251	0.765681
chr10:101029606:101029862	5.2184	0.511895	0.424578	1.20566	0.22795	NA	0.642161
chr10:101038479:101038914	17.4891	-0.584777	0.357469	-1.63588	0.101865	0.30585	0.991976
chr10:101040805:101041769	112.122	-0.127155	0.189954	-0.669398	0.503241	0.72023	0.298224
chr10:101049866:101050930	57.7042	-0.0913856	0.24004	-0.380709	0.703419	0.849435	0.152786
chr10:101055434:101055887	25.9961	0.0369666	0.321407	0.115015	0.908433	0.959094	0.041707
chr10:101059404:101060761	171.718	-0.277046	0.17622	-1.57216	0.115914	0.328839	0.935865
chr10:101066410:101067083	30.9902	-0.563464	0.3019	-1.8664	0.061986	0.228012	1.20771
chr10:101067433:101068485	171.687	-0.349525	0.164779	-2.12118	0.0339065	0.157015	1.46972
chr10:101095153:101096595	137.312	-0.285426	0.185939	-1.53505	0.124772	0.343733	0.903883
chr10:101101665:101101973	7.34942	0.221466	0.417984	0.529842	0.596221	NA	0.224593
chr10:101141886:101142950	106.833	0.00594924	0.200956	0.0296047	0.976382	0.989558	0.0103801
chr10:101161045:101162417	170.284	-0.0940987	0.166958	-0.563607	0.573022	0.76607	0.241829
chr10:101213237:101215374	252.525	-0.0857491	0.147446	-0.581564	0.56086	0.758088	0.251145
chr10:101271912:101272833	130.381	0.023126	0.185799	0.124468	0.900945	0.955405	0.0453017
chr10:101288217:101288837	24.9619	-0.170568	0.325756	-0.523606	0.600553	0.784598	0.221449
chr10:101291346:101292142	52.4468	0.358945	0.271969	1.3198	0.186901	0.430336	0.728389
chr10:101297333:101298752	172.664	-0.135341	0.163989	-0.825304	0.409199	0.647579	0.388066
chr10:101301244:101302079	49.136	-0.0919933	0.251146	-0.366294	0.714146	0.855527	0.146213
chr10:101380789:101381070	3.87167	-0.344242	0.423182	-0.813462	0.415953	NA	0.380955
chr10:101441910:101442808	155.049	-0.0998292	0.168608	-0.592079	0.553798	0.753616	0.256649
chr10:101443718:101444805	73.0358	-0.102906	0.248659	-0.413845	0.678987	0.835573	0.168138
chr10:101466897:101468036	147.132	-0.225043	0.170735	-1.31809	0.187475	0.431038	0.727057
chr10:101495183:101495985	54.6583	-0.0933974	0.255655	-0.365325	0.714869	0.855825	0.145774
chr10:101536313:101537511	95.849	0.0952011	0.213203	0.446527	0.655216	0.819648	0.183615
chr10:101569886:101570923	62.0805	0.212517	0.243816	0.871626	0.383412	0.626756	0.416334
chr10:101602306:101603565	174.397	-0.266601	0.161383	-1.65198	0.0985382	0.300099	1.0064
chr10:101617256:101617608	10.773	-0.459393	0.394851	-1.16346	0.244643	0.496578	0.611468
chr10:101749069:101749314	5.85484	0.331137	0.422654	0.783471	0.43335	NA	0.363161
chr10:101779565:101781974	207.742	-0.404538	0.152616	-2.65069	0.00803282	0.0595514	2.09513
chr10:101835479:101836738	127.023	-0.227015	0.184273	-1.23195	0.217969	0.468167	0.661606
chr10:101840290:101841382	125.504	0.0512753	0.182635	0.280753	0.7789	0.890897	0.108518
chr10:101889102:101890454	180.757	-0.445529	0.162439	-2.74274	0.00609294	0.0488578	2.21517
chr10:101985037:101985497	6.50173	-0.162791	0.424073	-0.383875	0.701071	NA	0.154238
chr10:102009413:102010632	211.483	-0.219074	0.15349	-1.42728	0.153499	0.38612	0.813894
chr10:102057554:102057905	6.82603	-0.196393	0.418191	-0.469625	0.638623	NA	0.194756
chr10:102064866:102065311	12.9323	-0.239522	0.389654	-0.614704	0.53875	0.744416	0.268612
chr10:102072342:102073652	174.064	-0.168213	0.165457	-1.01666	0.309317	0.561124	0.509597
chr10:102101058:102101663	19.6438	-0.248668	0.35998	-0.690782	0.489703	0.710213	0.310067
chr10:102112073:102112719	22.212	-0.216396	0.340846	-0.634878	0.525508	0.735499	0.279421
chr10:102117154:102117944	31.9598	-0.14972	0.293009	-0.510973	0.60937	0.79035	0.215119
chr10:102120233:102120491	10.1825	-0.0771897	0.401508	-0.19225	0.847547	0.928019	0.0718363
chr10:102132116:102133126	159.774	-0.159722	0.168232	-0.949413	0.34241	0.591659	0.465453
chr10:102169160:102170129	203.111	-0.220196	0.166123	-1.3255	0.185006	0.427952	0.732815
chr10:102229490:102230412	150.596	-0.294012	0.179434	-1.63855	0.101307	0.304981	0.99436
chr10:102230854:102232534	96.297	-0.160728	0.201211	-0.798805	0.424404	0.659605	0.372221
chr10:102268077:102268827	17.5384	-0.612605	0.354463	-1.72826	0.0839416	0.272701	1.07602
chr10:10233135:10233843	17.2953	-0.589975	0.378167	-1.56009	0.118738	0.333748	0.92541
chr10:102346987:102347811	57.1353	-0.737717	0.24529	-3.00753	0.00263382	0.0262014	2.57941
chr10:102351549:102352903	249.436	-0.259537	0.155492	-1.66913	0.0950906	0.293882	1.02186
chr10:102375222:102375742	14.4093	-0.427132	0.368224	-1.15998	0.246057	0.497981	0.608964
chr10:102384002:102384554	22.1994	0.414016	0.334343	1.2383	0.215605	0.465296	0.666341
chr10:102393514:102394558	95.0437	-0.236406	0.2091	-1.13059	0.258229	0.510535	0.587995
chr10:102399074:102400279	103.658	-0.354859	0.202708	-1.75059	0.0800159	0.265373	1.09682
chr10:102403406:102404449	95.4432	-0.372776	0.205419	-1.81471	0.0695679	0.244721	1.15759
chr10:102422714:102423069	9.78617	0.0974287	0.398169	0.244692	0.806695	0.905774	0.0932907
chr10:102432307:102432572	6.60191	-0.112916	0.422437	-0.267297	0.78924	NA	0.102791
chr10:102453033:102453326	7.93513	-0.515668	0.416399	-1.2384	0.215568	NA	0.666415
chr10:102478618:102479686	209.795	-0.275378	0.152534	-1.80535	0.0710197	0.247781	1.14862
chr10:102503031:102504237	140.212	-0.442499	0.177498	-2.49298	0.0126676	0.0816791	1.89731
chr10:102539620:102540698	85.3118	-0.266258	0.209098	-1.27336	0.202889	0.450638	0.692742
chr10:102583459:102584566	213.126	-0.161716	0.153839	-1.0512	0.293166	0.545267	0.532887
chr10:102595780:102597402	156.018	-0.332965	0.170928	-1.94798	0.0514176	0.202952	1.28889
chr10:102608363:102608777	8.99133	-0.702137	0.414488	-1.69398	0.0902683	0.284914	1.04446
chr10:102615190:102615802	22.3059	0.00602634	0.348317	0.0173013	0.986196	0.994102	0.00603666
chr10:102644643:102645550	74.6218	-0.192881	0.242028	-0.796937	0.425488	0.660391	0.371113
chr10:102669505:102670523	62.6002	0.0521629	0.232688	0.224176	0.822621	0.914176	0.0848004
chr10:102678367:102679543	97.0391	-0.32654	0.201823	-1.61795	0.105673	0.312574	0.976036
chr10:102713475:102714068	20.1381	-0.130719	0.338094	-0.386635	0.699026	0.846771	0.155507
chr10:102714694:102715399	30.4471	-0.210523	0.307061	-0.685604	0.492963	0.712791	0.307186
chr10:102728852:102729907	151.875	-0.239044	0.18002	-1.32788	0.184219	0.426988	0.734666
chr10:102752577:102753776	92.0061	-0.380784	0.204986	-1.8576	0.0632252	0.230753	1.19911
chr10:102777013:102777545	11.5777	-0.337035	0.3891	-0.866193	0.386385	0.629143	0.41298
chr10:102834428:102835681	149.25	-0.0285206	0.17076	-0.167022	0.867353	0.93894	0.0618041
chr10:102885094:102885363	4.54343	-0.160973	0.424426	-0.379273	0.704485	NA	0.152128
chr10:102901154:102902156	72.5098	-0.0768289	0.225052	-0.341383	0.732816	0.865615	0.135005
chr10:102917081:102918167	124.782	-0.0519887	0.187514	-0.277252	0.781586	0.892431	0.107023
chr10:10294237:10294562	6.70131	0.289146	0.422208	0.684842	0.493443	NA	0.306763
chr10:103053659:103054428	50.105	-0.232054	0.247536	-0.937458	0.348523	0.596888	0.457769
chr10:103069005:103070573	111.323	-0.338559	0.190204	-1.77998	0.0750795	0.255785	1.12448
chr10:10315550:10315943	5.54121	-0.0893415	0.424882	-0.210274	0.833454	NA	0.0791185
chr10:103238853:103239138	4.97429	-0.561721	0.424886	-1.32205	0.186151	NA	0.730134
chr10:103244200:103245393	132.752	-0.182762	0.17497	-1.04453	0.296241	0.548447	0.528355
chr10:103333613:103334822	124.324	-0.407566	0.20283	-2.00939	0.0444957	0.185856	1.35168
chr10:103353171:103353758	18.9406	-0.351076	0.350639	-1.00125	0.316707	0.567981	0.499342
chr10:103368514:103368812	6.80321	-0.453967	0.418337	-1.08517	0.277846	NA	0.556196
chr10:103396447:103397004	17.5225	-0.328699	0.351773	-0.934406	0.350095	0.598185	0.455815
chr10:103416446:103417510	109.443	-0.245403	0.194317	-1.2629	0.206624	0.455056	0.684819
chr10:103458710:103459057	8.62529	-0.254505	0.414665	-0.61376	0.539374	0.744641	0.26811
chr10:103476024:103476932	59.6733	-0.22278	0.241336	-0.923111	0.355949	0.60319	0.448612
chr10:103481501:103482656	167.907	-0.272774	0.164591	-1.65729	0.0974617	0.29805	1.01117
chr10:103485302:103486449	170.361	-0.166049	0.17551	-0.946097	0.344099	0.593442	0.463316
chr10:103507258:103507818	23.4118	-0.425876	0.329236	-1.29353	0.195829	0.441823	0.708124
chr10:103542403:103543457	86.3599	-0.355259	0.205029	-1.73272	0.0831449	0.27107	1.08016
chr10:103564388:103565902	162.845	0.13991	0.175027	0.799363	0.42408	0.659359	0.372552
chr10:103592421:103593451	120.236	-0.342793	0.199982	-1.71412	0.0865071	0.277802	1.06295
chr10:103598424:103599398	74.8837	-0.272667	0.217668	-1.25267	0.210325	0.459359	0.677109
chr10:103605430:103606382	81.8911	0.0388979	0.217065	0.179199	0.857781	0.933845	0.0666235
chr10:103666055:103666675	30.3687	0.209422	0.297995	0.70277	0.482199	0.704482	0.316774
chr10:103685698:103687198	168.689	-0.279483	0.166267	-1.68093	0.092777	0.290209	1.03256
chr10:103696097:103697180	69.3744	-0.546568	0.227837	-2.39894	0.0164426	0.0976885	1.78403
chr10:103712525:103713609	220.135	-0.0738916	0.149773	-0.493359	0.621759	0.797497	0.206378
chr10:103736846:103737099	5.57644	-0.277139	0.423781	-0.653967	0.513133	NA	0.28977
chr10:103752434:103753378	71.0969	-0.108526	0.23589	-0.460072	0.645464	0.813115	0.190128
chr10:103780989:103781869	39.8236	-0.970108	0.28482	-3.40604	0.00065913	0.0089152	3.18103
chr10:103847847:103848293	12.968	0.137847	0.378054	0.364622	0.715393	0.856216	0.145455
chr10:103858688:103859927	83.112	-0.0873652	0.206882	-0.422294	0.67281	0.831912	0.172107
chr10:103884254:103885889	131.532	-0.124914	0.175864	-0.710287	0.477526	0.700996	0.321003
chr10:103887702:103889185	179.64	-0.268032	0.164396	-1.63041	0.103015	0.307996	0.987098
chr10:103918504:103918923	7.4463	-0.71971	0.417031	-1.7258	0.0843842	NA	1.07374
chr10:103926924:103927246	6.89743	-0.483077	0.421049	-1.14732	0.251251	NA	0.599893
chr10:103960860:103961077	4.16261	0.0949738	0.422519	0.22478	0.822151	NA	0.0850486
chr10:103982588:103983250	31.4231	-0.651896	0.312833	-2.08385	0.0371741	0.166138	1.42976
chr10:104027864:104028822	80.4929	-0.1511	0.210765	-0.716913	0.473428	0.698175	0.324746
chr10:104045495:104046062	14.3804	-0.272623	0.387532	-0.703485	0.481754	0.704124	0.317175
chr10:104080489:104081421	63.5339	-0.0951328	0.234559	-0.405582	0.68505	0.838876	0.164278
chr10:104121368:104122172	44.9246	-0.360195	0.269254	-1.33775	0.180977	0.422736	0.742376
chr10:104123025:104123896	41.9795	-0.609791	0.274433	-2.222	0.0262832	0.133599	1.58032
chr10:104127142:104128022	48.107	-0.483596	0.252552	-1.91484	0.055513	0.213323	1.25561
chr10:104138839:104139753	41.2221	-0.24839	0.273391	-0.908551	0.363587	0.61055	0.439391
chr10:104197671:104197935	3.82146	-0.951259	0.413539	-2.30029	0.0214318	NA	1.66894
chr10:104209409:104210458	73.871	0.0651992	0.219677	0.296795	0.766623	0.884722	0.115418
chr10:104274280:104275342	82.9716	0.221342	0.224722	0.984958	0.324645	0.575719	0.488592
chr10:104290467:104292317	210.196	-0.3125	0.153345	-2.0379	0.0415603	0.178147	1.38132
chr10:104297508:104298301	41.4017	0.829754	0.280268	2.96057	0.0030707	0.0293002	2.51276
chr10:104304969:104306615	135.406	-0.0371324	0.175318	-0.211801	0.832263	0.919473	0.0797396
chr10:104321464:104321746	5.02578	1.18805	0.424902	2.79606	0.00517302	NA	2.28626
chr10:104337829:104338256	14.0972	-0.14062	0.38901	-0.361481	0.71774	0.857379	0.144033
chr10:104349773:104351066	136.006	-0.254372	0.188473	-1.34965	0.17713	0.417584	0.751709
chr10:104353303:104354386	63.6907	-0.335333	0.229305	-1.46239	0.143635	0.371295	0.84274
chr10:104406530:104407339	72.2488	-0.0851157	0.21863	-0.389314	0.697044	0.845732	0.15674
chr10:104485580:104486278	27.7138	0.0704703	0.312703	0.225358	0.8217	0.913521	0.0852865
chr10:104546774:104546999	5.2202	-0.111152	0.424995	-0.261536	0.793679	NA	0.100355
chr10:104580455:104581537	67.2911	0.266114	0.230356	1.15523	0.247997	0.499774	0.605554
chr10:104614085:104615085	66.855	0.241023	0.227279	1.06047	0.28893	0.541022	0.539207
chr10:104622455:104623228	72.1755	0.245872	0.220207	1.11655	0.264187	0.516514	0.578088
chr10:104638613:104639271	29.0676	0.916912	0.330031	2.77826	0.00546512	0.0450466	2.2624
chr10:104642473:104643115	24.4468	1.63434	0.337216	4.84656	1.25623e-06	5.03491e-05	5.90093
chr10:104650005:104650485	12.58	-0.189157	0.38239	-0.494671	0.620832	0.797153	0.207026
chr10:104924971:104925851	53.9045	0.945036	0.248762	3.79895	0.00014531	0.00261877	3.8377
chr10:10497248:10497755	14.8148	-0.0781775	0.370466	-0.211025	0.832868	0.919802	0.079424
chr10:1050627:1050960	6.90703	-0.476668	0.421617	-1.13057	0.258236	NA	0.587983
chr10:105063591:105064460	67.509	1.82324	0.250271	7.28507	3.21513e-13	1.0149e-10	12.4928
chr10:10509343:10509966	10.9574	-0.858166	0.407853	-2.10411	0.035369	0.161259	1.45138
chr10:10518192:10518698	8.1509	-0.708203	0.415022	-1.70642	0.0879298	NA	1.05586
chr10:105691672:105692314	30.3615	1.79295	0.338668	5.29411	1.19596e-07	6.92038e-06	6.92228
chr10:105796917:105798035	96.1763	0.53364	0.222306	2.40047	0.016374	0.0974402	1.78584
chr10:105949834:105951118	96.8428	0.0923078	0.219215	0.421082	0.673695	0.832422	0.171537
chr10:105974730:105975172	9.35749	-0.30022	0.413605	-0.72586	0.467925	0.694071	0.329824
chr10:106175544:106176405	87.3953	0.774305	0.230916	3.35318	0.00079888	0.0103703	3.09752
chr10:106188947:106189842	61.6108	1.52092	0.259603	5.85865	4.66641e-09	4.4777e-07	8.33102
chr10:106271166:106271786	19.7665	0.396664	0.35064	1.13125	0.257948	0.510266	0.588468
chr10:106355359:106355888	13.794	0.360684	0.372926	0.967173	0.333458	0.583659	0.476959
chr10:106571451:106572068	26.9335	1.66433	0.324325	5.13169	2.87153e-07	1.44909e-05	6.54189
chr10:106609893:106610321	12.9162	0.581968	0.386381	1.5062	0.132016	0.354166	0.879375
chr10:106624546:106625615	169.047	-0.00258539	0.176985	-0.014608	0.988345	0.995134	0.00509146
chr10:106705067:106706247	110.651	0.434326	0.197175	2.20274	0.027613	0.13773	1.55889
chr10:106710887:106712000	155.1	0.3064	0.177715	1.72411	0.0846885	0.274109	1.07218
chr10:106722524:106723047	12.1252	0.714548	0.387154	1.84564	0.0649444	0.234538	1.18746
chr10:10677167:10678193	88.9431	0.343811	0.236633	1.45293	0.146244	0.374873	0.834922
chr10:106795442:106796084	36.3469	-0.324735	0.307254	-1.05689	0.29056	0.542634	0.536764
chr10:107144522:107144776	4.89447	0.380032	0.424306	0.895655	0.370437	NA	0.431285
chr10:107223973:107224243	4.57167	0.458933	0.423842	1.08279	0.2789	NA	0.554551
chr10:107264817:107265221	9.97771	1.20074	0.410475	2.92525	0.00344179	0.0320256	2.46322
chr10:1074057:1074336	10.1464	0.287996	0.401331	0.717602	0.473003	0.697796	0.325136
chr10:107409457:107409996	23.2963	0.993602	0.334193	2.97313	0.00294776	0.0284046	2.53051
chr10:1074589:1075447	25.1403	-0.338918	0.347539	-0.975196	0.329463	0.580017	0.482193
chr10:107814617:107815469	44.2469	1.37224	0.270652	5.07014	3.97534e-07	1.89734e-05	6.40063
chr10:108112167:108112734	22.8266	0.875091	0.346823	2.52316	0.0116305	0.0769613	1.9344
chr10:108204177:108205083	80.9363	1.39666	0.236716	5.90018	3.63107e-09	3.61994e-07	8.43997
chr10:108249734:108250521	42.6762	1.49557	0.281625	5.3105	1.09324e-07	6.41523e-06	6.96128
chr10:108358963:108359213	7.5096	0.147305	0.412962	0.356704	0.721313	NA	0.141876
chr10:108480692:108480972	5.03432	0.500122	0.424967	1.17685	0.239256	NA	0.621137
chr10:108544097:108545369	167.372	0.302627	0.17087	1.7711	0.0765445	0.258367	1.11609
chr10:108691111:108691457	8.97308	1.04413	0.408599	2.55539	0.0106069	0.0723098	1.97441
chr10:108783641:108784639	59.6212	0.647935	0.2511	2.58039	0.00986886	0.0688684	2.00573
chr10:108786699:108786959	12.4096	0.462768	0.381984	1.21149	0.225709	0.477112	0.646452
chr10:108863135:108863352	2.71215	0.0206885	0.379588	0.0545024	0.956535	NA	0.0192992
chr10:108937031:108937258	3.07219	0.299682	0.411943	0.727484	0.46693	NA	0.330749
chr10:109012063:109012295	3.76421	0.330949	0.419492	0.788928	0.430154	NA	0.366376
chr10:109018851:109019238	12.3467	-0.108487	0.380934	-0.284791	0.775804	0.889157	0.110248
chr10:10903467:10904174	29.3172	0.185319	0.301726	0.614196	0.539086	0.744495	0.268342
chr10:109126167:109126580	12.612	0.40439	0.380189	1.06366	0.287484	0.539479	0.541386
chr10:109223471:109223977	7.89841	-0.709738	0.413781	-1.71525	0.0862997	NA	1.06399
chr10:10931331:10931895	14.2523	-0.611227	0.37218	-1.64229	0.10053	0.303524	0.997704
chr10:109343347:109343600	5.02333	1.00221	0.423675	2.36552	0.0180046	NA	1.74462
chr10:109345837:109346088	4.79106	0.756124	0.424018	1.78323	0.0745481	NA	1.12756
chr10:109447629:109447957	6.99547	0.909257	0.418768	2.17127	0.0299109	NA	1.52417
chr10:109647592:109648179	9.36159	-0.135494	0.409445	-0.330921	0.740705	0.869971	0.130355
chr10:109757604:109758119	16.9456	-0.0681693	0.35994	-0.189391	0.849786	0.9296	0.0706902
chr10:109773293:109774633	83.832	-0.0277923	0.214007	-0.129867	0.896672	0.953147	0.0473664
chr10:109851747:109853344	215.345	-0.228533	0.151585	-1.50763	0.13165	0.353591	0.880581
chr10:109866311:109867074	44.2722	0.0660748	0.264597	0.249718	0.802805	0.903372	0.0953899
chr10:109883819:109884969	184.211	-0.26339	0.162227	-1.62358	0.104465	0.310734	0.981031
chr10:109891972:109892320	8.78393	-0.550836	0.407456	-1.35189	0.176411	0.416795	0.753475
chr10:109956135:109957311	75.3077	-0.129731	0.215556	-0.601842	0.547279	0.749761	0.261791
chr10:109977912:109979338	151.493	0.160319	0.184332	0.869726	0.38445	0.627708	0.41516
chr10:109990929:109991419	11.7537	0.334634	0.39274	0.852049	0.394187	0.635757	0.404298
chr10:109998217:109998523	7.11435	-0.48842	0.416724	-1.17205	0.241179	NA	0.617661
chr10:110015760:110016472	37.6493	-0.843231	0.289105	-2.9167	0.00353757	0.0327107	2.4513
chr10:110035097:110035525	12.1824	0.0188964	0.388036	0.0486976	0.96116	0.9832	0.0172042
chr10:11004894:11005299	8.68752	-0.240413	0.409481	-0.587116	0.557126	0.755517	0.254047
chr10:110072664:110072884	6.49502	-0.028881	0.419469	-0.0688514	0.945108	NA	0.0245186
chr10:1100926:1101329	10.1784	0.103251	0.401716	0.257025	0.797159	0.900512	0.0984549
chr10:110103925:110104364	12.3886	-0.827559	0.382893	-2.16133	0.0306697	0.14724	1.51329
chr10:110122077:110122316	4.33346	-1.01268	0.422309	-2.39797	0.0164861	NA	1.78288
chr10:110136593:110137818	121.013	-0.320337	0.182783	-1.75255	0.079679	0.264754	1.09866
chr10:110137853:110139006	85.6339	-0.22599	0.212306	-1.06446	0.287122	0.53917	0.541934
chr10:110192450:110192970	26.2406	0.629598	0.33728	1.86669	0.0619447	0.227916	1.208
chr10:110206038:110206894	60.5769	0.460643	0.240897	1.9122	0.0558505	0.214224	1.25297
chr10:110208890:110209526	21.8277	-0.190704	0.342956	-0.556061	0.578169	0.769463	0.237945
chr10:110221460:110222192	23.1935	0.220515	0.342398	0.64403	0.519556	0.73164	0.284368
chr10:110224182:110224654	12.4259	-0.729201	0.385717	-1.89051	0.05869	0.220891	1.23144
chr10:110225491:110226504	48.731	-0.103101	0.257947	-0.399698	0.689379	0.841164	0.161542
chr10:110268563:110268947	8.01585	-0.0641339	0.413825	-0.154978	0.876838	NA	0.0570805
chr10:110279122:110280086	61.8607	-0.540568	0.241011	-2.24292	0.0249023	0.128893	1.60376
chr10:110306000:110306843	116.39	-0.296622	0.193665	-1.53162	0.125616	0.345029	0.900956
chr10:110310978:110312072	82.1642	-0.362064	0.21511	-1.68316	0.0923438	0.28926	1.03459
chr10:110353494:110355073	209.644	-0.0443872	0.151648	-0.292699	0.769752	0.886202	0.113649
chr10:11036194:11037131	74.1926	-0.203609	0.215211	-0.946089	0.344103	0.593442	0.463311
chr10:110412825:110413212	9.53049	0.274536	0.40292	0.681365	0.49564	0.714702	0.304833
chr10:110414755:110415183	8.35268	0.0382378	0.413317	0.0925146	0.926289	NA	0.0332534
chr10:110424491:110424668	2.21746	0.103354	0.381165	0.271153	0.786273	NA	0.104427
chr10:110499259:110500036	62.2452	-0.499839	0.232643	-2.14852	0.0316723	0.150444	1.49932
chr10:110535630:110536468	58.6835	-0.573024	0.24319	-2.35628	0.018459	0.105624	1.73379
chr10:110546733:110547879	111.94	-0.215659	0.195039	-1.10572	0.268847	0.521016	0.570495
chr10:110556818:110557561	50.308	-0.363878	0.252358	-1.44191	0.149327	0.379625	0.825862
chr10:110600111:110601223	111.971	-0.237084	0.213799	-1.10891	0.267469	0.519963	0.572726
chr10:110609560:110611157	169.772	-0.282631	0.162648	-1.73768	0.0822677	0.269579	1.08477
chr10:110671489:110673022	136.038	-0.392067	0.174365	-2.24854	0.024542	0.127794	1.61009
chr10:110680957:110681471	15.5618	0.658555	0.375094	1.7557	0.0791389	0.263629	1.10161
chr10:110726194:110726651	11.8756	0.582014	0.39441	1.47566	0.140036	0.365927	0.853762
chr10:110746013:110747210	129.632	-0.211869	0.188608	-1.12333	0.261297	0.513518	0.582865
chr10:110803654:110804584	58.0222	-0.788664	0.245626	-3.21084	0.00132349	0.01534	2.87828
chr10:110840738:110841041	5.2913	-0.498608	0.425004	-1.17319	0.240721	NA	0.618486
chr10:110855031:110855907	30.8085	-0.0965885	0.299865	-0.322107	0.747372	0.873811	0.126463
chr10:110857668:110857987	10.1447	-0.915933	0.405137	-2.2608	0.0237717	0.125121	1.62394
chr10:110872597:110873140	10.9073	-0.280943	0.396808	-0.708008	0.47894	0.701991	0.319718
chr10:110893128:110894330	84.5224	-0.302042	0.224152	-1.34748	0.177825	0.418447	0.750008
chr10:1109766:1110705	43.1565	-0.061894	0.264651	-0.233871	0.815086	0.909889	0.0887968
chr10:111025148:111025521	7.00501	0.143485	0.421601	0.340334	0.733605	NA	0.134538
chr10:111037735:111038468	26.8471	0.0877594	0.310663	0.28249	0.777567	0.890223	0.109262
chr10:11105306:11106000	23.3221	-0.0935325	0.324725	-0.288036	0.773319	0.888251	0.111641
chr10:111075743:111076698	67.5954	0.343513	0.23092	1.48759	0.13686	0.36125	0.863723
chr10:111098756:111099041	7.74955	-0.261694	0.416529	-0.628274	0.529825	NA	0.275868
chr10:111142160:111142425	4.6922	0.205434	0.42325	0.485372	0.627413	NA	0.202447
chr10:111180780:111180992	7.08892	-0.011876	0.415465	-0.0285847	0.977196	NA	0.0100184
chr10:111207546:111207820	5.66288	-0.466827	0.423537	-1.10221	0.270371	NA	0.56804
chr10:111281460:111281732	7.09988	-0.261119	0.41862	-0.62376	0.532785	NA	0.273448
chr10:111323423:111324032	16.4899	-0.10335	0.357002	-0.289495	0.772203	0.887718	0.112269
chr10:111344586:111345465	51.1634	0.792178	0.255607	3.09921	0.00194041	0.0207753	2.71211
chr10:111360011:111360901	105.534	0.400292	0.19542	2.04837	0.040524	0.175248	1.39229
chr10:111511762:111512125	5.80578	0.538021	0.424271	1.26811	0.204759	NA	0.688756
chr10:1115244:1115723	14.9092	-0.502909	0.369343	-1.36163	0.173314	0.41236	0.761167
chr10:111597873:111599206	171.514	0.264505	0.174177	1.5186	0.128863	0.349315	0.889872
chr10:111649947:111650703	37.9041	1.58404	0.292564	5.41435	6.15114e-08	3.92669e-06	7.21104
chr10:11165798:11166737	128.16	-0.248721	0.181545	-1.37002	0.17068	0.409379	0.767818
chr10:1116641:1117133	16.4666	-0.640707	0.371571	-1.72432	0.0846501	0.27407	1.07237
chr10:111756355:111756938	18.0099	0.768838	0.3573	2.1518	0.0314129	0.1496	1.50289
chr10:111762205:111762480	6.95603	0.299482	0.417586	0.717176	0.473266	NA	0.324895
chr10:11178171:11178538	10.6493	-0.557505	0.394526	-1.4131	0.157627	0.391629	0.80237
chr10:111990670:111991121	8.28189	0.673575	0.418369	1.61	0.107398	NA	0.969005
chr10:111991532:111991818	3.15846	0.400334	0.414048	0.966878	0.333605	NA	0.476768
chr10:112026425:112026674	8.78116	0.756428	0.408603	1.85125	0.0641329	0.233021	1.19292
chr10:112115412:112116625	112.897	0.609117	0.196678	3.09703	0.00195472	0.0209041	2.70892
chr10:112136898:112138257	152.373	0.0253904	0.187863	0.135154	0.89249	0.951243	0.0493965
chr10:112139592:112140899	158.973	-0.236115	0.17401	-1.3569	0.174813	0.414659	0.757427
chr10:112307334:112308609	103.159	0.522966	0.194246	2.69229	0.00709643	0.0545297	2.14896
chr10:112314473:112315633	131.586	-0.120528	0.180324	-0.668399	0.503879	0.720707	0.297674
chr10:112321153:112321381	4.47093	0.330835	0.422501	0.78304	0.433603	NA	0.362907
chr10:11242169:11242970	29.752	-0.554028	0.302751	-1.82998	0.0672527	0.239756	1.17229
chr10:112434623:112435835	88.7604	-0.152949	0.247619	-0.61768	0.536786	0.743253	0.270199
chr10:112446452:112447088	18.9224	-0.794153	0.363203	-2.18652	0.0287773	0.141237	1.54095
chr10:11245576:11245899	9.73813	-0.252331	0.412306	-0.611998	0.540539	0.745271	0.267173
chr10:112456283:112457056	37.7717	-0.319844	0.274485	-1.16525	0.243917	0.495993	0.612759
chr10:112471556:112472631	131.052	-0.311565	0.185902	-1.67596	0.0937455	0.291825	1.02805
chr10:112475377:112476349	76.7459	-0.436749	0.228535	-1.91108	0.0559946	0.214651	1.25185
chr10:112565181:112566194	62.7998	1.16913	0.251976	4.63983	3.48696e-06	0.000120348	5.45755
chr10:11259934:11260623	20.291	-0.649274	0.340603	-1.90625	0.0566181	0.216226	1.24704
chr10:11270196:11271371	167.38	-0.343705	0.175905	-1.95393	0.0507097	0.201252	1.29491
chr10:112720641:112721946	74.3599	-0.235453	0.252145	-0.9338	0.350407	0.598404	0.455427
chr10:112872616:112873225	25.622	0.271276	0.313452	0.865446	0.386794	0.629508	0.41252
chr10:113108258:113108992	22.3054	1.44396	0.343501	4.20365	2.62642e-05	0.000647705	4.58064
chr10:113139847:113140080	4.23942	0.688348	0.423437	1.62562	0.10403	NA	0.98284
chr10:11319171:11319517	11.477	0.162934	0.389255	0.418578	0.675525	0.833408	0.170359
chr10:113216042:113216715	9.40366	1.28372	0.412538	3.11175	0.0018598	0.0201051	2.73053
chr10:113266716:113266952	2.73385	0.422412	0.395311	1.06856	0.285269	NA	0.544746
chr10:113301646:113301927	8.35828	0.282683	0.416695	0.678392	0.497523	NA	0.303187
chr10:113384886:113385700	101.932	0.630869	0.202857	3.10992	0.00187139	0.0202066	2.72783
chr10:113454311:113455331	77.9499	0.614713	0.216098	2.84461	0.00444656	0.0388108	2.35198
chr10:11345573:11346315	26.1165	-0.0872454	0.323993	-0.269282	0.787713	0.895501	0.103632
chr10:113520795:113522188	207.291	0.264319	0.165751	1.59467	0.110785	0.320893	0.955518
chr10:113562862:113564439	136.443	0.0478528	0.179521	0.266558	0.78981	0.896876	0.102478
chr10:113616068:113616682	25.5407	0.844803	0.321247	2.62976	0.00854451	0.0621766	2.06831
chr10:113660042:113660299	4.10423	-0.450847	0.417836	-1.079	0.280586	NA	0.551934
chr10:11367375:11367635	5.29306	0.458988	0.424982	1.08002	0.280135	NA	0.552633
chr10:113678357:113680077	161.029	-0.223288	0.170948	-1.30617	0.191494	0.436113	0.717845
chr10:113704514:113705703	82.2423	-0.110738	0.213093	-0.519668	0.603295	0.786417	0.21947
chr10:113735915:113736341	12.8488	0.35589	0.379697	0.937298	0.348605	0.596888	0.457666
chr10:113780623:113781037	13.3475	0.344176	0.375255	0.91718	0.359048	0.605974	0.444847
chr10:113799244:113800119	86.0604	-0.0244346	0.209595	-0.11658	0.907193	0.958406	0.0423003
chr10:113820463:113820900	10.1826	0.449648	0.404397	1.1119	0.266183	0.518666	0.57482
chr10:113855118:113855506	8.76477	-1.05658	0.417384	-2.53143	0.01136	0.0757163	1.94462
chr10:113872014:113872637	21.3674	-0.628379	0.340475	-1.84559	0.0649514	0.234538	1.18741
chr10:113922981:113923466	11.21	0.225409	0.395391	0.570092	0.568615	0.763202	0.245182
chr10:113953433:113953997	21.0666	0.0830865	0.336977	0.246564	0.805246	0.904819	0.0940716
chr10:113961340:113961580	4.72947	0.155089	0.423899	0.365863	0.714467	NA	0.146018
chr10:113980300:113980892	26.5108	-0.357452	0.309485	-1.15499	0.248095	0.499804	0.605382
chr10:113991535:113991910	6.30024	-0.26572	0.421766	-0.630017	0.528683	NA	0.276804
chr10:114002394:114002805	15.7964	0.0104862	0.365979	0.0286524	0.977142	0.989946	0.0100424
chr10:114068596:114069390	20.5535	-0.495017	0.357953	-1.38291	0.166692	0.403969	0.778086
chr10:114087671:114088120	9.73854	-0.195543	0.409602	-0.477397	0.633079	0.804812	0.198542
chr10:114103110:114104146	76.3386	-0.315644	0.228806	-1.37953	0.167732	0.405134	0.775383
chr10:114110437:114111073	24.6523	0.0657924	0.317634	0.207133	0.835906	0.921801	0.0778425
chr10:11411711:11412724	53.1622	0.252233	0.246241	1.02434	0.305677	0.557838	0.514738
chr10:114120794:114121381	13.4804	0.339486	0.38399	0.884102	0.376641	0.621122	0.424072
chr10:114158018:114158318	7.0171	0.0225346	0.417767	0.0539405	0.956983	NA	0.019096
chr10:11424054:11425216	139.794	-0.0157307	0.181954	-0.0864543	0.931105	0.970015	0.0310012
chr10:1142525:1143122	37.9746	0.393378	0.293745	1.33918	0.180512	0.422157	0.743493
chr10:114260632:114261011	8.35517	1.43268	0.417228	3.4338	0.000595188	NA	3.22535
chr10:114303640:114305135	181.499	-0.195358	0.165901	-1.17756	0.238973	0.490892	0.62165
chr10:11434076:11434814	34.902	0.100612	0.295041	0.341009	0.733097	0.865724	0.134839
chr10:114387635:114388092	11.5689	0.663357	0.390857	1.69718	0.0896619	0.283929	1.04739
chr10:114437490:114438375	43.0454	0.399644	0.275515	1.45054	0.146909	0.376093	0.832952
chr10:114458767:114459529	31.6143	0.481194	0.296545	1.62267	0.10466	0.310946	0.980219
chr10:114471085:114472009	149.837	-0.126359	0.177594	-0.711504	0.476772	0.700411	0.321689
chr10:114487028:114487824	29.2263	-0.397734	0.311516	-1.27677	0.201684	0.449151	0.695329
chr10:114501556:114502224	25.218	0.0370396	0.316855	0.116897	0.906941	0.958321	0.0424208
chr10:114517733:114518076	7.92145	0.00713456	0.411698	0.0173296	0.986174	NA	0.00604659
chr10:114523710:114524227	13.6204	-0.234508	0.375221	-0.624986	0.53198	0.740235	0.274105
chr10:114548512:114549278	61.9557	-0.411106	0.250552	-1.6408	0.100839	0.304072	0.99637
chr10:11454923:11455770	40.2168	0.373139	0.276135	1.35129	0.176602	0.417044	0.753004
chr10:114550283:114551448	70.8524	-0.247378	0.237287	-1.04252	0.297169	0.549314	0.526997
chr10:114615993:114616552	11.5885	0.718575	0.399957	1.79663	0.072394	0.250443	1.1403
chr10:114694530:114695415	68.4526	0.961743	0.228207	4.21434	2.50507e-05	0.000622812	4.60118
chr10:114703269:114704310	89.7402	0.548119	0.224288	2.44382	0.0145327	0.08984	1.83765
chr10:11471794:11472901	159.888	-0.301366	0.164164	-1.83577	0.0663922	0.237837	1.17788
chr10:11477472:11477809	6.53237	0.091217	0.421984	0.216162	0.828861	NA	0.081518
chr10:114786029:114786902	146.553	-0.00140708	0.181113	-0.00776908	0.993801	0.9972	0.00270047
chr10:114801194:114801887	13.216	-0.270485	0.378374	-0.714861	0.474695	0.699062	0.323585
chr10:114816287:114816613	7.67604	0.104017	0.419745	0.247809	0.804282	NA	0.0945917
chr10:114821142:114822176	56.6274	-0.430851	0.244396	-1.76292	0.0779134	0.261258	1.10839
chr10:11482371:11482648	8.02187	0.177632	0.413835	0.429233	0.667754	NA	0.175384
chr10:114859342:114859648	4.78499	-0.325155	0.425004	-0.765064	0.444234	NA	0.352389
chr10:114876501:114877738	130.535	-0.271399	0.181036	-1.49914	0.133837	0.356855	0.873425
chr10:114879179:114880383	120.603	-0.0371284	0.184983	-0.200713	0.840923	0.924393	0.0752438
chr10:11494881:11495353	13.5801	0.382066	0.376066	1.01595	0.309651	0.561376	0.509127
chr10:115023212:115023579	7.52276	-0.184905	0.418434	-0.441898	0.658563	NA	0.181403
chr10:115093523:115094157	21.6271	0.0920834	0.356754	0.258115	0.796318	0.899958	0.0989134
chr10:115129581:115130500	42.3059	0.0136167	0.301303	0.0451926	0.963954	0.984166	0.0159438
chr10:115140859:115141887	51.5065	0.242224	0.298971	0.810193	0.417829	0.654701	0.379001
chr10:11515000:11516397	268.62	-0.130339	0.151781	-0.858733	0.390488	0.632501	0.408392
chr10:115170968:115172024	62.8801	-0.189975	0.254967	-0.745095	0.456214	0.684545	0.340831
chr10:115176573:115176898	9.42931	-0.129224	0.401482	-0.321867	0.747554	0.873929	0.126358
chr10:11533482:11533937	14.4037	0.310433	0.369917	0.839199	0.401358	0.641868	0.396468
chr10:115354853:115355854	116.481	0.165846	0.186898	0.887358	0.374886	0.619724	0.4261
chr10:115417374:115418244	70.8903	1.85345	0.252013	7.35458	1.91522e-13	6.35229e-11	12.7178
chr10:115432114:115432717	29.1334	1.60451	0.330703	4.85181	1.22339e-06	4.91624e-05	5.91243
chr10:115441816:115442443	12.6693	1.02047	0.388458	2.62698	0.0086146	0.0625176	2.06477
chr10:115572920:115573567	32.0184	1.7788	0.321904	5.52587	3.27861e-08	2.34477e-06	7.48431
chr10:115706252:115707051	70.5618	0.501271	0.236852	2.11639	0.0343115	0.158106	1.46456
chr10:115799087:115800032	62.6554	1.3209	0.244435	5.40389	6.52116e-08	4.11129e-06	7.18568
chr10:115829681:115829927	6.03001	0.710535	0.424217	1.67493	0.0939477	NA	1.02711
chr10:115898348:115898609	4.8015	0.628765	0.424658	1.48064	0.138702	NA	0.857916
chr10:115948396:115949108	24.9549	1.05129	0.338019	3.11014	0.00186998	0.020196	2.72816
chr10:115963443:115964546	29.0519	2.03736	0.324668	6.27522	3.49141e-10	4.68637e-08	9.457
chr10:116026270:116026771	8.99327	1.23057	0.417566	2.947	0.00320871	0.0303201	2.49367
chr10:116120553:116121052	12.1692	0.445455	0.394541	1.12905	0.258879	0.511179	0.586904
chr10:116272867:116273133	4.68194	0.818053	0.422892	1.93443	0.0530605	NA	1.27523
chr10:116287666:116288552	85.0561	0.514869	0.229914	2.2394	0.02513	0.129749	1.59981
chr10:116385687:116386726	72.9531	0.101314	0.232925	0.434963	0.663589	0.824895	0.178101
chr10:116444128:116445327	138.693	0.692033	0.194838	3.55184	0.000382542	0.00576344	3.41732
chr10:116470638:116471178	17.4517	0.801839	0.35333	2.26938	0.0232454	0.123376	1.63366
chr10:116489698:116490782	107.965	0.237606	0.204246	1.16334	0.244693	0.496602	0.611378
chr10:116520714:116522133	163.16	0.245613	0.199056	1.23389	0.217244	0.467427	0.663051
chr10:116654758:116655312	15.3157	1.16309	0.374827	3.103	0.0019157	0.0205685	2.71767
chr10:116681986:116682857	72.4292	0.257853	0.229726	1.12244	0.261677	0.513971	0.582235
chr10:116765518:116766252	18.4789	1.44411	0.357176	4.04313	5.2743e-05	0.00115397	4.27784
chr10:116787597:116788939	118.89	0.368283	0.194308	1.89536	0.0580452	0.219261	1.23623
chr10:116796638:116797569	113.43	0.772348	0.187884	4.11077	3.94344e-05	0.000908837	4.40412
chr10:116809480:116809973	14.6799	0.880277	0.381007	2.31039	0.0208663	0.114765	1.68055
chr10:116842194:116842484	4.6195	0.505859	0.424838	1.19071	0.233767	NA	0.631218
chr10:11697890:11698620	40.1812	0.736931	0.282402	2.60951	0.00906716	0.0648056	2.04253
chr10:11707090:11707674	39.0528	0.881586	0.281477	3.132	0.00173618	0.0190112	2.7604
chr10:117112164:117112798	19.0799	0.67344	0.345546	1.94891	0.0513056	0.202685	1.28984
chr10:117167949:117168715	41.824	1.15098	0.313657	3.66954	0.000242991	0.00397637	3.61441
chr10:117174409:117176866	198.477	-0.28439	0.15833	-1.79619	0.0724645	0.250525	1.13987
chr10:117185924:117186256	6.31854	1.24614	0.423867	2.93994	0.00328278	NA	2.48376
chr10:117216185:117217779	140.919	-0.228564	0.20261	-1.1281	0.259277	0.511635	0.586236
chr10:117226843:117227310	14.0733	0.403151	0.371061	1.08648	0.277265	0.529772	0.557105
chr10:11724887:11725926	152.418	-0.276694	0.170076	-1.62688	0.103762	0.30942	0.983962
chr10:117269000:117269208	5.64536	-0.248952	0.423783	-0.587452	0.5569	NA	0.254223
chr10:117318546:117320651	129.613	-0.188035	0.200958	-0.93569	0.349433	0.597528	0.456637
chr10:117431227:117431453	5.45655	0.30012	0.424249	0.707416	0.479308	NA	0.319385
chr10:117442586:117443664	76.8447	0.197961	0.239368	0.827016	0.408228	0.64705	0.389097
chr10:117496136:117497126	100.85	-0.17205	0.196716	-0.87461	0.381786	0.625236	0.41818
chr10:117503127:117503522	15.5021	0.448638	0.365053	1.22897	0.219084	0.469596	0.659389
chr10:117537120:117537405	3.88318	-0.336755	0.406189	-0.829059	0.407071	NA	0.39033
chr10:117562742:117563114	6.91406	-0.54647	0.421893	-1.29528	0.195223	NA	0.709469
chr10:11757524:11758999	327.902	-0.152535	0.148881	-1.02454	0.305581	0.557819	0.514874
chr10:117710190:117710607	8.54778	0.553519	0.415698	1.33154	0.183011	NA	0.737523
chr10:117741338:117741553	3.48881	-0.0400544	0.414174	-0.0967091	0.922957	NA	0.0348183
chr10:117741563:117742008	12.3711	0.282108	0.387533	0.727958	0.466639	0.693166	0.331019
chr10:117757811:117758320	19.0335	0.390294	0.346998	1.12477	0.260685	0.512925	0.583884
chr10:11782483:11783737	164.964	-0.234036	0.163219	-1.43388	0.151607	0.383054	0.81928
chr10:117860641:117861632	77.1452	0.13834	0.218654	0.632691	0.526936	0.736499	0.278242
chr10:11792621:11793081	17.0457	-0.0102022	0.356035	-0.0286551	0.97714	0.989946	0.0100434
chr10:117982003:117982210	2.60689	0.426412	0.403757	1.05611	0.290918	NA	0.536229
chr10:117993221:117993833	17.4212	-0.501062	0.358437	-1.39791	0.16214	0.398054	0.790109
chr10:118046298:118046634	9.04431	0.0916046	0.412201	0.222233	0.824133	0.915034	0.0840028
chr10:1180962:1181174	4.13148	0.0911126	0.422808	0.215494	0.829382	NA	0.0812454
chr10:118106139:118107097	48.214	-0.0487247	0.255932	-0.190381	0.84901	0.929044	0.0710871
chr10:11819414:11820536	103.053	-0.156767	0.229392	-0.683405	0.494351	0.713874	0.305964
chr10:118240871:118242171	146.753	-0.18924	0.176671	-1.07114	0.284107	0.536662	0.546518
chr10:118259089:118260073	112.675	0.501942	0.193368	2.59578	0.00943758	0.0667854	2.02514
chr10:118423399:118425346	132.03	-0.0731994	0.177716	-0.41189	0.68042	0.836458	0.167223
chr10:118459267:118460400	129.267	-0.341835	0.192022	-1.78018	0.075046	0.255704	1.12467
chr10:118483465:118483870	15.2772	-0.375315	0.371022	-1.01157	0.311744	0.563472	0.506203
chr10:11853411:11854119	25.5086	0.227779	0.31978	0.7123	0.476279	0.700124	0.322138
chr10:118543781:118544720	99.3507	0.0667408	0.205068	0.325456	0.744836	0.872205	0.12794
chr10:118567921:118569042	122.273	-0.198722	0.18768	-1.05883	0.289675	0.541703	0.538088
chr10:118626867:118627383	18.8304	0.728003	0.36084	2.01752	0.0436411	0.183526	1.3601
chr10:118713149:118713683	14.432	0.0689532	0.378961	0.181953	0.855619	0.932546	0.0677194
chr10:118720567:118721922	137.578	-0.0406126	0.178342	-0.227723	0.819862	0.912439	0.0862594
chr10:118734190:118734966	26.4124	-0.390656	0.314209	-1.2433	0.213757	0.463162	0.670079
chr10:118775573:118775921	9.17143	0.206276	0.405882	0.508216	0.611302	0.791618	0.213744
chr10:118800439:118801403	36.4428	-0.148222	0.302019	-0.49077	0.623589	0.798679	0.205102
chr10:118827611:118828349	36.2571	-0.200322	0.283033	-0.707768	0.479089	0.702096	0.319583
chr10:118850041:118851222	110.971	0.38836	0.187423	2.07211	0.0382556	0.169293	1.41731
chr10:118939619:118940011	8.68195	-0.331089	0.408315	-0.810867	0.417442	0.654382	0.379404
chr10:118955870:118956730	35.7256	-0.297351	0.305221	-0.974214	0.32995	0.580383	0.481551
chr10:119029073:119029538	8.59466	-0.635261	0.414239	-1.53356	0.125137	NA	0.902614
chr10:119030294:119031036	27.4012	-0.299849	0.32749	-0.915598	0.359878	0.606814	0.443845
chr10:119090342:119090748	9.05436	-0.0378037	0.410548	-0.0920813	0.926633	0.967802	0.033092
chr10:119120288:119120581	4.75202	-0.307224	0.424747	-0.723311	0.469489	NA	0.328374
chr10:119139102:119140105	110.532	0.271768	0.20195	1.34572	0.178394	0.419182	0.748621
chr10:119149725:119150103	13.2558	0.148945	0.38704	0.38483	0.700363	0.84755	0.154677
chr10:11916008:11916554	11.0147	-0.140124	0.394593	-0.355111	0.722506	0.860231	0.141158
chr10:119165250:119165596	4.84805	-0.618529	0.424712	-1.45635	0.145296	NA	0.837746
chr10:119180820:119181190	10.7745	-0.550275	0.395238	-1.39226	0.163843	0.399854	0.785571
chr10:119198013:119199038	50.8973	-0.010988	0.248692	-0.044183	0.964759	0.984658	0.0155814
chr10:119199076:119200021	67.62	-0.651668	0.233435	-2.79165	0.00524402	0.0436884	2.28034
chr10:119206274:119207221	53.87	-0.292376	0.256101	-1.14164	0.253602	0.505558	0.595847
chr10:119209011:119210219	79.1047	-0.128192	0.211895	-0.604979	0.545193	0.748336	0.26345
chr10:119306175:119307462	139.676	-0.523926	0.203679	-2.57231	0.0101021	0.0699773	1.99559
chr10:119355725:119356544	58.7867	-0.161811	0.236652	-0.683753	0.494131	0.713765	0.306158
chr10:119416634:119417644	106.985	-0.0267762	0.195751	-0.136787	0.891199	0.950819	0.0500253
chr10:119444779:119446225	171.724	-0.170667	0.170366	-1.00177	0.316457	0.567851	0.499686
chr10:119489172:119490604	97.2286	-0.374165	0.20021	-1.86887	0.0616415	0.227283	1.21013
chr10:119527085:119527704	15.6596	-0.283691	0.366304	-0.774471	0.438653	0.670773	0.357879
chr10:119543160:119543954	64.0092	-0.524046	0.240647	-2.17765	0.029432	0.143236	1.53118
chr10:119602328:119603381	63.0685	0.673941	0.240022	2.80783	0.00498761	0.0422096	2.30211
chr10:119608353:119608673	9.29794	-0.225576	0.405351	-0.556494	0.577873	0.769344	0.238168
chr10:119625632:119625999	8.60284	-0.508231	0.408475	-1.24422	0.21342	NA	0.670765
chr10:119644345:119644714	10.8909	0.693429	0.396022	1.75099	0.0799479	0.265207	1.09719
chr10:119652193:119653057	115.278	-0.193585	0.199941	-0.968209	0.33294	0.583225	0.477634
chr10:119667584:119667870	3.86317	-0.208609	0.409841	-0.508999	0.610753	NA	0.214135
chr10:119686199:119687309	134.396	-0.0316626	0.183036	-0.172986	0.862662	0.936461	0.0641591
chr10:119687948:119688550	17.9471	-0.594729	0.354079	-1.67965	0.093025	0.290523	1.0314
chr10:119750163:119751582	212.2	-0.159025	0.155752	-1.02102	0.307247	0.559143	0.512513
chr10:119782236:119782534	5.04199	-0.109358	0.424975	-0.257328	0.796925	NA	0.0985823
chr10:119808012:119808302	6.31052	-0.226104	0.424329	-0.53285	0.594137	NA	0.226113
chr10:119858990:119860362	134.472	-0.389932	0.215007	-1.81358	0.0697428	0.245101	1.1565
chr10:11986153:11987498	150.519	-0.236611	0.186808	-1.2666	0.205299	0.453374	0.687614
chr10:119873962:119874240	3.84427	-0.204403	0.422666	-0.483604	0.628667	NA	0.201579
chr10:119917765:119918128	9.52128	-0.467249	0.405937	-1.15104	0.249717	0.501417	0.602552
chr10:119933032:119933922	41.2293	-0.0176114	0.269599	-0.0653243	0.947916	0.977405	0.0232302
chr10:120221641:120222405	45.4544	0.260887	0.262567	0.993603	0.320416	0.571827	0.494286
chr10:120336515:120337819	138.972	0.02686	0.178964	0.150086	0.880697	0.945454	0.0551734
chr10:12041926:12042256	4.50337	-0.64223	0.422492	-1.5201	0.128486	NA	0.891146
chr10:120422763:120424105	152.611	0.410547	0.186142	2.20556	0.0274147	0.137211	1.56202
chr10:12043853:12044249	9.87256	-0.514763	0.41223	-1.24873	0.211764	0.460831	0.674148
chr10:12044418:12044758	4.29887	-0.424333	0.417096	-1.01735	0.308986	NA	0.510061
chr10:120600897:120601260	7.81779	0.524925	0.413474	1.26955	0.204246	NA	0.689847
chr10:120634563:120634960	8.7357	0.406077	0.415167	0.978105	0.328023	0.578729	0.484096
chr10:12068383:12068869	20.594	-0.205059	0.334321	-0.613359	0.539639	0.744791	0.267896
chr10:120735281:120736535	138.657	0.157595	0.173796	0.906777	0.364525	0.611316	0.438273
chr10:120804990:120805427	7.79308	0.792648	0.422709	1.87516	0.0607704	NA	1.21631
chr10:120824514:120825401	51.0343	1.38793	0.256806	5.40458	6.49603e-08	4.1011e-06	7.18735
chr10:120841973:120842180	6.18624	-0.0547314	0.421928	-0.129717	0.89679	NA	0.0473092
chr10:120942414:120943622	117.978	-0.0964727	0.189739	-0.508449	0.611138	0.791478	0.213861
chr10:120948595:120949497	105.048	0.0838996	0.204452	0.410364	0.681539	0.837038	0.166509
chr10:120995855:120996102	6.44272	0.311288	0.420508	0.740266	0.459139	NA	0.338056
chr10:120999875:121000262	11.667	0.347356	0.389749	0.891232	0.372805	0.618173	0.428518
chr10:121069887:121070864	96.9387	0.547672	0.199542	2.74465	0.00605754	0.0486662	2.2177
chr10:121087560:121088120	14.5324	-0.194817	0.37039	-0.525979	0.598903	0.783646	0.222644
chr10:121088142:121089201	74.3213	0.0943663	0.23562	0.400503	0.688786	0.840929	0.161916
chr10:121112496:121112873	8.41712	-0.484633	0.410351	-1.18102	0.237595	NA	0.624163
chr10:121168769:121169255	16.295	-0.459814	0.360892	-1.27411	0.202626	0.45041	0.693305
chr10:121217627:121218141	14.4491	0.0873986	0.374713	0.233242	0.815574	0.910122	0.0885368
chr10:121237647:121238264	23.9685	0.066884	0.327042	0.204512	0.837953	0.922858	0.0767801
chr10:12129989:12131033	109.869	-0.626223	0.19331	-3.23948	0.00119748	0.0141885	2.92173
chr10:121302509:121303010	8.58214	-1.15596	0.421855	-2.74018	0.00614049	NA	2.2118
chr10:121317501:121317783	5.68441	0.127999	0.423333	0.302361	0.762377	NA	0.11783
chr10:121368029:121368821	16.7026	-1.06127	0.36181	-2.93324	0.00335446	0.0314239	2.47438
chr10:121392421:121393144	18.6886	-0.901782	0.354032	-2.54718	0.0108599	0.0734545	1.96418
chr10:121449161:121449428	6.28878	-0.364176	0.424342	-0.858214	0.390774	NA	0.408074
chr10:121459479:121459794	5.9572	-0.490704	0.424982	-1.15465	0.248235	NA	0.605137
chr10:121498068:121498435	10.395	0.279348	0.394316	0.708436	0.478675	0.701808	0.31996
chr10:121516474:121516801	9.8302	-0.108994	0.408532	-0.266795	0.789627	0.896735	0.102578
chr10:121592118:121592829	23.974	-0.644992	0.321426	-2.00666	0.0447859	0.18649	1.34886
chr10:121608302:121609317	64.6862	-0.353191	0.231998	-1.52239	0.127911	0.347869	0.893091
chr10:121662789:121663708	38.5918	1.22453	0.284874	4.29849	1.71965e-05	0.000461164	4.76456
chr10:121681480:121681733	6.84006	0.315157	0.4212	0.748237	0.454317	NA	0.342641
chr10:121696570:121697552	86.2412	0.503138	0.231399	2.17433	0.0296804	0.144001	1.52753
chr10:121734253:121735350	58.2483	-0.0113567	0.238411	-0.0476347	0.962007	0.983438	0.0168216
chr10:121753465:121754407	43.8462	0.435309	0.279392	1.55806	0.119219	0.334607	0.923655
chr10:121766908:121767176	4.047	-0.0503789	0.421749	-0.119452	0.904917	NA	0.0433913
chr10:121823422:121824756	131.013	-0.15805	0.177725	-0.889293	0.373846	0.618952	0.427308
chr10:121886499:121887776	185.225	-0.315496	0.159043	-1.98371	0.0472881	0.192599	1.32525
chr10:121900109:121901172	113.071	-0.204375	0.200311	-1.02029	0.307591	0.559409	0.512026
chr10:12195744:12196036	5.66894	-0.850621	0.424277	-2.00487	0.044977	NA	1.34701
chr10:121974948:121976017	66.9867	-0.348775	0.240773	-1.44857	0.147459	0.376787	0.831329
chr10:122051603:122052168	15.7687	0.790147	0.366079	2.1584	0.0308965	0.147956	1.51009
chr10:122053885:122054617	38.3342	0.282491	0.290215	0.973387	0.330361	0.580784	0.481011
chr10:12214249:12215499	115.318	-0.194295	0.184418	-1.05356	0.292086	0.544366	0.534489
chr10:122142651:122143231	17.799	0.438597	0.359949	1.2185	0.223035	0.474264	0.651627
chr10:122267772:122268794	116.059	0.68191	0.205129	3.32429	0.000886433	0.0112484	3.05235
chr10:122279514:122280111	31.2818	0.794577	0.314625	2.52548	0.0115541	0.0765797	1.93726
chr10:122298455:122299382	112.65	0.173755	0.19933	0.871698	0.383373	0.626756	0.416378
chr10:122342381:122343135	44.5246	0.561444	0.265074	2.11807	0.0341694	0.157751	1.46636
chr10:12240742:12241001	6.01879	-0.218822	0.422138	-0.518365	0.604203	NA	0.218817
chr10:122435025:122435813	75.2168	0.0328178	0.229144	0.143219	0.886118	0.948375	0.0525087
chr10:122510793:122511107	5.39073	-0.195819	0.424609	-0.461174	0.644673	NA	0.19066
chr10:122525927:122526191	5.72939	0.428026	0.425001	1.00712	0.313878	NA	0.503239
chr10:12252850:12253473	18.6978	0.4111	0.347337	1.18358	0.236581	0.488383	0.626021
chr10:122565323:122566268	80.4222	0.667396	0.240433	2.77581	0.0055064	0.0453216	2.25913
chr10:122566668:122567698	51.4741	0.618778	0.409364	1.51156	0.130646	0.352166	0.883906
chr10:12263797:12264826	116.577	-0.202786	0.207261	-0.97841	0.327872	0.578685	0.484296
chr10:122648452:122649431	77.9647	1.37611	0.221164	6.22214	4.90409e-10	6.23514e-08	9.30944
chr10:122669845:122670311	11.7494	1.34962	0.396354	3.4051	0.000661408	0.00893018	3.17953
chr10:122703353:122704538	148.385	0.554704	0.189133	2.93288	0.00335834	0.0314409	2.47388
chr10:122725342:122726113	19.2021	0.454404	0.356038	1.27628	0.201858	0.449335	0.694955
chr10:122904510:122904818	4.94389	-0.19335	0.425004	-0.454936	0.649155	NA	0.187652
chr10:122979851:122981742	109.655	-0.393574	0.192688	-2.04254	0.041098	0.17694	1.38618
chr10:122989627:122989896	8.64309	0.0718703	0.406196	0.176935	0.859559	0.934739	0.0657241
chr10:123021247:123022082	49.2115	0.351695	0.257483	1.3659	0.171972	0.410825	0.764543
chr10:123042974:123044977	204.457	-0.121653	0.16825	-0.723049	0.46965	0.695494	0.328226
chr10:123132782:123133576	55.2712	-0.370596	0.254757	-1.4547	0.145752	0.374165	0.836385
chr10:123165366:123165946	14.0871	-0.106945	0.373457	-0.286365	0.774599	0.88862	0.110923
chr10:12321792:12322094	4.66911	0.368953	0.424772	0.868591	0.385071	NA	0.414459
chr10:123224921:123225535	16.4335	-0.142915	0.36087	-0.396029	0.692084	0.842506	0.159841
chr10:123235987:123236585	27.166	0.790738	0.32051	2.46713	0.0136201	0.085786	1.86582
chr10:12323724:12323981	4.17226	0.317808	0.423804	0.749895	0.453318	NA	0.343597
chr10:123245180:123245762	14.4192	0.522324	0.369921	1.41199	0.157953	0.392036	0.801471
chr10:1232598:1232989	9.67597	0.0312795	0.401761	0.0778561	0.937943	0.973394	0.0278238
chr10:123272255:123272565	8.02505	-0.0162497	0.418525	-0.0388262	0.969029	NA	0.0136632
chr10:123284056:123284485	8.29308	0.167495	0.41438	0.404206	0.686061	NA	0.163637
chr10:123323672:123324137	11.9009	-0.427842	0.386261	-1.10765	0.268013	0.52034	0.571844
chr10:123361990:123362281	4.51627	-0.266591	0.42302	-0.63021	0.528557	NA	0.276908
chr10:123380460:123381325	36.2133	-0.844238	0.306246	-2.75673	0.00583832	0.0472791	2.23371
chr10:123388240:123388606	9.17015	0.14328	0.403965	0.354684	0.722826	0.860354	0.140966
chr10:123413052:123413861	33.7923	-0.644347	0.312051	-2.06488	0.0389348	0.171206	1.40966
chr10:123451524:123451768	2.09506	-0.218499	0.378872	-0.576709	0.564136	NA	0.248616
chr10:123502906:123503446	22.9624	-0.706811	0.329672	-2.14398	0.0320344	0.151686	1.49438
chr10:12350591:12351000	9.7346	-0.401674	0.400848	-1.00206	0.316314	0.567787	0.499882
chr10:123530490:123530823	6.76143	0.409972	0.424554	0.965653	0.334218	NA	0.47597
chr10:123559001:123560288	169.108	0.0306155	0.17888	0.17115	0.864105	0.937138	0.0634333
chr10:123572832:123574024	107.445	0.0456996	0.193662	0.235976	0.813451	0.90908	0.0896685
chr10:123581326:123582846	181.373	-0.187882	0.158031	-1.18889	0.234483	0.485855	0.629888
chr10:123849089:123849811	22.0786	-0.0802492	0.327979	-0.244678	0.806706	0.905774	0.0932848
chr10:123857858:123858160	7.54538	-0.257245	0.414233	-0.621014	0.53459	NA	0.271979
chr10:123858359:123858652	3.80457	-0.644276	0.419182	-1.53698	0.124297	NA	0.905538
chr10:123866468:123866896	12.66	-0.655416	0.388479	-1.68713	0.091578	0.287708	1.03821
chr10:123896931:123897689	55.0752	0.783543	0.246841	3.17429	0.00150204	0.0169376	2.82332
chr10:123967224:123968437	121.523	-0.13219	0.184408	-0.716838	0.473474	0.698206	0.324704
chr10:123994086:123995390	122.686	0.00537286	0.191893	0.0279992	0.977663	0.990196	0.00981091
chr10:123995402:123996556	113.4	-0.386005	0.185842	-2.07706	0.0377964	0.167927	1.42255
chr10:124025523:124026140	16.9783	-0.255724	0.36459	-0.701403	0.483052	0.704986	0.316006
chr10:124042050:124042320	7.89605	-0.205492	0.411718	-0.499109	0.617703	NA	0.209221
chr10:124104776:124105485	25.0487	-0.129386	0.317241	-0.407849	0.683385	0.837866	0.165335
chr10:124124761:124126524	118.911	-0.514076	0.197803	-2.59893	0.00935143	0.0663912	2.02912
chr10:124152907:124153353	12.8759	-0.176498	0.376674	-0.468569	0.639378	0.809443	0.194243
chr10:124153512:124154004	9.52673	-0.459368	0.406067	-1.13126	0.257946	0.510266	0.588472
chr10:124156767:124157172	12.6593	0.109485	0.381427	0.287041	0.774081	0.888421	0.111213
chr10:124158422:124158644	7.00686	0.21236	0.417945	0.508104	0.61138	NA	0.213689
chr10:124192543:124193587	121.684	0.263013	0.180021	1.46101	0.144012	0.371593	0.841603
chr10:124218394:124218699	10.1599	-0.205533	0.408496	-0.503146	0.614862	0.79374	0.211222
chr10:124228420:124228763	4.20479	0.0271006	0.422803	0.0640976	0.948892	NA	0.022783
chr10:124249820:124250677	40.5303	0.326061	0.270539	1.20522	0.228117	0.479324	0.641843
chr10:124258962:124259691	30.1634	-0.378596	0.304576	-1.24303	0.213858	0.463235	0.669875
chr10:124279157:124279812	17.0928	-1.06345	0.363735	-2.92369	0.00345913	0.0321543	2.46103
chr10:12428733:12429097	9.7526	-0.290742	0.407165	-0.714064	0.475188	0.699441	0.323135
chr10:124290084:124290457	6.10719	-0.512765	0.42209	-1.21482	0.224433	NA	0.648913
chr10:124387334:124387922	25.6969	0.433417	0.328411	1.31974	0.186923	0.430364	0.728338
chr10:124388907:124389979	78.7055	-0.167516	0.257218	-0.651262	0.514878	0.728343	0.288296
chr10:124403161:124404123	84.4325	-0.311087	0.213486	-1.45718	0.145068	0.372965	0.838429
chr10:124419001:124419358	13.4371	-0.000389428	0.375684	-0.00103658	0.999173	0.999588	0.000359342
chr10:124461758:124462297	14.2278	0.36389	0.379075	0.959942	0.337084	0.586822	0.472262
chr10:12447057:12447547	10.1057	-0.469225	0.402756	-1.16503	0.244005	0.496085	0.612601
chr10:124503362:124503701	5.50604	-0.266673	0.424827	-0.627721	0.530186	NA	0.275571
chr10:124507934:124508330	10.634	-0.308078	0.398041	-0.773985	0.43894	0.670921	0.357595
chr10:124508:124819	7.45822	0.235897	0.415302	0.568012	0.570027	NA	0.244105
chr10:124529466:124530892	151.214	-0.204795	0.194695	-1.05188	0.292857	0.544995	0.533345
chr10:124531681:124532646	57.5576	-0.245827	0.247857	-0.991811	0.32129	0.572677	0.493103
chr10:124539689:124540797	92.3811	-0.351138	0.211169	-1.66283	0.0963464	0.295905	1.01616
chr10:124565740:124566011	7.0898	-0.573362	0.418681	-1.36945	0.17086	NA	0.76736
chr10:124627039:124627459	10.3007	-0.325871	0.39926	-0.816188	0.414393	0.651995	0.382588
chr10:124632001:124632319	9.95173	0.131696	0.399211	0.329889	0.741484	0.870446	0.129898
chr10:124647373:124648319	45.4648	-0.68003	0.26416	-2.57431	0.010044	0.0696659	1.99809
chr10:124671589:124671821	4.85241	-0.00519435	0.424699	-0.0122307	0.990242	NA	0.00425884
chr10:124678655:124679060	7.76137	-1.3633	0.423367	-3.22015	0.00128124	NA	2.89237
chr10:124705764:124706260	10.7637	-0.687267	0.396646	-1.73269	0.0831501	0.27107	1.08014
chr10:124719159:124720079	56.2216	-0.854225	0.254528	-3.35611	0.000790467	0.0102824	3.10212
chr10:124740876:124742017	116.624	-0.258316	0.186235	-1.38705	0.165428	0.402079	0.781391
chr10:124745345:124746214	49.7184	-0.392763	0.258425	-1.51983	0.128553	0.348932	0.890918
chr10:124827299:124828248	63.5835	-0.299909	0.230802	-1.29942	0.193799	0.438974	0.712649
chr10:12484990:12485882	46.1722	-0.752421	0.25736	-2.92361	0.00345995	0.0321554	2.46093
chr10:124992232:124993132	87.8437	-0.0412991	0.204094	-0.202353	0.839641	0.923729	0.0759064
chr10:125003325:125003570	3.44218	0.666553	0.416578	1.60007	0.109583	NA	0.960256
chr10:12500714:12501048	4.58286	0.140247	0.422289	0.332112	0.739805	NA	0.130883
chr10:12502931:12503251	8.28604	0.0520812	0.409305	0.127243	0.898748	NA	0.0463621
chr10:125038724:125038953	5.56701	0.195596	0.423828	0.461498	0.644441	NA	0.190817
chr10:125047314:125048987	157.379	-0.0262745	0.174333	-0.150714	0.880201	0.945121	0.0554181
chr10:125060910:125061787	32.5872	0.698297	0.312001	2.23812	0.0252129	0.130001	1.59838
chr10:125144851:125145754	40.7289	0.72574	0.279706	2.59465	0.00946869	0.0669615	2.02371
chr10:125146595:125147118	14.1473	1.24334	0.387449	3.20904	0.00133177	0.0154125	2.87557
chr10:125161410:125161695	7.39426	0.288319	0.418273	0.689309	0.490629	NA	0.309247
chr10:125189822:125190148	5.00569	-0.160944	0.424851	-0.378824	0.704819	NA	0.151923
chr10:125342988:125343742	55.3448	0.433338	0.249116	1.7395	0.0819465	0.269059	1.08647
chr10:12540359:12540856	11.4514	-0.113712	0.391475	-0.290471	0.771456	0.887283	0.112689
chr10:125448391:125448924	19.0389	1.37421	0.360734	3.8095	0.000139251	0.00252848	3.8562
chr10:12549087:12549848	43.8175	0.295131	0.267932	1.10151	0.270673	0.52294	0.567555
chr10:125521814:125522854	78.8743	0.643258	0.223443	2.87884	0.00399141	0.0357097	2.39887
chr10:125562674:125562885	4.75241	0.0592384	0.424913	0.139413	0.889124	NA	0.0510378
chr10:125629622:125630343	74.8831	0.731197	0.232541	3.14438	0.00166437	0.0184232	2.77875
chr10:125700633:125700932	4.69183	-0.0022734	0.424969	-0.00534956	0.995732	NA	0.00185767
chr10:125734583:125735416	29.3334	-0.583642	0.319065	-1.82922	0.067366	0.24003	1.17156
chr10:125742057:125743006	27.4369	-0.855508	0.325595	-2.62752	0.0086009	0.0624479	2.06546
chr10:125765348:125765619	3.84277	0.414987	0.416888	0.995439	0.319523	NA	0.495498
chr10:125868003:125869146	107.087	0.313347	0.208003	1.50645	0.131951	0.35412	0.879588
chr10:125934272:125934748	16.7273	0.876825	0.368375	2.38025	0.0173008	0.101158	1.76193
chr10:125981799:125982940	78.2112	0.0803412	0.21955	0.365936	0.714413	0.855619	0.146051
chr10:126135225:126135463	4.69333	0.67039	0.424683	1.57856	0.114436	NA	0.941437
chr10:126143093:126143343	6.1409	0.104795	0.424221	0.247029	0.804886	NA	0.0942658
chr10:12615436:12615997	12.9626	0.0612267	0.389361	0.157249	0.875048	0.942258	0.057968
chr10:126161252:126161597	5.94832	0.53672	0.423015	1.26879	0.204514	NA	0.689276
chr10:126503933:126504643	22.0978	1.1321	0.355068	3.18841	0.0014306	0.0163292	2.84448
chr10:126521001:126521225	5.97725	0.347741	0.424483	0.819211	0.412666	NA	0.384401
chr10:12655892:12657257	185.573	-0.0491418	0.1894	-0.25946	0.79528	0.899451	0.0994798
chr10:126597764:126598511	50.6931	1.29624	0.284763	4.55198	5.31425e-06	0.000172632	5.27456
chr10:126748887:126749727	48.3766	0.659273	0.254294	2.59256	0.00952648	0.0672075	2.02107
chr10:126902161:126902453	5.4276	0.956417	0.42498	2.2505	0.0244172	NA	1.6123
chr10:126907637:126907849	5.1348	0.471129	0.424965	1.10863	0.267589	NA	0.572531
chr10:126913250:126913569	3.84889	0.296555	0.414103	0.716138	0.473906	NA	0.324308
chr10:127017114:127017548	8.71354	0.119626	0.414576	0.28855	0.772926	0.888063	0.111862
chr10:12707109:12708439	118.301	-0.238149	0.183682	-1.29653	0.194793	0.440356	0.710426
chr10:12710607:12711966	205.836	-0.190857	0.168098	-1.13539	0.256211	0.508659	0.591403
chr10:127243278:127243996	20.3275	1.82408	0.356909	5.11078	3.20824e-07	1.58067e-05	6.49373
chr10:12729757:12730368	21.2216	0.866747	0.35243	2.45935	0.0139191	0.0871077	1.85639
chr10:127524206:127524576	10.255	0.614057	0.400631	1.53272	0.125344	0.344695	0.901897
chr10:127563708:127564479	44.8697	1.03746	0.294281	3.52541	0.000422823	0.00625031	3.37384
chr10:127577406:127577762	8.10192	0.466261	0.414765	1.12415	0.260947	NA	0.583447
chr10:127649675:127650023	9.69014	0.832168	0.405834	2.05051	0.0403143	0.174829	1.39454
chr10:127679543:127680060	14.0888	0.55893	0.382359	1.46179	0.143797	0.371406	0.842249
chr10:127694437:127695274	30.832	0.875394	0.308866	2.83422	0.00459379	0.0397096	2.33783
chr10:127715512:127716709	46.1085	0.875692	0.267257	3.27658	0.00105071	0.0128761	2.97852
chr10:127757125:127757396	5.14806	0.505966	0.425001	1.19051	0.233848	NA	0.631067
chr10:127813273:127813619	7.92004	0.64122	0.416337	1.54015	0.123525	NA	0.908247
chr10:127814957:127815580	15.419	1.17032	0.37694	3.10478	0.00190418	0.0204544	2.72029
chr10:12782126:12783018	95.5962	0.880279	0.205543	4.28269	1.84647e-05	0.000487961	4.73366
chr10:127853685:127854579	78.3349	0.509339	0.223718	2.2767	0.0228043	0.121694	1.64198
chr10:127870461:127870883	9.27339	0.833069	0.406266	2.05055	0.0403109	0.174829	1.39458
chr10:127906596:127907296	26.7791	0.958912	0.424954	2.25651	0.0240387	0.126019	1.61909
chr10:127954167:127954458	4.0507	0.473775	0.421459	1.12413	0.260958	NA	0.583429
chr10:12800283:12800671	10.3701	0.538333	0.403274	1.33491	0.181907	0.423891	0.74015
chr10:128010868:128011962	120.564	0.227421	0.202493	1.1231	0.261394	0.513642	0.582705
chr10:128035281:128036177	41.3197	1.37158	0.300237	4.56831	4.9167e-06	0.000161668	5.30833
chr10:128059961:128060185	3.10591	0.218587	0.407857	0.535939	0.592001	NA	0.227678
chr10:128068992:128070034	103.195	-0.0645537	0.201388	-0.320543	0.748557	0.874676	0.125775
chr10:128077920:128079255	120.576	0.130065	0.197968	0.657001	0.51118	0.725597	0.291426
chr10:128088202:128088741	24.4611	-0.153775	0.327204	-0.469968	0.638378	0.808551	0.194922
chr10:12809655:12809977	8.57698	0.234225	0.411469	0.56924	0.569193	NA	0.24474
chr10:12809994:12810634	20.6416	0.337965	0.370304	0.912668	0.361417	0.608399	0.441991
chr10:128117094:128117872	37.1662	0.616716	0.298761	2.06424	0.0389946	0.171348	1.409
chr10:128149820:128150763	72.8397	0.253076	0.232672	1.08769	0.27673	0.529205	0.557944
chr10:128178198:128178670	10.1694	0.397718	0.404351	0.983597	0.325314	0.576248	0.487698
chr10:128209744:128210710	65.5772	0.227154	0.239944	0.946694	0.343795	0.593223	0.463701
chr10:128211288:128212546	93.5056	0.00279016	0.212948	0.0131025	0.989546	0.995565	0.00456401
chr10:128263691:128264730	56.619	0.564018	0.240981	2.34051	0.0192575	0.108712	1.7154
chr10:128267839:128268462	45.681	1.40891	0.285633	4.9326	8.11439e-07	3.49721e-05	6.09074
chr10:128295044:128295463	8.0832	0.768416	0.413732	1.85728	0.0632718	NA	1.19879
chr10:128373463:128373994	13.7707	0.963035	0.389497	2.47251	0.0134169	0.0848797	1.87235
chr10:128419827:128420059	3.9671	0.255322	0.422209	0.604729	0.545359	NA	0.263317
chr10:128471560:128471801	3.91353	0.170701	0.422571	0.403958	0.686244	NA	0.163522
chr10:12847347:12848004	32.0082	0.533878	0.299306	1.78372	0.0744695	0.254569	1.12802
chr10:128529982:128530950	45.1305	1.03562	0.270388	3.83012	0.000128083	0.00236391	3.89251
chr10:128631663:128632408	41.2072	0.567559	0.271261	2.0923	0.0364117	0.164078	1.43876
chr10:128634117:128634680	17.4535	-0.601598	0.358459	-1.67829	0.0932902	0.29093	1.03016
chr10:128723770:128724031	6.0364	0.790517	0.423258	1.8677	0.0618042	NA	1.20898
chr10:128724884:128725200	7.13693	0.492442	0.419465	1.17398	0.240404	NA	0.619059
chr10:12878176:12878469	4.52478	-0.353427	0.423013	-0.835499	0.403437	NA	0.394224
chr10:128798373:128798648	5.19939	0.152182	0.424978	0.358094	0.720273	NA	0.142503
chr10:128843833:128844421	26.493	1.66289	0.33159	5.01489	5.30635e-07	2.44589e-05	6.2752
chr10:128844468:128844672	4.1775	0.568137	0.422729	1.34397	0.178956	NA	0.747253
chr10:128859616:128860305	53.6428	0.799112	0.268368	2.97767	0.00290446	0.0281533	2.53693
chr10:128908326:128909088	36.7741	-0.0383884	0.28223	-0.136018	0.891807	0.950956	0.049729
chr10:128944441:128944713	2.85254	-0.664406	0.397281	-1.67238	0.0944491	NA	1.0248
chr10:12901602:12903135	193.663	0.183464	0.159274	1.15188	0.249371	0.501074	0.603154
chr10:129031350:129032159	23.8703	0.846576	0.339945	2.49033	0.0127623	0.0821181	1.89407
chr10:129056817:129057601	19.171	0.038732	0.344243	0.112514	0.910416	0.960161	0.04076
chr10:129074948:129075224	5.77728	-0.370871	0.424071	-0.87455	0.381819	NA	0.418143
chr10:129231971:129232227	9.20147	0.336495	0.402006	0.83704	0.40257	0.642981	0.395159
chr10:129275120:129275461	6.84196	0.545105	0.419472	1.2995	0.193771	NA	0.712711
chr10:129332371:129332960	26.6489	0.482534	0.321302	1.50181	0.133146	0.35582	0.875672
chr10:12949166:12949776	30.3817	1.20358	0.310846	3.87194	0.000107974	0.00206521	3.96668
chr10:129498701:129498961	6.12615	0.338365	0.423749	0.798503	0.424579	NA	0.372042
chr10:129658726:129659051	7.42742	0.691275	0.417118	1.65726	0.0974659	NA	1.01115
chr10:12975159:12975645	13.39	0.306684	0.377238	0.812973	0.416234	0.653397	0.380663
chr10:129853562:129853937	16.9549	0.382904	0.358602	1.06777	0.285625	0.537842	0.544204
chr10:129877514:129878261	22.159	1.13425	0.360577	3.14565	0.00165719	0.0183526	2.78063
chr10:129888938:129889595	21.1605	0.641299	0.355692	1.80296	0.0713944	0.248501	1.14634
chr10:129971406:129972296	32.6904	1.07248	0.306772	3.496	0.000472283	0.00683646	3.3258
chr10:13004948:13005203	4.84405	-0.222222	0.424288	-0.523754	0.60045	NA	0.221523
chr10:1301058:1301594	9.75452	-0.195378	0.399872	-0.488602	0.625123	0.799817	0.204034
chr10:130109255:130110543	102.89	-0.224273	0.192399	-1.16567	0.243749	0.495895	0.613057
chr10:130127431:130128574	80.0334	0.0342616	0.221861	0.154428	0.877272	0.943371	0.0568656
chr10:130160815:130161258	8.96349	0.00483698	0.408104	0.0118523	0.990543	0.996127	0.00412647
chr10:130179597:130179958	10.7802	0.53912	0.397163	1.35743	0.174645	0.41446	0.757843
chr10:130189717:130190765	168.197	0.128527	0.176635	0.72764	0.466834	0.693321	0.330838
chr10:130341256:130341698	10.3235	0.529389	0.397383	1.33219	0.182799	0.425034	0.738026
chr10:130378550:130378899	6.25782	0.345234	0.424259	0.813736	0.415796	NA	0.381119
chr10:13056233:13056999	41.7948	0.44311	0.281083	1.57644	0.114925	0.327494	0.939587
chr10:130686834:130687131	6.48356	-0.160008	0.419723	-0.381223	0.703038	NA	0.153021
chr10:13074442:13075695	166.064	-0.184606	0.167777	-1.1003	0.2712	0.523604	0.566711
chr10:13082404:13082954	15.4889	0.285496	0.37004	0.771528	0.440394	0.672092	0.356159
chr10:1309080:1309307	4.73045	0.0426226	0.424911	0.10031	0.920099	NA	0.0361657
chr10:13098820:13100178	176.845	-0.219869	0.165903	-1.32529	0.185076	0.427986	0.732649
chr10:131072484:131072834	7.1029	0.127812	0.421271	0.303396	0.761588	NA	0.11828
chr10:131241996:131242431	13.4809	-0.0727666	0.379877	-0.191553	0.848092	0.928401	0.0715569
chr10:131309861:131310599	41.2244	-0.153466	0.279477	-0.54912	0.582923	0.772914	0.234389
chr10:131312258:131313084	49.3956	0.0688726	0.273679	0.251655	0.801308	0.902943	0.0962007
chr10:131453775:131454677	36.6827	0.512736	0.299516	1.71188	0.0869182	0.27869	1.06089
chr10:13160659:13161797	167.308	-0.211198	0.167048	-1.26429	0.206125	0.454502	0.685869
chr10:131786557:131787814	112.965	-0.0462158	0.194971	-0.237039	0.812627	0.908988	0.0901089
chr10:131840001:131840666	20.345	-0.859896	0.341117	-2.52083	0.0117079	0.0772703	1.93152
chr10:131874704:131875417	45.6017	-0.182937	0.262241	-0.697591	0.485433	0.706703	0.313871
chr10:131943433:131943830	11.3176	0.749912	0.39503	1.89836	0.057648	0.218591	1.23922
chr10:13206108:13207543	109.928	-0.323246	0.192495	-1.67925	0.093104	0.290627	1.03103
chr10:132142266:132143020	38.1826	0.0170769	0.323493	0.0527892	0.9579	0.981428	0.0186799
chr10:13219989:13220363	6.43574	0.310456	0.424853	0.730736	0.46494	NA	0.332603
chr10:132222877:132223674	85.1324	-0.536899	0.226928	-2.36594	0.0179845	0.103817	1.7451
chr10:132351645:132351988	8.30018	-0.395726	0.408793	-0.968036	0.333026	NA	0.477522
chr10:132352633:132353657	87.5371	0.165991	0.227022	0.731165	0.464678	0.69178	0.332848
chr10:132359255:132359628	10.5438	-0.191207	0.402333	-0.475245	0.634612	0.805961	0.197491
chr10:132360360:132361262	33.2044	0.386069	0.294367	1.31152	0.189681	0.433953	0.721977
chr10:132371805:132372100	8.67609	0.206974	0.417278	0.496009	0.619888	0.796714	0.207687
chr10:132387552:132388236	51.2149	0.0915807	0.259636	0.352728	0.724293	0.861087	0.140086
chr10:132396519:132396944	13.0175	0.0577253	0.390231	0.147926	0.882401	0.946418	0.0543339
chr10:132427317:132427741	9.47587	0.13918	0.408321	0.340858	0.73321	0.86579	0.134771
chr10:132430331:132430632	6.98003	-0.474582	0.420015	-1.12992	0.258511	NA	0.587521
chr10:132434767:132435282	9.52464	-0.139872	0.417498	-0.335024	0.737607	0.86837	0.132175
chr10:132443692:132443953	8.11581	0.175258	0.419804	0.417477	0.67633	NA	0.169841
chr10:132446537:132447286	34.9181	-0.280634	0.295734	-0.948941	0.342651	0.591963	0.465148
chr10:132452756:132453963	139.18	-0.229084	0.185585	-1.23439	0.217057	0.467107	0.663427
chr10:132457488:132459410	190.374	-0.0674866	0.185712	-0.363394	0.71631	0.856731	0.144899
chr10:132537155:132537483	9.45153	-0.374945	0.412764	-0.908378	0.363679	0.610636	0.439282
chr10:132570645:132571049	9.81953	-0.324164	0.399922	-0.810569	0.417613	0.654505	0.379226
chr10:132571869:132572533	22.4564	-0.5812	0.342679	-1.69605	0.0898765	0.284308	1.04635
chr10:132634363:132634768	14.7726	0.636996	0.377942	1.68543	0.0919056	0.288306	1.03666
chr10:132637557:132638460	70.1584	-0.178952	0.234223	-0.764025	0.444852	0.675606	0.351784
chr10:132654599:132655186	20.3685	0.913121	0.361531	2.52571	0.0115466	0.0765495	1.93755
chr10:13270944:13272464	148.25	-0.123682	0.172421	-0.717325	0.473174	0.698003	0.324979
chr10:132836306:132837897	113.181	-0.271579	0.185061	-1.46751	0.142237	0.369149	0.846988
chr10:132904054:132904781	46.5401	0.223556	0.276051	0.809836	0.418035	0.654776	0.378788
chr10:132938491:132939043	12.9177	-1.22168	0.395087	-3.09218	0.00198694	0.0211843	2.70182
chr10:132939939:132941221	117.74	-0.625816	0.199159	-3.14229	0.0016763	0.0185194	2.77565
chr10:13301983:13302985	117.57	-0.213847	0.193156	-1.10712	0.268243	0.52051	0.571471
chr10:133143589:133144666	111.069	-0.55296	0.198476	-2.78602	0.00533589	0.0442203	2.27279
chr10:133246891:133247455	20.0634	-0.604716	0.370529	-1.63203	0.102673	0.307425	0.988546
chr10:133249353:133249766	8.19862	-0.234797	0.41181	-0.570159	0.56857	NA	0.245216
chr10:133275532:133275998	17.536	-0.744199	0.366359	-2.03134	0.0422207	0.179911	1.37447
chr10:133304408:133305285	44.717	-0.0748684	0.267941	-0.279421	0.779922	0.891309	0.107949
chr10:133307261:133308720	147.318	-0.288143	0.170613	-1.68887	0.0912443	0.286975	1.03979
chr10:133313499:133314451	70.2236	-0.0479988	0.241194	-0.199005	0.842259	0.925182	0.0745545
chr10:133318387:133319725	98.7584	-0.016719	0.199765	-0.0836931	0.9333	0.971418	0.0299785
chr10:133329408:133330332	104.92	-0.106979	0.204667	-0.522697	0.601185	0.785021	0.220992
chr10:133351365:133351861	12.5256	0.363714	0.388654	0.93583	0.349361	0.597511	0.456726
chr10:13340730:13340961	5.91749	-0.330254	0.423829	-0.779215	0.435853	NA	0.36066
chr10:133437411:133439384	123.952	-0.0444973	0.18691	-0.238068	0.811828	0.908513	0.0905357
chr10:133497147:133497947	46.2224	-0.0952037	0.257456	-0.369787	0.711541	0.854016	0.1478
chr10:133519831:133520868	64.7574	-0.147576	0.246672	-0.598269	0.54966	0.751202	0.259906
chr10:13352358:13353024	35.6141	-0.274879	0.292168	-0.940824	0.346795	0.59575	0.459927
chr10:133608373:133609547	83.9253	-0.196679	0.204852	-0.960102	0.337004	0.58682	0.472365
chr10:133637049:133637514	18.947	-0.333043	0.353491	-0.942156	0.346113	0.595136	0.460782
chr10:133647170:133647454	8.89201	-0.52507	0.406409	-1.29198	0.196365	0.442446	0.706935
chr10:133690025:133690253	7.13238	0.0069767	0.415994	0.0167711	0.986619	NA	0.00585044
chr10:13371383:13372742	315.666	0.0203573	0.138736	0.146735	0.883342	0.946966	0.0538713
chr10:133764268:133764742	11.19	0.401748	0.392187	1.02438	0.305657	0.557838	0.514766
chr10:133785876:133786212	13.8355	0.768389	0.380323	2.02036	0.0433463	0.182774	1.36305
chr10:13409527:13409877	11.6365	0.530215	0.407564	1.30094	0.19328	0.438405	0.713814
chr10:13414821:13415372	18.8597	1.02575	0.350918	2.92304	0.00346629	0.0321947	2.46013
chr10:13440095:13441380	174.758	-0.0813715	0.160802	-0.506035	0.612832	0.792573	0.212659
chr10:13470052:13470707	21.9452	0.126036	0.329139	0.382927	0.701774	0.84839	0.153803
chr10:13485213:13486247	67.3374	0.658196	0.228291	2.88315	0.00393723	0.0353676	2.40481
chr10:13515046:13515280	4.69948	-0.787912	0.421365	-1.8699	0.0614974	NA	1.21114
chr10:13536646:13537320	25.6584	0.277858	0.332491	0.835686	0.403331	0.643663	0.394338
chr10:13586321:13587397	206.123	-0.0868416	0.17431	-0.498203	0.618341	0.795784	0.208772
chr10:13589283:13589914	26.254	0.261458	0.313958	0.832782	0.404968	0.644735	0.392579
chr10:13612728:13614088	69.5295	0.17307	0.221402	0.781703	0.434389	0.667576	0.362121
chr10:136367:137609	117.335	-0.250631	0.193655	-1.29422	0.195591	0.441484	0.708651
chr10:13650080:13650562	17.3735	0.703792	0.363773	1.9347	0.053027	0.206756	1.2755
chr10:13659618:13660993	151.592	-0.0825395	0.166703	-0.495129	0.620509	0.796939	0.207252
chr10:1368863:1369326	12.0778	-1.19942	0.408733	-2.93449	0.00334099	0.0313217	2.47613
chr10:1372101:1372700	21.8774	0.474279	0.380659	1.24594	0.212785	0.461999	0.672059
chr10:13723498:13723998	11.7246	-0.11002	0.393176	-0.279823	0.779613	0.891166	0.108121
chr10:13732454:13732705	2.76914	0.454319	0.407231	1.11563	0.264581	NA	0.577442
chr10:13743376:13743704	7.67251	-0.0337045	0.41556	-0.0811063	0.935357	NA	0.0290224
chr10:13777726:13778801	120.641	-0.13014	0.182289	-0.713925	0.475274	0.699476	0.323056
chr10:13783925:13784600	43.098	0.866782	0.282819	3.06479	0.0021782	0.022669	2.6619
chr10:13787694:13788318	25.8103	0.454279	0.316508	1.43529	0.151205	0.38245	0.820433
chr10:13830453:13830778	6.9611	0.246047	0.417903	0.588766	0.556018	NA	0.254911
chr10:1387345:1388012	12.052	-0.456106	0.390796	-1.16712	0.243162	0.495335	0.614104
chr10:13974861:13975178	8.16915	0.397486	0.411242	0.966549	0.333769	NA	0.476554
chr10:14020943:14021164	3.69207	0.296134	0.413721	0.715783	0.474126	NA	0.324107
chr10:14032321:14033061	43.7522	0.439476	0.26607	1.65173	0.0985899	0.300177	1.00617
chr10:14093747:14094085	8.70443	0.754955	0.408948	1.84609	0.0648788	0.234489	1.1879
chr10:14094340:14094600	5.40601	0.19088	0.4246	0.449552	0.653034	NA	0.185064
chr10:14166055:14166349	3.91807	-0.649632	0.420898	-1.54344	0.122723	NA	0.911073
chr10:14186174:14186786	24.4154	0.721326	0.325622	2.21523	0.0267444	0.135217	1.57277
chr10:14196432:14197902	134.47	0.667413	0.180601	3.6955	0.000219454	0.00365658	3.65866
chr10:1420563:1421837	134.582	0.713032	0.201054	3.54647	0.000390429	0.00586297	3.40846
chr10:14240844:14241172	7.20389	0.875427	0.419068	2.08899	0.036709	NA	1.43523
chr10:14301953:14302626	34.7947	0.473688	0.292331	1.62038	0.10515	0.311726	0.97819
chr10:14325139:14325859	59.0462	1.39907	0.245659	5.69516	1.23257e-08	1.0165e-06	7.90919
chr10:14385597:14386045	11.8951	0.602018	0.386937	1.55586	0.119742	0.335295	0.921752
chr10:14396401:14397057	29.0239	1.04836	0.319308	3.28323	0.00102625	0.0126474	2.98875
chr10:14430006:14430188	4.07888	-0.0924401	0.416481	-0.221955	0.824349	NA	0.083889
chr10:14449330:14449769	8.31396	-0.292389	0.420635	-0.695114	0.486984	NA	0.312486
chr10:14478535:14479274	40.8684	2.16691	0.314577	6.88835	5.64448e-12	1.27898e-09	11.2484
chr10:14498430:14499581	107.066	0.0261991	0.191868	0.136547	0.891389	0.950888	0.0499329
chr10:14536713:14537462	38.9689	1.60744	0.288647	5.56887	2.56401e-08	1.88981e-06	7.59108
chr10:14542629:14543501	38.8281	0.769776	0.295335	2.60645	0.0091485	0.0652847	2.03865
chr10:14556378:14556649	10.4507	0.597089	0.401774	1.48613	0.137244	0.361776	0.862507
chr10:14562159:14562469	4.59283	0.0668557	0.421054	0.158782	0.873841	NA	0.0585676
chr10:14759238:14759635	8.6934	0.374975	0.408934	0.916957	0.359165	0.606103	0.444706
chr10:14806823:14807218	4.95865	-0.350601	0.42456	-0.825798	0.408918	NA	0.388363
chr10:14822855:14823821	63.1671	0.414006	0.229808	1.80153	0.0716198	0.248926	1.14497
chr10:14889083:14890072	37.0083	-0.103282	0.282647	-0.365408	0.714807	0.855825	0.145811
chr10:14903749:14905131	101.842	-0.146694	0.207869	-0.705702	0.480373	0.703072	0.318421
chr10:14951465:14952084	26.9757	-0.21082	0.317593	-0.663806	0.506815	0.722978	0.295151
chr10:14971331:14972857	150.157	-0.214964	0.179279	-1.19904	0.230511	0.482033	0.637308
chr10:14991090:14992090	54.2079	-0.508463	0.27398	-1.85584	0.063476	0.231337	1.19739
chr10:15069425:15069619	4.58306	-0.788366	0.423378	-1.86209	0.0625911	NA	1.20349
chr10:15088304:15089245	23.3937	-0.739259	0.326192	-2.26633	0.0234311	0.124013	1.63021
chr10:15105850:15107150	273.12	-0.27962	0.146947	-1.90286	0.057059	0.217193	1.24368
chr10:15167579:15168264	27.7876	-0.0310718	0.316438	-0.0981925	0.921779	0.965819	0.035373
chr10:15168265:15168808	26.3946	-0.58899	0.322774	-1.82478	0.0680346	0.241359	1.16727
chr10:15209415:15210637	179.689	-0.282759	0.157883	-1.79094	0.0733031	0.252362	1.13488
chr10:15220424:15220725	3.83203	0.356907	0.419373	0.851049	0.394742	NA	0.403687
chr10:15245306:15246142	55.1905	0.315094	0.259062	1.21629	0.223876	0.475235	0.649993
chr10:15253554:15254436	41.842	-0.30415	0.27298	-1.11419	0.265199	0.5176	0.576428
chr10:15255917:15256562	14.8539	-0.461567	0.39156	-1.17879	0.238482	0.490322	0.622545
chr10:15261914:15262383	15.0418	-0.212599	0.372789	-0.570292	0.56848	0.763136	0.245285
chr10:15267482:15268019	32.0334	-0.135949	0.294983	-0.460869	0.644892	0.812841	0.190513
chr10:15301336:15301761	10.7272	-0.514875	0.404347	-1.27335	0.202894	0.450638	0.69273
chr10:15302479:15302730	7.66219	0.116831	0.413979	0.282215	0.777779	NA	0.109144
chr10:15371025:15372262	87.7461	-0.119438	0.223003	-0.535591	0.592242	0.779841	0.227501
chr10:15378497:15378761	5.03626	0.581831	0.424715	1.36993	0.170708	NA	0.767747
chr10:15412317:15412651	7.19925	0.391799	0.418097	0.937102	0.348706	NA	0.45754
chr10:15418690:15420385	194.098	-0.229606	0.170014	-1.35051	0.176852	0.417212	0.752391
chr10:15427438:15428566	132.921	0.00381156	0.209327	0.0182086	0.985472	0.993766	0.00635552
chr10:15433696:15434926	134.497	-0.373422	0.199309	-1.87358	0.0609877	0.225902	1.21476
chr10:15461271:15461812	19.1572	-0.137847	0.345577	-0.398889	0.689975	0.841444	0.161167
chr10:15584603:15585999	178.251	0.381548	0.162417	2.34919	0.0188141	0.107014	1.72552
chr10:15649127:15649976	35.1237	0.107856	0.288755	0.37352	0.708762	0.852385	0.1495
chr10:15699384:15699650	4.32604	-0.519322	0.423277	-1.22691	0.219858	NA	0.657858
chr10:15715473:15716500	50.0554	0.340882	0.280543	1.21508	0.224336	0.475839	0.649101
chr10:15719511:15720759	121.589	-0.0725006	0.195881	-0.370125	0.711289	0.853805	0.147954
chr10:15725288:15726791	134.23	-0.194896	0.178513	-1.09178	0.274932	0.527246	0.560775
chr10:15743754:15745331	163.106	-0.175514	0.169033	-1.03834	0.299111	0.551156	0.524168
chr10:15824114:15825235	113.489	-0.176179	0.215428	-0.817807	0.413467	0.651217	0.383559
chr10:15878552:15879649	135.288	-0.0460651	0.199975	-0.230354	0.817817	0.91169	0.0873439
chr10:15897895:15898771	49.1814	0.654617	0.259217	2.52537	0.0115578	0.0765908	1.93712
chr10:15902217:15903251	129.593	-0.1943	0.183456	-1.05911	0.28955	0.541647	0.538276
chr10:1602758:1603141	8.239	0.174436	0.412262	0.423119	0.672208	NA	0.172496
chr10:16048964:16049231	3.65073	-0.103618	0.420469	-0.246434	0.805346	NA	0.0940173
chr10:16098988:16099248	3.90888	-0.561076	0.40085	-1.39972	0.161598	NA	0.791564
chr10:16116109:16117128	74.9016	0.752272	0.226536	3.32076	0.00089773	0.0113728	3.04685
chr10:16155786:16156106	7.74149	0.61487	0.415524	1.47974	0.138942	NA	0.857167
chr10:16293121:16293336	3.6602	-0.323971	0.419271	-0.7727	0.4397	NA	0.356844
chr10:16314346:16314611	7.59071	-0.176196	0.414246	-0.425341	0.670588	NA	0.173544
chr10:1647393:1647943	9.52941	0.2624	0.411821	0.637169	0.524015	0.73459	0.280657
chr10:16518772:16519178	13.5168	0.354331	0.375575	0.943437	0.345457	0.594523	0.461605
chr10:16544945:16545757	57.7681	0.300262	0.239223	1.25516	0.209422	0.458369	0.678977
chr10:16691671:16691931	5.62219	0.774551	0.423909	1.82716	0.0676756	NA	1.16957
chr10:16776979:16778361	125.627	-0.196129	0.188212	-1.04206	0.297383	0.549582	0.526684
chr10:16809046:16810033	107.588	0.545178	0.210121	2.59459	0.00947046	0.0669615	2.02363
chr10:16827835:16828754	61.1762	-0.127453	0.237097	-0.537556	0.590884	0.778821	0.228498
chr10:16842747:16843987	103.104	-0.270644	0.211191	-1.28151	0.200014	0.447227	0.69894
chr10:16853190:16853775	22.3915	0.327639	0.332834	0.984391	0.324923	0.575901	0.488219
chr10:16891147:16891908	34.7309	0.457438	0.306292	1.49347	0.135314	0.359027	0.868658
chr10:16915491:16915694	5.78274	0.0239286	0.422782	0.056598	0.954865	NA	0.0200578
chr10:16916490:16916732	8.14347	0.328702	0.410196	0.801328	0.422942	NA	0.373719
chr10:1695739:1696044	5.29917	0.687972	0.424804	1.6195	0.105339	NA	0.97741
chr10:17001678:17002269	17.3813	0.367954	0.363286	1.01285	0.311132	0.562835	0.507055
chr10:17019656:17020179	22.7375	0.448441	0.334597	1.34024	0.180168	0.421704	0.744323
chr10:1715724:1716226	11.85	1.11868	0.394694	2.83429	0.00459276	0.0397094	2.33793
chr10:17182861:17183644	53.0611	0.748322	0.26761	2.79632	0.00516881	0.0432983	2.28661
chr10:17200697:17201230	18.8697	0.428142	0.351102	1.21942	0.222683	0.473841	0.652313
chr10:17226582:17228241	101.157	-0.370867	0.19776	-1.87534	0.0607454	0.225278	1.21649
chr10:17229917:17231526	97.9543	-0.219189	0.193014	-1.13562	0.256117	0.508579	0.591561
chr10:17235013:17235682	26.0939	-0.154293	0.311226	-0.495758	0.620065	0.796724	0.207563
chr10:17249635:17250369	42.7165	0.0766769	0.277475	0.276338	0.782288	0.892809	0.106633
chr10:17250743:17251240	15.5107	-0.0273996	0.361845	-0.0757219	0.93964	0.973941	0.0270383
chr10:17257300:17258510	180.505	-0.0346236	0.170359	-0.203238	0.838949	0.923317	0.0762646
chr10:17271452:17271771	4.58612	-0.425099	0.423303	-1.00424	0.315262	NA	0.501329
chr10:17375734:17376471	51.255	0.361029	0.279066	1.29371	0.195766	0.441823	0.708262
chr10:17409020:17409769	38.2524	2.14586	0.303748	7.06461	1.61071e-12	4.11864e-10	11.793
chr10:17412360:17412731	11.2841	0.565598	0.397439	1.42311	0.154705	0.387593	0.810494
chr10:17430215:17431504	182.539	0.209605	0.163481	1.28214	0.199795	0.446895	0.699416
chr10:17458169:17458430	4.98006	0.0341863	0.424505	0.0805323	0.935814	NA	0.0288105
chr10:1755449:1755985	25.2385	0.884815	0.328922	2.69005	0.00714413	0.0548096	2.14605
chr10:17599160:17599603	10.3927	0.653954	0.402974	1.62282	0.104628	0.310888	0.980353
chr10:17606822:17608238	226.324	-0.129529	0.155247	-0.83434	0.404089	0.644082	0.393523
chr10:17736190:17736557	14.088	0.917141	0.379384	2.41745	0.0156299	0.0944167	1.80604
chr10:17736991:17738292	107.375	0.110958	0.206448	0.53746	0.59095	0.778863	0.228449
chr10:17742284:17743650	152.876	-0.0146826	0.176438	-0.083217	0.933679	0.971562	0.0298024
chr10:177833:179098	122.648	-0.103884	0.212432	-0.489022	0.624826	0.799589	0.204241
chr10:17801312:17801982	38.2229	0.80328	0.290229	2.76774	0.0056446	0.0461026	2.24837
chr10:17805932:17806318	9.18376	1.66366	0.414492	4.01374	5.97648e-05	0.00128307	4.22355
chr10:17847427:17848385	45.7545	0.906821	0.299212	3.0307	0.00243986	0.0247725	2.61264
chr10:17872614:17873222	23.4715	0.55872	0.332008	1.68285	0.0924046	0.289407	1.03431
chr10:17910017:17910667	30.9438	1.65468	0.31464	5.25895	1.44878e-07	8.13644e-06	6.839
chr10:17914176:17915123	24.8968	0.234981	0.338798	0.693574	0.48795	0.708657	0.311625
chr10:1801063:1801370	5.83238	0.239394	0.424205	0.564336	0.572526	NA	0.242205
chr10:18103966:18105269	164.105	0.449063	0.167245	2.68506	0.00725158	0.0553833	2.13957
chr10:18121260:18121636	6.06826	-0.319737	0.424471	-0.75326	0.451294	NA	0.345541
chr10:18214652:18215755	162.49	0.818222	0.169071	4.83951	1.3016e-06	5.18951e-05	5.88552
chr10:18216327:18217117	50.9627	1.3829	0.261929	5.27967	1.29418e-07	7.37684e-06	6.888
chr10:18238361:18240013	159.662	0.234786	0.169371	1.38623	0.165677	0.402421	0.780737
chr10:18312381:18313359	58.3379	0.299617	0.242354	1.23628	0.216355	0.466058	0.664833
chr10:18472950:18473457	19.2536	0.103219	0.343694	0.300323	0.76393	0.883199	0.116946
chr10:18583334:18584183	44.1763	-0.0342073	0.270875	-0.126284	0.899507	0.954803	0.0459956
chr10:18594482:18595450	95.7462	0.534785	0.22166	2.41264	0.0158374	0.0952432	1.80031
chr10:18689330:18690121	43.1173	-0.248806	0.292395	-0.850925	0.394811	0.636327	0.403611
chr10:18699461:18699924	11.9696	0.0296269	0.383995	0.0771544	0.938501	0.973598	0.0275654
chr10:18793624:18794642	69.1826	-0.46446	0.258247	-1.79851	0.0720961	0.249795	1.14209
chr10:1894882:1895511	15.3139	0.0104759	0.394566	0.0265506	0.978818	0.990699	0.00929796
chr10:19028580:19029259	21.502	-0.959285	0.356416	-2.69148	0.00711367	0.0545942	2.14791
chr10:19168281:19169383	54.5812	-0.11881	0.406811	-0.292053	0.770246	0.886582	0.11337
chr10:19231467:19231707	2.59243	-0.0924484	0.394762	-0.234188	0.814839	NA	0.0889281
chr10:19301975:19302180	4.77559	0.523868	0.424916	1.23287	0.217623	NA	0.662295
chr10:19347344:19348146	24.8645	-0.0369784	0.407719	-0.0906958	0.927734	0.968418	0.0325764
chr10:19410745:19411793	47.8908	-0.458231	0.419574	-1.09213	0.274774	0.527082	0.561024
chr10:19412096:19413198	94.2419	0.0059736	0.408008	0.0146409	0.988319	0.995134	0.005103
chr10:1962042:1962457	13.9968	1.03679	0.384437	2.69692	0.00699851	0.053982	2.15499
chr10:19629195:19630164	19.987	-2.44912	0.40016	-6.12035	9.337e-10	1.1043e-07	9.02979
chr10:19663161:19663990	32.5586	-0.543615	0.327613	-1.65932	0.0970515	0.297332	1.013
chr10:19683815:19684568	17.2725	-0.859645	0.374201	-2.29728	0.0216026	0.117599	1.66549
chr10:19699339:19699718	7.74114	-0.550138	0.416995	-1.31929	0.187072	NA	0.727992
chr10:19731385:19731623	2.32157	0.502384	0.387264	1.29726	0.19454	NA	0.71099
chr10:19787537:19788908	197.383	-0.126833	0.163298	-0.776699	0.437336	0.669744	0.359184
chr10:19811101:19812325	60.1176	0.332498	0.266486	1.24771	0.212136	0.461252	0.673385
chr10:19819067:19820269	126.543	-0.0623991	0.202277	-0.308484	0.757714	0.879768	0.120495
chr10:20037533:20037737	2.38017	0.249057	0.391669	0.635886	0.524851	NA	0.279964
chr10:2005615:2006021	6.02141	0.110852	0.424203	0.261319	0.793847	NA	0.100263
chr10:200981:201454	11.6714	-0.359668	0.399895	-0.899407	0.368436	0.614588	0.433638
chr10:20126037:20126281	3.45475	-0.0670261	0.418148	-0.160293	0.872651	NA	0.0591596
chr10:20234384:20234611	2.29992	-0.421995	0.396843	-1.06338	0.28761	NA	0.541197
chr10:20492322:20492816	12.5093	1.00144	0.402512	2.48796	0.0128476	0.0824985	1.89118
chr10:20768494:20769534	64.9562	0.657834	0.403387	1.63078	0.102937	0.307883	0.987428
chr10:2081369:2081710	5.17039	1.17463	0.424594	2.76647	0.00566668	NA	2.24667
chr10:20855189:20856052	53.797	0.360001	0.274778	1.31015	0.190145	0.434397	0.720914
chr10:20857688:20858950	107.754	0.068984	0.218175	0.316186	0.751861	0.876601	0.123862
chr10:209245:209891	26.2486	0.200071	0.323161	0.619107	0.535846	0.742488	0.27096
chr10:21008700:21008909	2.99642	0.218837	0.411113	0.532305	0.594515	NA	0.225837
chr10:21020227:21021473	109.223	0.213374	0.194496	1.09706	0.272616	0.524833	0.564449
chr10:21021528:21022437	36.9493	0.140186	0.286347	0.489566	0.624441	0.799477	0.204509
chr10:21078122:21079369	182.976	-0.20081	0.174674	-1.14963	0.250297	0.502141	0.601544
chr10:21122975:21123226	5.77933	-0.0311521	0.422812	-0.0736785	0.941266	NA	0.0262875
chr10:21171350:21172394	34.3184	0.277389	0.284567	0.974775	0.329672	0.580183	0.481918
chr10:21212016:21212274	5.91778	-0.146523	0.424865	-0.344869	0.730193	NA	0.136563
chr10:21241151:21241634	15.163	0.451827	0.3681	1.22746	0.219652	0.470083	0.658266
chr10:21269406:21270811	273.569	1.01522	0.311212	3.26216	0.00110567	0.0133759	2.95637
chr10:21278248:21279282	116.594	1.32678	0.188597	7.03499	1.9927e-12	5.01142e-10	11.7006
chr10:21337605:21337949	5.99263	0.35534	0.424287	0.837497	0.402313	NA	0.395436
chr10:2137350:2138042	36.961	1.159	0.285207	4.06371	4.8299e-05	0.00107159	4.31606
chr10:21495356:21496274	107.722	-0.188673	0.19869	-0.949584	0.342324	0.591638	0.465563
chr10:21496447:21497207	53.1391	-0.0749859	0.249369	-0.300703	0.763641	0.883021	0.117111
chr10:21533392:21533936	13.903	-0.335037	0.380772	-0.879889	0.37892	0.622837	0.421453
chr10:21584658:21585058	8.19247	0.0389809	0.418349	0.0931781	0.925762	NA	0.0335006
chr10:21591441:21592213	26.3373	-0.200691	0.315651	-0.635802	0.524906	0.735102	0.279919
chr10:21599561:21600125	18.2909	0.097029	0.35025	0.277028	0.781759	0.892494	0.106927
chr10:21674627:21676155	225.414	-0.0128958	0.148804	-0.086663	0.930939	0.969978	0.0310786
chr10:21721915:21722466	16.1074	-0.195814	0.365195	-0.536192	0.591826	0.779457	0.227806
chr10:21731838:21733012	163.842	-0.0690881	0.161942	-0.426623	0.669654	0.829495	0.174149
chr10:21803476:21803686	4.79253	-0.0741836	0.423346	-0.175232	0.860898	NA	0.0650485
chr10:21810596:21810976	8.29248	-0.0725735	0.411787	-0.17624	0.860105	NA	0.0654484
chr10:21825300:21825624	5.00683	-0.708192	0.425003	-1.66632	0.0956495	NA	1.01932
chr10:21877633:21877994	9.27342	-0.0654511	0.403727	-0.162117	0.871214	0.940571	0.0598754
chr10:21888324:21888667	5.339	0.431041	0.424719	1.01489	0.310161	NA	0.508413
chr10:21889612:21890035	6.42127	-0.306961	0.421657	-0.727989	0.46662	NA	0.331036
chr10:21953029:21954381	108.767	-0.220389	0.195615	-1.12665	0.259892	0.512163	0.585208
chr10:21959851:21960357	14.3859	-0.144623	0.373455	-0.387256	0.698566	0.846585	0.155792
chr10:21967643:21968072	10.6443	-0.340799	0.394688	-0.863464	0.387882	0.630501	0.4113
chr10:21989182:21990416	142.62	-0.312035	0.173498	-1.79849	0.0720988	0.249795	1.14207
chr10:21992727:21994069	112.267	-0.356374	0.202711	-1.75804	0.0787409	0.262782	1.1038
chr10:22003671:22004135	15.8005	-0.15132	0.361122	-0.419026	0.675197	0.833341	0.170569
chr10:22010396:22011593	77.9201	-0.19478	0.237014	-0.821809	0.411186	0.649369	0.385962
chr10:22103510:22104146	38.8368	0.209916	0.276249	0.759879	0.447327	0.677496	0.349375
chr10:22218373:22218933	13.547	-0.412713	0.380183	-1.08557	0.277671	0.530201	0.556469
chr10:22243854:22245358	62.1307	0.384708	0.239641	1.60535	0.108416	0.317273	0.964905
chr10:22259019:22259915	54.543	-0.227398	0.264618	-0.859345	0.39015	0.632238	0.408768
chr10:22301067:22301415	9.32887	0.18697	0.410258	0.455739	0.648578	0.815237	0.188038
chr10:22320770:22321070	7.4155	-0.46322	0.417607	-1.10922	0.267334	NA	0.572947
chr10:22420779:22421691	37.3032	-0.521474	0.30328	-1.71945	0.0855329	0.275902	1.06787
chr10:22453277:22453618	10.522	0.318809	0.402274	0.792518	0.428059	0.662467	0.368497
chr10:22550196:22551588	95.124	-0.103546	0.202284	-0.511886	0.608731	0.789947	0.215575
chr10:22573605:22574577	68.8137	-0.031442	0.230261	-0.136549	0.891387	0.950888	0.0499337
chr10:22585896:22586843	88.6602	0.291726	0.205583	1.41901	0.155895	0.389279	0.807169
chr10:22609837:22610081	4.80776	0.296401	0.424987	0.697434	0.485531	NA	0.313783
chr10:22617590:22617824	4.40259	-0.0165039	0.423756	-0.0389468	0.968933	NA	0.0137063
chr10:22654978:22655376	6.73654	-0.116533	0.421369	-0.276558	0.782119	NA	0.106727
chr10:22977818:22978117	4.46425	-0.44442	0.424895	-1.04595	0.295584	NA	0.52932
chr10:22986894:22987865	78.4032	-0.182403	0.257015	-0.709698	0.477892	0.701189	0.320671
chr10:22988372:22989564	176.57	-0.14335	0.174355	-0.822172	0.410979	0.649234	0.386181
chr10:22999945:23000324	8.33214	0.0445005	0.41847	0.106341	0.915312	NA	0.0384309
chr10:23035330:23036077	24.6249	0.405284	0.326993	1.23943	0.215187	0.464729	0.667185
chr10:230547:231404	41.6429	0.431276	0.271311	1.5896	0.111925	0.322931	0.951071
chr10:23067814:23068961	139.622	0.00122487	0.18867	0.00649214	0.99482	0.997654	0.00225547
chr10:23081508:23082523	59.0221	0.188278	0.244025	0.77155	0.440381	0.672092	0.356172
chr10:23157598:23159131	301.921	-0.0771232	0.155579	-0.495718	0.620094	0.796724	0.207543
chr10:23170713:23170964	2.00026	0.51027	0.380304	1.34174	0.17968	NA	0.745501
chr10:23292711:23293834	139.681	0.419698	0.186746	2.24743	0.0246126	0.128016	1.60884
chr10:23293977:23295411	92.1755	0.304875	0.205211	1.48567	0.137367	0.361947	0.862116
chr10:23314263:23315503	148.308	0.0112705	0.183661	0.0613655	0.951068	0.978474	0.0217884
chr10:23325210:23325495	5.66965	0.296827	0.42448	0.699271	0.484382	NA	0.314812
chr10:23516285:23517187	40.3552	1.08726	0.282536	3.84821	0.000118983	0.00223105	3.92451
chr10:23525210:23525958	28.1601	-0.00343756	0.308114	-0.0111568	0.991098	0.996265	0.00388324
chr10:23529771:23530861	87.4728	0.0736217	0.213754	0.344423	0.730528	0.864519	0.136363
chr10:23535387:23535756	9.32712	0.83851	0.404522	2.07284	0.0381868	0.169136	1.41809
chr10:23656658:23657281	20.7844	1.60757	0.354367	4.53646	5.72057e-06	0.000184262	5.24256
chr10:23702506:23703512	116.522	0.655549	0.189241	3.4641	0.000532012	0.00750407	3.27408
chr10:23810970:23811286	4.51551	-0.667217	0.421272	-1.58382	0.113236	NA	0.946017
chr10:23981844:23982474	22.7103	1.43169	0.342037	4.18578	2.84189e-05	0.000693369	4.54639
chr10:23993898:23995226	129.269	0.923737	0.192369	4.80191	1.57162e-06	6.09614e-05	5.80365
chr10:24040974:24041228	3.58124	0.0785045	0.408984	0.19195	0.847781	NA	0.0717162
chr10:24195902:24197514	176.565	0.0825774	0.163731	0.504347	0.614017	0.793146	0.211819
chr10:24222875:24223244	6.50981	0.867733	0.422064	2.05593	0.0397897	NA	1.40023
chr10:24267304:24267588	3.10805	-0.58768	0.410759	-1.43072	0.152511	NA	0.816698
chr10:24281308:24281546	3.14475	0.310533	0.408618	0.759959	0.447279	NA	0.349421
chr10:24319351:24320187	82.745	1.20565	0.249714	4.82813	1.37823e-06	5.43819e-05	5.86068
chr10:24328885:24329158	3.90329	-0.111034	0.416654	-0.26649	0.789862	NA	0.102449
chr10:24360429:24360954	22.5494	1.17321	0.335133	3.50074	0.000463964	0.0067288	3.33352
chr10:24365857:24366080	2.5029	0.333874	0.398586	0.837646	0.40223	NA	0.395526
chr10:24383503:24384134	26.1501	1.32397	0.332704	3.97942	6.90847e-05	0.001436	4.16062
chr10:24396287:24396766	10.6217	1.60936	0.406376	3.96028	7.48624e-05	0.00153381	4.12574
chr10:24418160:24418917	18.3968	1.71543	0.363375	4.72083	2.34884e-06	8.63525e-05	5.62915
chr10:24463165:24463395	5.74195	0.724458	0.423836	1.70929	0.0873972	NA	1.0585
chr10:24503340:24504281	66.6122	1.11355	0.242454	4.59286	4.37214e-06	0.000146821	5.35931
chr10:24512700:24513067	4.93452	0.746971	0.423787	1.76261	0.0779667	NA	1.10809
chr10:24513154:24513702	16.2685	1.49197	0.377112	3.95631	7.61177e-05	0.0015559	4.11851
chr10:24518539:24519862	81.608	1.76408	0.235485	7.49124	6.82252e-14	2.58077e-11	13.1661
chr10:24556882:24558093	152.192	0.667149	0.172269	3.87272	0.000107626	0.00206115	3.96808
chr10:24617298:24618602	160.772	1.36667	0.191549	7.13485	9.68912e-13	2.60871e-10	12.0137
chr10:24642549:24643710	168.372	0.0403574	0.172144	0.23444	0.814643	0.909802	0.0890325
chr10:24724106:24724366	8.02691	-0.406728	0.412527	-0.985942	0.324162	NA	0.489238
chr10:24952660:24953348	28.0543	0.378197	0.313198	1.20753	0.227226	0.478552	0.643541
chr10:24967672:24968164	9.68881	-0.126859	0.411328	-0.308413	0.757768	0.879786	0.120464
chr10:25026468:25026862	7.09438	0.376046	0.421977	0.891153	0.372847	NA	0.428469
chr10:25080571:25081817	143.352	-0.00506306	0.174031	-0.0290928	0.976791	0.98983	0.0101985
chr10:25112351:25113818	110.024	0.925694	0.212068	4.36508	1.27076e-05	0.000358735	4.89594
chr10:25210435:25210692	5.60766	0.641429	0.424622	1.51059	0.130894	NA	0.883082
chr10:25226611:25227831	144.258	1.2255	0.21264	5.76327	8.24987e-09	7.1788e-07	8.08355
chr10:2531484:2531715	2.02988	0.315851	0.38014	0.830879	0.406042	NA	0.391429
chr10:25434037:25434372	6.18879	0.123852	0.423352	0.29255	0.769866	NA	0.113585
chr10:2551048:2551287	3.30002	0.239968	0.409855	0.585495	0.558215	NA	0.253198
chr10:25522857:25523523	20.8328	0.821355	0.358673	2.28998	0.0220224	0.119023	1.65714
chr10:25555808:25556404	20.3921	0.819436	0.344584	2.37805	0.0174046	0.101442	1.75934
chr10:25638449:25638756	5.86649	0.350337	0.424256	0.825768	0.408936	NA	0.388345
chr10:25682071:25682334	5.82752	0.175701	0.423639	0.414742	0.678331	NA	0.168558
chr10:25688715:25688989	4.86131	0.271885	0.42486	0.63994	0.522212	NA	0.282153
chr10:25700478:25701778	156.478	-0.0344282	0.172607	-0.199459	0.841903	0.925027	0.0747377
chr10:25713029:25713662	29.6884	0.106577	0.303176	0.351534	0.725188	0.861535	0.13955
chr10:25725576:25726564	119.437	-0.390734	0.195819	-1.99539	0.0460008	0.189693	1.33723
chr10:25749114:25749375	5.2491	0.0706705	0.424831	0.16635	0.867882	NA	0.0615394
chr10:25757366:25758648	143.556	-0.0277564	0.176786	-0.157005	0.875241	0.942271	0.0578725
chr10:25768044:25768621	24.1857	0.546459	0.318621	1.71508	0.0863313	0.277569	1.06383
chr10:25875131:25876596	188.703	-0.133139	0.159566	-0.834387	0.404063	0.644082	0.393551
chr10:25933908:25935581	96.5282	-0.267855	0.21681	-1.23543	0.216669	0.466514	0.664203
chr10:25953017:25953242	3.78237	0.187588	0.418714	0.448009	0.654147	NA	0.184325
chr10:26057947:26058241	3.0532	-0.537016	0.407265	-1.31859	0.187305	NA	0.72745
chr10:26087113:26087915	27.4229	0.0527778	0.317629	0.166162	0.86803	0.939257	0.0614654
chr10:26108579:26108842	6.46377	-0.218345	0.42096	-0.518684	0.603981	NA	0.218977
chr10:26157601:26158247	33.9477	0.0232787	0.304527	0.0764421	0.939067	0.973788	0.0273032
chr10:2619246:2620097	68.1334	1.032	0.239526	4.3085	1.64366e-05	0.000444719	4.78419
chr10:26269532:26270623	66.8046	-0.276978	0.249177	-1.11157	0.266323	0.518816	0.574592
chr10:26334730:26335992	144.401	-0.313525	0.190541	-1.64544	0.0998784	0.30243	1.00053
chr10:26445435:26445663	5.73829	0.571129	0.424724	1.34471	0.17872	NA	0.747827
chr10:26503897:26504217	7.92171	0.628847	0.415785	1.51243	0.130423	NA	0.884644
chr10:26534337:26534589	5.10473	0.597058	0.424985	1.40489	0.160053	NA	0.795737
chr10:26550715:26550928	6.05901	0.19582	0.422135	0.46388	0.642734	NA	0.191969
chr10:26556722:26557837	121.409	0.34218	0.193244	1.77071	0.076609	0.258456	1.11572
chr10:26605992:26607051	184.449	0.202227	0.179557	1.12625	0.260059	0.512281	0.584928
chr10:2666912:2667267	5.02005	-0.375491	0.424947	-0.88362	0.376901	NA	0.423772
chr10:26684340:26685347	67.394	-0.183183	0.229796	-0.797156	0.42536	0.660352	0.371243
chr10:26712205:26712621	11.0971	-0.377222	0.402785	-0.936534	0.348998	0.597248	0.457177
chr10:26725563:26726766	152.464	-0.131761	0.166472	-0.791488	0.428659	0.662956	0.367888
chr10:26728836:26729809	40.0567	-0.119812	0.27523	-0.435316	0.663333	0.824744	0.178268
chr10:26748433:26748688	2.30976	0.136266	0.381029	0.357628	0.720622	NA	0.142293
chr10:26798220:26798748	16.5854	-0.215996	0.367868	-0.587155	0.5571	0.755509	0.254067
chr10:26846651:26847197	20.9442	-0.246775	0.339269	-0.727372	0.466998	0.693475	0.330685
chr10:26860745:26861963	123.586	-0.0919606	0.180798	-0.508637	0.611007	0.791373	0.213954
chr10:26881495:26882847	153.95	0.00982601	0.180234	0.054518	0.956522	0.980823	0.0193048
chr10:26890691:26891696	105.965	0.282857	0.189695	1.49111	0.135931	0.359977	0.86668
chr10:27010795:27011250	10.6182	-0.0128285	0.399067	-0.0321463	0.974355	0.988742	0.0112826
chr10:27072561:27072842	6.37837	-0.145917	0.421971	-0.345799	0.729494	NA	0.136978
chr10:27090449:27090961	16.8549	-0.417057	0.365383	-1.14142	0.253694	0.505676	0.595689
chr10:27100013:27100326	5.30419	-0.409088	0.424853	-0.962893	0.335601	NA	0.474176
chr10:27154227:27155052	27.4345	-0.310851	0.314098	-0.989662	0.322339	0.573448	0.491687
chr10:27223244:27224908	164.595	-0.00674202	0.17892	-0.0376819	0.969941	0.98656	0.0132545
chr10:27241965:27242839	55.2661	-0.22101	0.243431	-0.907895	0.363934	0.610842	0.438978
chr10:27252068:27253206	92.2699	-0.369365	0.217525	-1.69803	0.0895015	0.283716	1.04817
chr10:27285048:27285588	24.6954	-0.0619682	0.318045	-0.194841	0.845517	0.927104	0.0728775
chr10:27445438:27446632	78.7856	-0.0012172	0.221237	-0.00550182	0.99561	0.997975	0.00191066
chr10:27504192:27504386	7.06722	-0.311008	0.418667	-0.742853	0.45757	NA	0.339542
chr10:27549091:27549453	6.89161	-0.264084	0.422171	-0.625538	0.531618	NA	0.2744
chr10:27558080:27559237	111.926	-0.0861697	0.192312	-0.448073	0.654101	0.819188	0.184355
chr10:27656329:27657441	179.036	0.0567252	0.178335	0.318082	0.750423	0.875742	0.124694
chr10:27706516:27706757	4.30325	0.147272	0.420732	0.350037	0.726311	NA	0.138878
chr10:27724100:27724918	48.0567	1.23163	0.26948	4.57038	4.86849e-06	0.000160544	5.31261
chr10:27741574:27742698	79.9269	-0.135866	0.231489	-0.586924	0.557254	0.755647	0.253946
chr10:27759449:27759968	12.32	0.396171	0.39884	0.993307	0.32056	0.571911	0.49409
chr10:27783557:27784185	16.6368	1.1958	0.362493	3.29884	0.000970865	0.0121116	3.01284
chr10:27793964:27794636	21.0684	0.402501	0.332052	1.21216	0.22545	0.476895	0.646949
chr10:2791409:2791662	4.84513	1.02612	0.424567	2.41687	0.0156547	NA	1.80535
chr10:28097777:28098051	6.36072	0.755561	0.42145	1.79276	0.0730106	NA	1.13661
chr10:28135295:28135682	9.63668	0.338192	0.405803	0.833391	0.404624	0.644535	0.392948
chr10:28178983:28180379	131.947	-0.273881	0.215218	-1.27257	0.203169	0.450938	0.692143
chr10:28240857:28242744	530.881	0.0619535	0.129854	0.477101	0.63329	0.804997	0.198397
chr10:28250467:28251486	89.7791	0.838139	0.210391	3.98371	6.78464e-05	0.00141533	4.16847
chr10:28299953:28300451	17.0116	0.28093	0.362003	0.776043	0.437723	0.670023	0.3588
chr10:28302507:28303643	31.7705	-0.0198298	0.313574	-0.063238	0.949577	0.977937	0.0224698
chr10:28334195:28334657	8.99482	-0.0358848	0.414996	-0.0864703	0.931093	0.970015	0.0310071
chr10:28381398:28382987	276.018	0.126442	0.158035	0.800092	0.423658	0.659006	0.372985
chr10:2838825:2839681	60.6271	0.513157	0.246455	2.08215	0.0373283	0.166542	1.42796
chr10:28392921:28394757	221.44	-0.130931	0.156666	-0.835737	0.403303	0.643663	0.394369
chr10:28410700:28411294	18.5577	0.785835	0.34855	2.25458	0.0241596	0.126457	1.61691
chr10:28431731:28433236	121.562	-0.162404	0.194348	-0.835635	0.40336	0.643686	0.394307
chr10:28503117:28503625	14.9219	0.218462	0.365485	0.597732	0.550019	0.751565	0.259623
chr10:28511746:28512104	8.48819	0.286849	0.410218	0.699259	0.48439	NA	0.314805
chr10:28627440:28628975	174.623	-0.0200701	0.161273	-0.124448	0.900961	0.955405	0.0452942
chr10:28663461:28664739	188.605	-0.0259761	0.166486	-0.156026	0.876012	0.942598	0.0574898
chr10:28676548:28677724	55.5476	-0.16196	0.242601	-0.667599	0.50439	0.721225	0.297234
chr10:28679744:28680769	56.7396	0.0948298	0.250846	0.37804	0.705401	0.850739	0.151564
chr10:28738228:28738726	12.7172	0.896396	0.386044	2.322	0.0202328	0.112497	1.69394
chr10:287804:288192	11.3011	0.106775	0.39012	0.273697	0.784317	0.893855	0.105508
chr10:28878479:28878954	7.64798	-0.302502	0.416674	-0.725992	0.467844	NA	0.329899
chr10:28939173:28939593	13.1473	0.660566	0.378669	1.74444	0.0810822	0.267305	1.09107
chr10:28991513:28992526	175.145	0.734468	0.170893	4.29781	1.72492e-05	0.000461164	4.76323
chr10:29119341:29119879	20.0084	1.50335	0.35503	4.23443	2.29128e-05	0.000580332	4.63992
chr10:29129918:29130862	95.5157	0.824161	0.206033	4.00014	6.33051e-05	0.00134581	4.19856
chr10:29142777:29143596	57.1056	1.06475	0.256345	4.15358	3.27316e-05	0.000781511	4.48503
chr10:29239738:29240381	30.2234	1.0588	0.330391	3.20468	0.00135211	0.0156164	2.86899
chr10:29243733:29244260	14.844	1.71756	0.382043	4.49573	6.93312e-06	0.000216022	5.15907
chr10:2927904:2928841	110.066	0.232012	0.192348	1.20621	0.227738	0.478972	0.642565
chr10:29304064:29305409	95.7478	0.226834	0.21558	1.0522	0.292706	0.544899	0.533568
chr10:29377193:29378150	139.948	0.761527	0.176622	4.31162	1.62064e-05	0.000440229	4.79031
chr10:29386056:29387046	99.8018	-0.0117434	0.203476	-0.0577141	0.953976	0.979946	0.0204624
chr10:2938715:2939361	25.2211	0.276023	0.324976	0.849364	0.395679	0.637025	0.402657
chr10:29392036:29393254	136.909	1.29749	0.206351	6.28778	3.22041e-10	4.40004e-08	9.49209
chr10:29399073:29399424	6.54843	0.331776	0.421014	0.788041	0.430673	NA	0.365853
chr10:29429389:29430020	15.9743	0.790918	0.368451	2.14661	0.0318247	0.150921	1.49724
chr10:29445178:29446041	97.5798	0.882505	0.22599	3.90506	9.4202e-05	0.00185052	4.02594
chr10:29448596:29449678	68.8822	0.794593	0.230451	3.44798	0.00056479	0.00787661	3.24811
chr10:29465251:29465792	19.1001	1.25509	0.356355	3.52202	0.00042827	0.00631315	3.36828
chr10:29470323:29470737	9.6991	0.861454	0.413623	2.0827	0.0372785	0.166417	1.42854
chr10:29487967:29488263	9.54662	0.327769	0.402232	0.814877	0.415143	0.652703	0.381802
chr10:29495998:29497232	121.06	0.482879	0.191078	2.52713	0.0115	0.0763514	1.9393
chr10:29512872:29513758	60.8488	0.510019	0.236618	2.15545	0.0311267	0.148763	1.50687
chr10:29517074:29518034	62.3843	2.32003	0.275518	8.42062	3.74497e-17	3.23417e-14	16.4266
chr10:29535460:29536068	20.3123	1.53536	0.363048	4.22907	2.34655e-05	0.00059143	4.62957
chr10:29553725:29553967	3.01726	0.435535	0.408498	1.06619	0.286339	NA	0.54312
chr10:29590215:29591638	185.476	0.133152	0.188316	0.707069	0.479524	0.702368	0.31919
chr10:29635768:29636045	4.29343	0.986796	0.422386	2.33624	0.0194786	NA	1.71044
chr10:29658859:29659410	16.2942	1.44868	0.37455	3.86779	0.000109827	0.00208932	3.95929
chr10:29735512:29736425	75.8579	0.189651	0.256003	0.740814	0.458806	0.686797	0.338371
chr10:2977886:2978675	61.9767	0.169643	0.251425	0.674726	0.49985	0.71758	0.301161
chr10:29858386:29858938	12.6221	1.17228	0.394236	2.97354	0.00294384	0.0283908	2.53109
chr10:29926392:29927183	32.4398	1.66949	0.309636	5.39179	6.97576e-08	4.36782e-06	7.15641
chr10:2992914:2993213	4.1806	0.0623613	0.423549	0.147235	0.882946	NA	0.0540656
chr10:29947678:29948251	17.7961	1.33021	0.359185	3.7034	0.000212729	0.00356921	3.67217
chr10:29997771:29999069	465.28	0.500666	0.146536	3.41667	0.000633915	0.00864311	3.19797
chr10:30001824:30003393	173.461	0.502153	0.184887	2.71599	0.00660771	0.051859	2.17995
chr10:30026890:30027656	40.0628	0.669515	0.302233	2.21523	0.0267443	0.135217	1.57277
chr10:30186184:30186733	8.02264	-0.630006	0.416469	-1.51273	0.130348	NA	0.884897
chr10:30240887:30241958	100.395	0.399075	0.197513	2.0205	0.0433313	0.182774	1.3632
chr10:30247397:30247631	3.39282	-0.167833	0.418473	-0.401061	0.688375	NA	0.162175
chr10:30270123:30270890	38.1443	-0.0989104	0.275625	-0.358859	0.7197	0.858609	0.142848
chr10:30348639:30349151	10.9921	-0.476673	0.394284	-1.20896	0.226678	0.477947	0.644591
chr10:30359242:30360729	298.095	-0.164207	0.140879	-1.16559	0.243782	0.495918	0.612998
chr10:30384584:30385321	54.1001	-0.0108445	0.253319	-0.0428098	0.965853	0.985085	0.0150889
chr10:30391890:30393190	223.256	-0.0904125	0.150891	-0.599191	0.549045	0.750772	0.260392
chr10:30413733:30415081	174.305	-0.312812	0.166829	-1.87505	0.060786	0.225392	1.2162
chr10:3043129:3044608	119.372	-0.0130081	0.184877	-0.0703607	0.943907	0.97577	0.025071
chr10:304768:305059	5.02771	0.639155	0.424848	1.50443	0.13247	NA	0.877882
chr10:30493635:30494087	14.5828	-0.0123921	0.376109	-0.0329481	0.973716	0.988359	0.0115677
chr10:30534196:30535287	172.251	0.026159	0.174501	0.149908	0.880837	0.94556	0.0551043
chr10:30581378:30582851	160.558	0.233053	0.174706	1.33397	0.182214	0.424304	0.739418
chr10:30590784:30591916	114.093	-0.23325	0.19339	-1.20611	0.227773	0.478972	0.642497
chr10:30639371:30640869	166.916	-0.220196	0.199927	-1.10138	0.270731	0.522969	0.567462
chr10:30670466:30671969	113.952	-0.220474	0.190801	-1.15552	0.247877	0.499629	0.605764
chr10:30687075:30688476	175.216	-0.0736398	0.168303	-0.437544	0.661717	0.823743	0.179328
chr10:30696270:30696942	18.6359	0.303896	0.358017	0.84883	0.395976	0.637251	0.402331
chr10:30709117:30709758	23.3571	1.09216	0.330042	3.30915	0.000935798	0.0117474	3.02882
chr10:30726619:30727548	42.4478	-0.0872686	0.276036	-0.316149	0.751889	0.876601	0.123846
chr10:30751368:30752558	172.283	-0.142845	0.168239	-0.849059	0.395848	0.637121	0.402471
chr10:30783194:30784501	214.402	0.288922	0.156605	1.84491	0.0650507	0.234739	1.18675
chr10:3080997:3081294	6.31726	-0.053167	0.422717	-0.125774	0.899911	NA	0.0458006
chr10:30842168:30842560	6.7169	0.3459	0.424668	0.814518	0.415348	NA	0.381588
chr10:3099804:3100091	4.19403	-0.135323	0.423795	-0.319313	0.749489	NA	0.125235
chr10:31006539:31006850	6.84563	1.01983	0.421239	2.42102	0.0154769	NA	1.81032
chr10:31031123:31032152	51.637	-0.0923944	0.246417	-0.374951	0.707697	0.851838	0.150153
chr10:31083428:31084285	71.6647	0.310651	0.21876	1.42005	0.155592	0.388777	0.808012
chr10:31186403:31186980	13.1344	0.459398	0.390023	1.17787	0.238847	0.49072	0.621881
chr10:3119833:3120694	43.5289	-0.019582	0.267518	-0.0731987	0.941648	0.974721	0.0261114
chr10:31319289:31319792	17.099	-0.240335	0.361565	-0.664709	0.506237	0.722746	0.295646
chr10:31322365:31323319	62.1071	-0.109361	0.251596	-0.434667	0.663804	0.824948	0.17796
chr10:31353558:31354092	16.9046	0.3413	0.364665	0.935928	0.34931	0.597493	0.456789
chr10:31377793:31378198	9.90799	0.0136455	0.403382	0.0338278	0.973014	0.987956	0.0118807
chr10:31413306:31413666	6.01775	-0.0214665	0.42367	-0.0506681	0.95959	NA	0.0179143
chr10:31467969:31468825	97.0457	0.967635	0.23444	4.12743	3.66839e-05	0.000855354	4.43552
chr10:31490724:31491816	87.3118	0.315859	0.217108	1.45485	0.145712	0.374149	0.836506
chr10:31608599:31608904	6.73196	-0.230829	0.417969	-0.552264	0.580768	NA	0.235997
chr10:3162449:3162988	14.4668	0.919551	0.376887	2.43986	0.0146931	0.0905871	1.83289
chr10:31769669:31771034	116.397	0.132175	0.192336	0.687206	0.491953	0.712029	0.308076
chr10:31808228:31809527	100.325	-0.164453	0.210969	-0.779513	0.435678	0.668508	0.360835
chr10:31820329:31820534	5.95085	0.452803	0.423277	1.06975	0.28473	NA	0.545567
chr10:31836549:31837663	91.0678	0.212983	0.222607	0.956765	0.338686	0.588404	0.470203
chr10:31861946:31862941	105.578	-0.120532	0.21571	-0.55877	0.576319	0.768409	0.239337
chr10:3192461:3193770	178.192	-0.0907076	0.162966	-0.556605	0.577798	0.769327	0.238224
chr10:31927670:31928395	18.5306	-0.624935	0.351665	-1.77707	0.0755559	0.256624	1.12173
chr10:31930470:31930660	4.39643	-0.54506	0.420743	-1.29547	0.195159	NA	0.709612
chr10:31947596:31948014	7.67333	-0.556965	0.417449	-1.33421	0.182135	NA	0.739608
chr10:3197076:3198230	143.724	-0.207994	0.186628	-1.11448	0.265073	0.517548	0.576634
chr10:32004525:32005811	203.047	-0.0677048	0.167821	-0.403435	0.686628	0.839594	0.163279
chr10:32055398:32055699	8.49987	-0.322693	0.415625	-0.776405	0.43751	NA	0.359012
chr10:32149711:32149933	4.13054	0.593152	0.422816	1.40286	0.160658	NA	0.794098
chr10:32190271:32191699	132.01	-0.185504	0.191562	-0.968379	0.332855	0.583148	0.477745
chr10:32207177:32208188	94.708	0.326151	0.196939	1.6561	0.0977008	0.298602	1.0101
chr10:3221969:3222451	12.4826	-0.0562656	0.386197	-0.145691	0.884165	0.947275	0.0534667
chr10:32256372:32257617	186.55	-0.163193	0.162114	-1.00665	0.314102	0.565813	0.502929
chr10:32345751:32346812	152.831	-0.262772	0.197765	-1.3287	0.183946	0.42673	0.73531
chr10:32367420:32368926	169.965	-0.0750939	0.162721	-0.461489	0.644448	0.812683	0.190812
chr10:32377242:32378367	86.1491	-0.256758	0.210191	-1.22154	0.22188	0.472753	0.653881
chr10:3239084:3240356	132.067	0.0547343	0.179493	0.304939	0.760412	0.881071	0.118951
chr10:32445745:32446607	33.1537	-0.406435	0.29575	-1.37425	0.169364	0.407526	0.771179
chr10:32646475:32647035	17.0349	0.216184	0.352292	0.613652	0.539446	0.744668	0.268052
chr10:32650185:32650422	6.85852	-0.69277	0.424508	-1.63194	0.102693	NA	0.988459
chr10:32755016:32755342	7.06211	0.12428	0.420904	0.29527	0.767788	NA	0.114759
chr10:32795344:32796355	86.8539	0.0606218	0.222735	0.27217	0.785492	0.894369	0.104858
chr10:32893453:32893850	8.41888	0.665545	0.415332	1.60244	0.109058	NA	0.962342
chr10:32954217:32954433	4.67985	-0.122321	0.424808	-0.287943	0.77339	NA	0.111601
chr10:33008212:33009763	251.012	0.00965701	0.168753	0.0572258	0.954365	0.98006	0.0202853
chr10:33016020:33016288	2.93083	-0.306933	0.406633	-0.754815	0.45036	NA	0.34644
chr10:33073692:33073962	5.85472	-0.0304198	0.423673	-0.0718003	0.942761	NA	0.0255985
chr10:33116225:33116715	19.8631	0.662928	0.35273	1.87942	0.0601868	0.224078	1.2205
chr10:33132539:33133129	10.2531	1.16355	0.409547	2.84107	0.00449622	0.0391302	2.34715
chr10:33155623:33156553	64.1486	1.35029	0.257329	5.24734	1.54312e-07	8.59246e-06	6.8116
chr10:33193055:33193969	57.6429	0.589119	0.240703	2.44749	0.0143853	0.0891125	1.84208
chr10:33327699:33328425	40.2085	1.17371	0.283841	4.13511	3.5478e-05	0.00083575	4.45004
chr10:33329483:33331238	323.128	-0.151535	0.144652	-1.04759	0.294829	0.547227	0.53043
chr10:33335023:33335394	10.5453	1.27388	0.410214	3.1054	0.00190023	0.0204168	2.72119
chr10:33440829:33441054	3.12921	0.0747238	0.408506	0.18292	0.854861	NA	0.0681046
chr10:33457106:33457424	4.81493	-0.547479	0.424939	-1.28837	0.197617	NA	0.704176
chr10:33487039:33487613	17.9488	1.21787	0.356479	3.41637	0.00063461	0.00864777	3.19749
chr10:33779799:33780061	4.15612	0.289706	0.421627	0.687116	0.49201	NA	0.308026
chr10:3394639:3394931	4.48409	-0.721401	0.423829	-1.7021	0.0887361	NA	1.0519
chr10:34017263:34017857	19.9645	0.489978	0.379631	1.29067	0.196819	0.443183	0.705934
chr10:34024818:34025279	9.11494	1.29934	0.415836	3.12465	0.00178017	0.0194	2.74954
chr10:34206231:34206483	4.10493	0.567006	0.423678	1.3383	0.1808	NA	0.742801
chr10:34223729:34224000	6.89515	0.784772	0.419225	1.87196	0.0612125	NA	1.21316
chr10:34249819:34250136	5.26864	0.535291	0.424726	1.26032	0.207553	NA	0.68287
chr10:34262878:34263319	12.7668	0.348031	0.381916	0.911277	0.36215	0.60911	0.441112
chr10:34305064:34305532	12.3807	0.644386	0.384713	1.67498	0.0939387	0.292137	1.02716
chr10:34391267:34391542	7.06191	0.714676	0.421119	1.69709	0.0896799	NA	1.0473
chr10:34391844:34392057	3.53343	0.470478	0.413479	1.13785	0.255183	NA	0.593149
chr10:34522224:34523392	96.9065	-0.313045	0.199344	-1.57037	0.116328	0.329458	0.934315
chr10:34526751:34527616	46.1719	-0.371223	0.26655	-1.39269	0.163712	0.399647	0.785919
chr10:34573676:34574170	15.857	0.350616	0.362249	0.967887	0.333101	0.583414	0.477425
chr10:34637008:34639229	451.367	-0.264779	0.126923	-2.08615	0.0369654	0.165487	1.4322
chr10:34650043:34650323	3.92152	-1.10128	0.420265	-2.62045	0.00878134	NA	2.05644
chr10:34654913:34656315	151.468	-0.2156	0.174416	-1.23612	0.216413	0.466118	0.664716
chr10:34665835:34667068	139.582	-0.19228	0.190222	-1.01082	0.312103	0.563911	0.505703
chr10:34677583:34677918	9.09617	0.171496	0.40543	0.422998	0.672296	0.831501	0.172439
chr10:34684009:34685274	132.473	-0.225801	0.191197	-1.18099	0.237608	0.489406	0.62414
chr10:34696521:34696733	4.12425	0.231403	0.42412	0.545607	0.585336	NA	0.232595
chr10:34697652:34697954	4.3041	-1.14767	0.416249	-2.75716	0.00583063	NA	2.23428
chr10:34723627:34724339	58.2509	-0.148767	0.246817	-0.60274	0.546682	0.74931	0.262265
chr10:34732551:34733559	55.0997	0.393001	0.254858	1.54204	0.123064	0.340926	0.909868
chr10:34737787:34738321	15.2642	1.04556	0.367955	2.84156	0.0044894	0.0390952	2.34781
chr10:34762552:34763220	22.4242	-0.546529	0.33269	-1.64276	0.100433	0.303339	0.998123
chr10:34779678:34780185	7.21936	-0.702785	0.419929	-1.67358	0.0942129	NA	1.02589
chr10:34786206:34786832	14.9108	-0.407613	0.373365	-1.09173	0.274952	0.527246	0.560743
chr10:34824833:34825300	11.2982	-0.356143	0.397701	-0.895504	0.370518	0.616207	0.431191
chr10:34826349:34826709	8.00927	-0.398039	0.419258	-0.949387	0.342424	NA	0.465436
chr10:34872263:34872507	3.3988	0.314871	0.418572	0.75225	0.451901	NA	0.344957
chr10:34937684:34938576	24.9546	0.737735	0.328953	2.24268	0.0249177	0.128944	1.60349
chr10:34956661:34957043	9.28153	0.153309	0.405549	0.37803	0.705409	0.850739	0.151559
chr10:34960709:34961535	27.428	0.00643717	0.312831	0.0205771	0.983583	0.99313	0.007189
chr10:34974024:34974931	34.3905	0.536398	0.321401	1.66894	0.0951297	0.293943	1.02168
chr10:34985646:34986467	61.5971	-0.733978	0.257346	-2.85211	0.00434306	0.0381409	2.3622
chr10:34994171:34995637	137.973	-0.321158	0.174014	-1.84559	0.0649515	0.234538	1.18741
chr10:35027326:35028339	53.268	-0.00281004	0.269951	-0.0104095	0.991695	0.996413	0.00362205
chr10:35037155:35037483	10.1693	-0.0105111	0.414335	-0.0253686	0.979761	0.991261	0.00887988
chr10:35120018:35120969	50.2333	0.0937035	0.27406	0.341909	0.73242	0.865415	0.13524
chr10:3512217:3512630	12.7415	0.698052	0.380552	1.83431	0.0666073	0.238363	1.17648
chr10:35126422:35127342	67.2625	0.120636	0.244811	0.492769	0.622176	0.797714	0.206087
chr10:35195336:35196907	203.161	0.183519	0.165627	1.10803	0.267851	0.520276	0.572107
chr10:35218030:35219289	195.172	-0.0664508	0.166988	-0.397938	0.690676	0.841813	0.160726
chr10:35239414:35240557	77.7193	-0.246418	0.23217	-1.06137	0.288523	0.540584	0.53982
chr10:35252596:35252845	5.26252	0.162387	0.424786	0.38228	0.702253	NA	0.153506
chr10:35501769:35502317	16.5735	0.423675	0.358815	1.18076	0.237698	0.489546	0.623975
chr10:35515621:35515897	2.66457	-0.447614	0.399899	-1.11932	0.263004	NA	0.580037
chr10:35562598:35564299	337.807	0.127712	0.163916	0.779132	0.435902	0.668667	0.360611
chr10:35574750:35575234	10.4641	0.778838	0.397759	1.95806	0.0502225	0.200081	1.2991
chr10:35598437:35598721	7.54573	0.595886	0.415209	1.43515	0.151245	NA	0.82032
chr10:35613730:35614324	31.1268	0.984186	0.302425	3.25431	0.00113668	0.0136438	2.94436
chr10:35631792:35632561	41.1362	1.20801	0.281494	4.29144	1.77516e-05	0.000471293	4.75076
chr10:35635159:35636197	177.164	-0.134271	0.160862	-0.834699	0.403887	0.64401	0.39374
chr10:35640380:35641433	58.692	0.404984	0.263259	1.53835	0.123963	0.342566	0.906707
chr10:35642317:35642890	22.5296	0.535755	0.326133	1.64275	0.100435	0.303339	0.998116
chr10:35680800:35681022	3.13142	0.257082	0.40578	0.63355	0.526375	NA	0.278705
chr10:35781538:35782066	18.0649	0.557263	0.350831	1.58841	0.112194	0.323312	0.95003
chr10:36042206:36042495	7.15771	0.336669	0.419893	0.801797	0.42267	NA	0.373998
chr10:3622286:3623330	26.692	-1.3079	0.338256	-3.86661	0.00011036	0.00209684	3.95719
chr10:36272088:36272367	5.16524	0.214343	0.424744	0.504641	0.613811	NA	0.211965
chr10:36312953:36313758	62.8322	1.40884	0.255162	5.52137	3.36363e-08	2.39132e-06	7.47319
chr10:36501896:36502180	3.17159	1.00137	0.408292	2.45259	0.014183	NA	1.84823
chr10:36504833:36505212	8.4327	0.5845	0.410663	1.42331	0.154647	NA	0.810659
chr10:36725304:36726017	40.688	1.86265	0.298144	6.2475	4.17083e-10	5.42339e-08	9.37978
chr10:36779007:36779762	44.2712	1.301	0.278236	4.6759	2.92666e-06	0.000103361	5.53363
chr10:36880661:36881579	160.712	1.01468	0.174398	5.8182	5.94856e-09	5.4783e-07	8.22559
chr10:36888415:36889716	170.543	0.635338	0.16787	3.78471	0.000153888	0.00274498	3.81279
chr10:36899584:36900891	152.683	1.59434	0.201751	7.90251	2.73346e-15	1.52577e-12	14.5633
chr10:37146523:37146773	5.2068	0.469617	0.424292	1.10682	0.26837	NA	0.571266
chr10:37246727:37246973	7.47281	0.370886	0.418852	0.885482	0.375896	NA	0.424932
chr10:37263235:37263782	28.3785	1.24277	0.318031	3.90772	9.31714e-05	0.00183421	4.03072
chr10:37379296:37379643	4.62476	0.324731	0.421894	0.769698	0.441479	NA	0.35509
chr10:37434043:37434533	8.39302	0.0393473	0.421929	0.0932557	0.9257	NA	0.0335295
chr10:37495159:37495972	39.2197	1.46122	0.283549	5.15334	2.55885e-07	1.31745e-05	6.59195
chr10:37524908:37525956	78.8505	0.973531	0.228222	4.26572	1.9926e-05	0.000518199	4.70058
chr10:3758570:3758957	9.26974	-0.149407	0.410628	-0.363849	0.715971	0.856527	0.145105
chr10:3767623:3767858	3.23155	0.449004	0.409348	1.09688	0.272695	NA	0.564322
chr10:37754330:37755461	83.6586	1.27607	0.231789	5.5053	3.68542e-08	2.55584e-06	7.43351
chr10:37858087:37858349	7.54467	-0.0204449	0.418001	-0.0489112	0.96099	NA	0.0172811
chr10:3785834:3786380	11.0679	-0.675441	0.393549	-1.71628	0.0861102	0.277111	1.06495
chr10:37867731:37867970	2.92703	-0.302285	0.405625	-0.745233	0.456131	NA	0.340911
chr10:37975991:37977459	193.155	-0.292392	0.157501	-1.85645	0.0633901	0.231116	1.19798
chr10:37988461:37988924	11.3648	-0.121335	0.389914	-0.311183	0.755661	0.87841	0.121673
chr10:37992293:37992620	6.07024	-0.366861	0.422461	-0.868389	0.385181	NA	0.414335
chr10:38010757:38011084	9.15084	-0.498717	0.408285	-1.22149	0.2219	0.472757	0.653843
chr10:3808560:3808961	9.05501	0.123834	0.413576	0.299423	0.764617	0.883726	0.116556
chr10:38102168:38102522	7.62311	0.135981	0.414199	0.328299	0.742685	NA	0.129195
chr10:38252670:38252908	7.57961	0.986146	0.421816	2.33786	0.0193947	NA	1.71232
chr10:3828230:3828511	7.1153	-0.0528399	0.421569	-0.125341	0.900254	NA	0.0456351
chr10:38365735:38366521	52.5283	0.216174	0.248644	0.869409	0.384623	0.627824	0.414965
chr10:38390409:38391203	44.1653	0.404984	0.271616	1.49101	0.135958	0.359977	0.866596
chr10:3839338:3839607	4.25556	-0.471619	0.422148	-1.11719	0.263914	NA	0.578537
chr10:38402550:38402816	8.21091	-0.250666	0.412206	-0.608108	0.543116	NA	0.265108
chr10:38403127:38403524	8.62184	-0.751416	0.408764	-1.83826	0.0660235	0.237013	1.1803
chr10:38481607:38482095	17.3707	-0.0106207	0.359001	-0.0295842	0.976399	0.989558	0.0103728
chr10:38527421:38527892	15.8597	-0.105952	0.366926	-0.288755	0.772769	0.888036	0.11195
chr10:38528157:38529097	28.4433	0.123295	0.308296	0.399926	0.689211	0.841164	0.161648
chr10:38782770:38783393	29.007	-0.00763671	0.302018	-0.0252856	0.979827	0.991284	0.00885053
chr10:3901781:3902773	81.2713	-0.478531	0.224186	-2.13452	0.0327999	0.153926	1.48413
chr10:39043635:39044605	50.5698	0.520204	0.252733	2.05832	0.0395594	0.172824	1.40275
chr10:39426519:39427137	34.2039	0.272408	0.30491	0.893404	0.371641	0.617011	0.429877
chr10:395227:395522	6.38422	-0.446127	0.420102	-1.06195	0.288258	NA	0.540219
chr10:39966189:39966436	4.75844	0.227294	0.424744	0.535131	0.592559	NA	0.227268
chr10:39967554:39967692	5.78153	0.246478	0.422742	0.583046	0.559862	NA	0.251919
chr10:40128218:40128382	6.72148	0.858054	0.422534	2.03073	0.042282	NA	1.37384
chr10:40878688:40878939	7.42712	-0.33422	0.416644	-0.802172	0.422453	NA	0.374221
chr10:40892020:40892447	7.49311	0.0346887	0.417348	0.0831169	0.933759	NA	0.0297654
chr10:4097196:4097397	4.46484	0.502415	0.423576	1.18613	0.235572	NA	0.627876
chr10:41124947:41125079	6.76646	0.157101	0.422273	0.372035	0.709866	NA	0.148823
chr10:41133831:41134003	10.1655	-0.00941581	0.398881	-0.0236055	0.981167	0.991806	0.00825696
chr10:416037:416353	9.48689	0.0879303	0.406977	0.216057	0.828943	0.917726	0.0814752
chr10:41844075:41844367	4.74747	-0.25919	0.425005	-0.609851	0.54196	NA	0.266032
chr10:41913502:41914222	14.0886	-0.188977	0.377777	-0.500235	0.616909	0.794849	0.209779
chr10:42066619:42066983	7.74307	-0.120836	0.414329	-0.291641	0.770561	NA	0.113193
chr10:42067530:42067695	5.41785	0.167495	0.42445	0.394617	0.693125	NA	0.159188
chr10:42070373:42071074	27.328	0.00654855	0.327872	0.0199729	0.984065	0.993354	0.00697621
chr10:42073819:42074096	10.083	-0.142283	0.39995	-0.355753	0.722026	0.860016	0.141447
chr10:42078868:42079113	7.03112	-0.30659	0.418209	-0.733102	0.463496	NA	0.333954
chr10:42079535:42080223	21.5899	0.309451	0.335786	0.921572	0.356752	0.603849	0.447634
chr10:42099063:42099268	7.41259	0.343599	0.415085	0.827779	0.407796	NA	0.389557
chr10:42360940:42361453	10.1464	0.824662	0.40504	2.036	0.0417502	0.178627	1.37934
chr10:42428348:42429117	57.7398	0.657117	0.245215	2.67976	0.00736758	0.0560487	2.13267
chr10:42744204:42744505	7.89795	-0.0327022	0.416373	-0.0785408	0.937398	NA	0.028076
chr10:42753175:42753596	13.5156	0.40217	0.378322	1.06304	0.287766	0.539808	0.540961
chr10:43078940:43079359	8.27635	0.978395	0.422001	2.31847	0.0204239	NA	1.68986
chr10:43105324:43106157	64.9437	0.190738	0.238488	0.799779	0.423839	0.659152	0.372799
chr10:43138689:43139114	9.61908	0.0801572	0.411291	0.194891	0.845478	0.927104	0.0728977
chr10:43170478:43170856	6.50301	-0.339644	0.419616	-0.809416	0.418276	NA	0.378537
chr10:4319760:4320506	9.25517	-0.942495	0.41266	-2.28395	0.0223744	0.120171	1.65025
chr10:43197903:43198375	16.3438	0.544229	0.388419	1.40114	0.161173	0.396701	0.792708
chr10:43201962:43202614	43.3057	-0.0799338	0.277843	-0.287694	0.773581	0.888343	0.111494
chr10:43203848:43205779	146.52	-0.0452465	0.174004	-0.260032	0.794839	0.899196	0.0997208
chr10:43255899:43256234	9.63584	0.691434	0.405992	1.70307	0.0885542	0.281943	1.05279
chr10:43292943:43293854	57.708	0.0738057	0.255665	0.288681	0.772826	0.888036	0.111919
chr10:43348136:43349185	95.6827	-0.193903	0.206793	-0.937668	0.348415	0.596888	0.457903
chr10:43380491:43381202	48.1379	0.0789781	0.266359	0.296511	0.76684	0.884753	0.115295
chr10:43390506:43391194	37.7154	-0.173757	0.280056	-0.620437	0.53497	0.741908	0.271671
chr10:43407995:43408495	13.3919	-0.0933805	0.373956	-0.24971	0.802812	0.903372	0.0953864
chr10:43408538:43408797	3.28127	-0.69315	0.416187	-1.66548	0.0958175	NA	1.01856
chr10:43455463:43456295	59.7461	0.0020053	0.236645	0.00847389	0.993239	0.996964	0.00294628
chr10:43461684:43462648	100.184	-0.0333753	0.198162	-0.168424	0.866249	0.938374	0.062357
chr10:43671342:43672204	80.8791	-0.0363934	0.216054	-0.168446	0.866232	0.938374	0.0623655
chr10:43683259:43684007	32.9413	0.32278	0.300943	1.07256	0.283468	0.536098	0.547496
chr10:43689915:43690522	29.3004	0.376497	0.306669	1.2277	0.21956	0.469972	0.658447
chr10:43785284:43785664	8.21862	-0.193368	0.415786	-0.465067	0.641884	NA	0.192544
chr10:44215442:44215928	13.7704	0.79735	0.380817	2.09379	0.0362791	0.163744	1.44034
chr10:44306636:44307210	21.2976	0.0198881	0.333025	0.0597194	0.952379	0.979119	0.0211901
chr10:44310818:44311662	50.7775	1.30436	0.263139	4.95693	7.16172e-07	3.14285e-05	6.14498
chr10:44386251:44387279	58.1083	0.0619486	0.247143	0.250659	0.802078	0.903184	0.0957834
chr10:44456987:44457786	43.7933	0.0332104	0.272792	0.121743	0.903103	0.956478	0.0442628
chr10:44506436:44506683	4.5198	-0.567317	0.424136	-1.33758	0.181032	NA	0.742244
chr10:44517357:44518265	43.2061	0.412274	0.277705	1.48458	0.137656	0.362235	0.861205
chr10:44551586:44551799	2.71229	0.355208	0.401454	0.884805	0.376262	NA	0.42451
chr10:445526:445743	5.80097	0.0575728	0.423026	0.136097	0.891744	NA	0.0497597
chr10:44606022:44606263	3.16066	-0.483535	0.39762	-1.21607	0.223956	NA	0.649836
chr10:44664500:44664809	3.79242	0.508241	0.416116	1.22139	0.221937	NA	0.65377
chr10:44726365:44726592	3.17906	-0.323112	0.413119	-0.782127	0.43414	NA	0.36237
chr10:44733971:44734567	18.8186	-0.454602	0.344137	-1.32099	0.186504	0.429768	0.729311
chr10:4476272:4476532	3.43949	0.344207	0.412428	0.834588	0.40395	NA	0.393672
chr10:44852967:44853637	34.0071	0.320862	0.314465	1.02034	0.307567	0.559392	0.51206
chr10:44857346:44858547	175.323	-0.0801596	0.1727	-0.464154	0.642538	0.81137	0.192101
chr10:44864386:44865615	108.645	-0.11619	0.197575	-0.58808	0.556479	0.755193	0.254551
chr10:44924964:44926362	71.96	-0.94741	0.235465	-4.02358	5.73213e-05	0.00123816	4.24168
chr10:44932207:44933459	195.144	-0.263643	0.162257	-1.62485	0.104194	0.310203	0.982158
chr10:44963183:44964054	39.5268	-0.459633	0.271388	-1.69364	0.0903338	0.285051	1.04415
chr10:44966469:44967511	56.1717	-0.437864	0.252922	-1.73122	0.0834127	0.271521	1.07877
chr10:44974573:44975821	113.181	-0.294539	0.201028	-1.46517	0.142876	0.370199	0.845041
chr10:45001331:45001826	12.785	-0.467759	0.381323	-1.22667	0.219945	0.470445	0.657686
chr10:45007855:45009311	152.154	-0.358564	0.173421	-2.06759	0.0386786	0.170505	1.41253
chr10:450834:451280	10.1259	-0.00227055	0.408652	-0.0055562	0.995567	0.997965	0.00192959
chr10:4512799:4513267	10.2406	0.182229	0.397618	0.458302	0.646736	0.813883	0.189273
chr10:45155831:45156212	5.8684	-1.03987	0.424692	-2.44852	0.0143444	NA	1.84332
chr10:4525097:4525283	2.16437	0.447296	0.380062	1.1769	0.239235	NA	0.621175
chr10:4579001:4579366	5.19965	-0.102293	0.425005	-0.240686	0.809799	NA	0.0916228
chr10:45920753:45921287	13.9771	0.0794499	0.384556	0.206602	0.836321	0.922014	0.077627
chr10:45947490:45947769	8.04573	-0.147148	0.414754	-0.354783	0.722752	NA	0.141011
chr10:45983437:45984097	36.247	0.0798735	0.304676	0.262159	0.793199	0.898406	0.100618
chr10:46028032:46029228	149.653	-0.38062	0.175322	-2.17097	0.0299334	0.144921	1.52384
chr10:46030350:46031134	74.1422	-0.319137	0.229667	-1.38956	0.164662	0.40121	0.783408
chr10:46222862:46223620	51.7983	0.569808	0.254231	2.2413	0.0250066	0.129287	1.60195
chr10:46228220:46229977	220.463	0.761725	0.155133	4.91012	9.10187e-07	3.82554e-05	6.04087
chr10:46255900:46256795	67.6755	0.40703	0.249715	1.62998	0.103105	0.308145	0.986719
chr10:46273570:46273829	5.09524	0.313359	0.425001	0.737314	0.460931	NA	0.336364
chr10:46324965:46325467	16.358	0.80272	0.365749	2.19473	0.0281831	0.139526	1.55001
chr10:46525425:46526001	12.1256	-0.158041	0.393453	-0.401677	0.687922	0.840479	0.162461
chr10:46544669:46545542	20.8795	1.05446	0.361001	2.92093	0.00348987	0.0323743	2.45719
chr10:4656175:4657524	180.074	-0.070132	0.19242	-0.364473	0.715505	0.856226	0.145388
chr10:46565576:46566073	46.4642	0.482021	0.276107	1.74578	0.0808492	0.266918	1.09232
chr10:46653540:46653814	6.95792	-0.344602	0.423123	-0.814424	0.415402	NA	0.381531
chr10:46653849:46654357	23.0529	0.277308	0.327341	0.847154	0.396909	0.637906	0.401309
chr10:46693389:46693561	5.80706	-0.0247961	0.424819	-0.0583686	0.953455	NA	0.0206998
chr10:46720432:46720719	7.69368	0.921288	0.420179	2.19261	0.0283354	NA	1.54767
chr10:46787272:46787565	8.55184	0.202738	0.408286	0.496558	0.619501	NA	0.207958
chr10:46992806:46993414	26.743	1.18269	0.320888	3.68568	0.000228092	0.00377577	3.64189
chr10:47023794:47025501	158.291	0.351885	0.17357	2.02733	0.0426283	0.180946	1.3703
chr10:47031129:47031608	9.58046	1.1965	0.406048	2.94669	0.00321199	0.0303376	2.49323
chr10:47047094:47048261	69.4611	1.377	0.263188	5.232	1.67684e-07	9.20272e-06	6.77551
chr10:4708331:4708877	23.6645	0.606642	0.33769	1.79645	0.0724237	0.250464	1.14012
chr10:47152631:47153436	31.3867	0.29289	0.299367	0.978366	0.327893	0.578685	0.484268
chr10:47309324:47309856	15.5931	1.34615	0.380769	3.53535	0.000407238	0.00607948	3.39015
chr10:47311807:47312840	81.0192	1.30825	0.229694	5.6956	1.22942e-08	1.01574e-06	7.9103
chr10:47340232:47341257	167.918	0.761461	0.188993	4.02904	5.6005e-05	0.00121431	4.25177
chr10:47360960:47361785	62.7668	1.87419	0.247159	7.58294	3.37799e-14	1.40558e-11	13.4713
chr10:47377472:47377802	7.69744	0.52337	0.421222	1.24251	0.21405	NA	0.669484
chr10:47461124:47461440	6.53815	0.239746	0.42048	0.570173	0.568561	NA	0.245223
chr10:47552762:47553122	15.0994	-0.337763	0.379789	-0.889343	0.373819	0.618952	0.427339
chr10:47646489:47647013	21.8212	-0.336674	0.331321	-1.01616	0.309554	0.561327	0.509264
chr10:4766740:4767658	63.8742	0.413601	0.247303	1.67244	0.094437	0.292831	1.02486
chr10:47687210:47687854	30.0545	0.387428	0.302469	1.28089	0.200234	0.447495	0.698462
chr10:4770944:4771617	31.8107	0.352374	0.320114	1.10078	0.270994	0.523274	0.56704
chr10:47775794:47776292	34.4894	1.54383	0.31197	4.94866	7.47255e-07	3.2512e-05	6.12653
chr10:4814710:4815551	80.2891	-0.147147	0.216037	-0.681116	0.495798	0.714791	0.304695
chr10:4815984:4817004	57.9249	-0.132336	0.272492	-0.485652	0.627214	0.800907	0.202584
chr10:48215133:48216439	117.414	0.315731	0.196641	1.60562	0.108358	0.317231	0.965139
chr10:48289162:48290523	117.158	0.13531	0.187906	0.720093	0.471468	0.696861	0.326548
chr10:48309573:48310429	52.6469	-0.364702	0.244033	-1.49448	0.135051	0.358509	0.869502
chr10:48346100:48346571	15.8235	-0.208031	0.363397	-0.572461	0.56701	0.762187	0.246409
chr10:48363224:48364129	91.9433	-0.34372	0.221708	-1.55033	0.121063	0.337588	0.916988
chr10:48384074:48384582	12.7585	-0.11767	0.385883	-0.304936	0.760415	0.881071	0.118949
chr10:4839394:4839656	7.70598	0.566334	0.41468	1.36571	0.172029	NA	0.764398
chr10:48444181:48444539	8.4763	0.416742	0.41151	1.01271	0.311198	NA	0.506964
chr10:4848980:4850453	396.541	-0.10908	0.138557	-0.787257	0.431131	0.664964	0.365391
chr10:48506266:48507063	72.9165	0.00922789	0.236392	0.0390364	0.968861	0.986276	0.0137384
chr10:48535815:48536075	5.8158	0.618465	0.424896	1.45557	0.145513	NA	0.8371
chr10:48551449:48552505	113.753	0.25452	0.19837	1.28306	0.199473	0.446479	0.700117
chr10:48607777:48608756	102.953	0.00685047	0.196772	0.0348142	0.972228	0.987705	0.0122319
chr10:48614596:48615514	62.2098	0.284474	0.243242	1.16951	0.242199	0.494389	0.615828
chr10:48655996:48657009	143.691	-0.149893	0.188126	-0.796766	0.425587	0.660391	0.371011
chr10:48657896:48659014	133.102	0.0225614	0.181279	0.124457	0.900954	0.955405	0.0452976
chr10:48659736:48660395	39.8852	0.0972416	0.274336	0.354462	0.722993	0.860407	0.140866
chr10:48885295:48885846	18.0732	0.866722	0.355953	2.43493	0.0148946	0.0912759	1.82697
chr10:48976040:48976620	15.2768	1.23455	0.374258	3.29865	0.000971498	0.0121162	3.01256
chr10:48981078:48981921	43.9086	1.02433	0.278292	3.68079	0.000232512	0.00382955	3.63355
chr10:49164458:49165075	15.4449	1.35583	0.379115	3.57629	0.0003485	0.00534736	3.4578
chr10:49281494:49281853	9.67848	0.56188	0.410788	1.36781	0.171371	0.410095	0.766061
chr10:49407241:49408937	127.765	0.333776	0.195557	1.7068	0.0878589	0.280706	1.05621
chr10:49511823:49513269	175.37	0.195668	0.178505	1.09615	0.273014	0.525142	0.563815
chr10:49518544:49519713	116.86	-0.214097	0.186897	-1.14554	0.251987	0.503966	0.598621
chr10:49542196:49542389	5.08194	-0.286586	0.419123	-0.683775	0.494117	NA	0.30617
chr10:49592503:49595261	302.287	-0.049803	0.143112	-0.348	0.72784	0.862786	0.137964
chr10:4966023:4966246	3.04502	0.0577696	0.405081	0.142613	0.886596	NA	0.0522741
chr10:49744904:49745325	7.06544	0.895198	0.418789	2.13759	0.0325501	NA	1.48745
chr10:4981921:4982566	23.0571	-0.453337	0.33583	-1.3499	0.177048	0.417584	0.751909
chr10:49889972:49890499	11.3471	0.140082	0.390818	0.358432	0.72002	0.858738	0.142656
chr10:49916560:49916890	10.2862	0.334414	0.407388	0.820875	0.411717	0.649818	0.385401
chr10:49941374:49941597	6.05797	-0.363103	0.422592	-0.85923	0.390214	NA	0.408697
chr10:49941675:49941826	2.62535	-0.926601	0.373256	-2.48248	0.0130471	NA	1.88449
chr10:49953025:49953484	15.3237	-0.100274	0.376379	-0.266419	0.789917	0.896885	0.102419
chr10:50075607:50075847	8.95478	0.249518	0.410014	0.608561	0.542816	0.746708	0.265348
chr10:5014897:5015461	14.6301	-0.353115	0.374871	-0.941964	0.346211	0.595261	0.460659
chr10:50223966:50225003	218.852	-0.021414	0.151944	-0.140934	0.887922	0.949115	0.051625
chr10:50261417:50261749	8.63016	0.0992849	0.407797	0.243467	0.807644	0.906401	0.09278
chr10:50275335:50276458	113.201	0.110411	0.184978	0.59689	0.550581	0.751773	0.259179
chr10:50291374:50292081	19.7528	-0.769655	0.348354	-2.2094	0.0271466	0.136364	1.56628
chr10:50310425:50311470	76.8985	0.955561	0.228518	4.18155	2.89523e-05	0.000704132	4.53832
chr10:50367492:50368343	41.2097	-0.0127251	0.27141	-0.0468853	0.962605	0.983724	0.016552
chr10:50420851:50422104	138.239	-0.0935716	0.171989	-0.544057	0.586402	0.77556	0.231804
chr10:50477950:50478201	6.51073	-0.145444	0.419187	-0.346968	0.728616	NA	0.137502
chr10:50501779:50502338	13.5786	-1.12626	0.380432	-2.96047	0.0030717	0.0293028	2.51262
chr10:50552485:50553485	86.0186	-0.112015	0.206851	-0.541527	0.588144	0.776861	0.230516
chr10:50554777:50555418	23.5296	-0.209383	0.326871	-0.640567	0.521804	0.732882	0.282493
chr10:50561315:50562468	96.1148	-0.0314226	0.203121	-0.154699	0.877059	0.943274	0.0569714
chr10:50574091:50574936	40.6878	0.857366	0.275936	3.10712	0.00188919	0.0203411	2.72372
chr10:50603802:50604431	16.9722	-0.612924	0.355093	-1.72609	0.0843306	0.273495	1.07401
chr10:50614246:50615088	57.7286	0.0287306	0.258588	0.111106	0.911532	0.960861	0.0402279
chr10:50624950:50625737	49.0409	-0.464796	0.269778	-1.72288	0.0849102	0.274581	1.07104
chr10:50652886:50653813	51.1045	-0.489646	0.269574	-1.81637	0.0693134	0.244267	1.15918
chr10:50659880:50660761	43.8822	-0.0221724	0.263109	-0.0842705	0.932841	0.971183	0.0301922
chr10:50774923:50775081	4.04711	-0.243552	0.419739	-0.580245	0.561749	NA	0.250458
chr10:50788715:50789603	67.0497	1.39437	0.234261	5.95222	2.64535e-09	2.72091e-07	8.57752
chr10:50890777:50891523	36.1039	1.6467	0.305705	5.38656	7.1818e-08	4.47845e-06	7.14377
chr10:5089697:5090489	70.3367	0.0128341	0.219733	0.058408	0.953424	0.979568	0.0207141
chr10:50937269:50938139	47.3547	0.735078	0.263083	2.7941	0.0052045	0.0435096	2.28362
chr10:5094393:5095507	56.9398	-0.128364	0.247083	-0.51952	0.603398	0.786417	0.219396
chr10:50988487:50989376	57.1924	0.384317	0.253088	1.51851	0.128886	0.349339	0.889793
chr10:51001044:51002176	96.2538	0.0940823	0.204186	0.460767	0.644966	0.812841	0.190463
chr10:51010301:51011649	117.532	0.0658153	0.187163	0.351647	0.725103	0.86151	0.1396
chr10:51047912:51048136	3.43392	0.338595	0.417165	0.811657	0.416989	NA	0.379876
chr10:51063191:51064250	107.059	0.839991	0.211195	3.97733	6.96934e-05	0.00144603	4.15681
chr10:510820:511583	36.6529	-0.144449	0.277616	-0.52032	0.602841	0.786092	0.219798
chr10:51104529:51104678	4.38393	0.295291	0.42383	0.696719	0.485978	NA	0.313383
chr10:51368965:51369414	13.5256	0.448101	0.376093	1.19146	0.233472	0.484813	0.631765
chr10:51389015:51390019	102.311	1.33702	0.21756	6.14552	7.97018e-10	9.62541e-08	9.09853
chr10:51408468:51408743	5.12492	0.27337	0.424968	0.643273	0.520047	NA	0.283957
chr10:51422268:51423320	89.1129	0.769013	0.214264	3.58909	0.00033184	0.00514346	3.47907
chr10:51638687:51639154	12.3643	0.418788	0.38508	1.08754	0.2768	0.529282	0.557834
chr10:51852234:51852530	4.39182	-0.365028	0.424266	-0.860374	0.389583	NA	0.4094
chr10:51893210:51893849	38.092	1.99789	0.299346	6.67419	2.48606e-11	4.74123e-09	10.6045
chr10:51960146:51961013	56.2626	-0.133015	0.245376	-0.542086	0.58776	0.776582	0.2308
chr10:52004164:52004930	82.7109	0.773577	0.214933	3.59915	0.000319262	0.00498225	3.49585
chr10:5210166:5210669	21.3035	-0.124467	0.366534	-0.339579	0.734173	0.866418	0.134201
chr10:52172658:52172917	6.56348	0.55591	0.421399	1.3192	0.187101	NA	0.727923
chr10:52215463:52216475	94.315	-0.183859	0.217969	-0.843509	0.398944	0.639761	0.399089
chr10:52307782:52308894	96.2175	0.0996587	0.220326	0.452324	0.651035	0.816936	0.186395
chr10:52314051:52315156	105.89	0.0650877	0.196628	0.331019	0.74063	0.869907	0.130398
chr10:52488667:52489565	50.7313	0.109908	0.249161	0.441111	0.659132	0.821958	0.181027
chr10:5252166:5252429	3.61578	0.535705	0.419257	1.27775	0.201338	NA	0.696074
chr10:52566477:52567712	78.2452	0.242843	0.26367	0.921013	0.357044	0.604105	0.447278
chr10:52594794:52596006	108.039	-0.0257754	0.190855	-0.135052	0.892571	0.951262	0.0493574
chr10:5260627:5260853	5.62193	-0.622932	0.421833	-1.47673	0.139749	NA	0.854652
chr10:52644265:52645302	142.974	-0.214139	0.181751	-1.1782	0.238716	0.490584	0.622118
chr10:52653594:52653876	3.83314	-0.468872	0.420254	-1.11569	0.264557	NA	0.577481
chr10:52729258:52730156	74.0637	-0.226056	0.24383	-0.927104	0.353873	0.601405	0.451153
chr10:52736062:52736934	28.3097	-0.551663	0.309107	-1.7847	0.0743103	0.254243	1.12895
chr10:52740348:52741595	165.579	0.152623	0.171713	0.888828	0.374096	0.6192	0.427017
chr10:52778621:52779203	31.5038	0.290977	0.294137	0.989255	0.322538	0.573534	0.491419
chr10:52779378:52780859	182.769	0.0583691	0.161201	0.362089	0.717285	0.857135	0.144308
chr10:52817661:52818523	80.4154	0.405217	0.232219	1.74498	0.0809892	0.267207	1.09157
chr10:5282953:5284562	154.92	0.0979628	0.172856	0.566729	0.570898	0.764924	0.243441
chr10:52883872:52884875	122.633	-0.0434898	0.184191	-0.236112	0.813346	0.909056	0.0897248
chr10:5293922:5294665	33.7885	0.0013445	0.2895	0.00464423	0.996294	0.998214	0.00161229
chr10:52951793:52952279	14.8373	1.02992	0.371902	2.76934	0.00561694	0.0459505	2.2505
chr10:53111713:53111995	8.43601	-0.309372	0.408342	-0.75763	0.448673	NA	0.348071
chr10:53209822:53210577	38.1646	1.7001	0.319644	5.31873	1.04495e-07	6.16346e-06	6.9809
chr10:53298500:53298714	5.36097	0.0372777	0.424907	0.0877315	0.93009	NA	0.031475
chr10:53315835:53316086	3.55844	-0.191848	0.419594	-0.457222	0.647511	NA	0.188753
chr10:5336510:5336908	6.47981	-0.43795	0.421953	-1.03791	0.299311	NA	0.523878
chr10:5343538:5344019	10.609	-0.730747	0.401433	-1.82035	0.0687062	0.243118	1.163
chr10:53453071:53453652	21.4145	1.49762	0.358939	4.17235	3.01475e-05	0.000728958	4.52075
chr10:53580478:53581007	18.5763	0.508837	0.346504	1.46849	0.141971	0.368877	0.847799
chr10:53600708:53602106	192.915	-0.0705507	0.188367	-0.374539	0.708004	0.851938	0.149965
chr10:5370800:5371326	11.0308	-0.143718	0.404055	-0.355688	0.722074	0.860051	0.141418
chr10:53786067:53786791	30.1103	0.320671	0.309882	1.03482	0.300755	0.552867	0.521788
chr10:53808760:53809000	5.70985	0.0770379	0.423899	0.181737	0.855789	NA	0.0676331
chr10:5383514:5384875	248.34	-0.0197377	0.148014	-0.13335	0.893917	0.951906	0.048703
chr10:53839230:53840035	95.463	0.0251428	0.375937	0.0668805	0.946677	0.977024	0.0237982
chr10:53846835:53847337	14.2993	-0.105611	0.368738	-0.286413	0.774562	0.888607	0.110944
chr10:53887155:53887372	2.40569	-0.446875	0.393374	-1.13601	0.255954	NA	0.591838
chr10:53918703:53919179	10.356	0.146382	0.408313	0.358505	0.719966	0.858724	0.142688
chr10:53997536:53998447	48.4021	0.049627	0.254029	0.195359	0.845112	0.926816	0.0730859
chr10:54103239:54103566	9.30222	0.491512	0.40592	1.21086	0.22595	0.477291	0.645988
chr10:54133022:54133917	63.868	-0.111723	0.238763	-0.467923	0.63984	0.809657	0.193929
chr10:54309237:54309442	1.65254	-0.196601	0.354519	-0.554557	0.579198	NA	0.237173
chr10:5433679:5434730	126.908	-0.222883	0.191971	-1.16102	0.245632	0.497664	0.609715
chr10:54369046:54369344	10.8994	0.399958	0.394566	1.01366	0.310743	0.562465	0.507598
chr10:54402283:54403335	75.2339	-0.0356994	0.227559	-0.156879	0.87534	0.942278	0.0578232
chr10:5441644:5442819	145.146	-0.103556	0.190962	-0.542287	0.587621	0.776569	0.230903
chr10:54716092:54716457	10.4632	0.119458	0.397091	0.300832	0.763543	0.882977	0.117167
chr10:54800704:54801766	120.65	-0.49185	0.187888	-2.61778	0.00885028	0.0636928	2.05304
chr10:54940223:54941033	32.644	-0.824224	0.319567	-2.57919	0.00990334	0.0690248	2.00422
chr10:5497372:5498304	18.9929	-0.00167978	0.361237	-0.00465007	0.99629	0.998214	0.00161432
chr10:54976444:54976738	5.53997	-0.365261	0.423536	-0.862408	0.388463	NA	0.41065
chr10:54985076:54986382	82.4137	-0.195032	0.249966	-0.780235	0.435253	0.668125	0.361258
chr10:55091268:55092498	153.089	-0.101997	0.18566	-0.549374	0.582749	0.772794	0.234519
chr10:55098684:55099530	29.0457	-0.0918632	0.319424	-0.28759	0.77366	0.888368	0.11145
chr10:55133891:55134570	22.9434	0.304361	0.3296	0.923425	0.355786	0.603047	0.448811
chr10:55174470:55174819	9.25447	-0.733833	0.40327	-1.81971	0.0688037	0.243258	1.16239
chr10:55263641:55264618	87.2494	-0.261093	0.208862	-1.25008	0.211271	0.460218	0.675159
chr10:55287316:55287845	19.1258	0.0841611	0.357279	0.235562	0.813773	0.909311	0.0894968
chr10:55500625:55501575	96.5747	0.266245	0.217278	1.22537	0.220437	0.470999	0.656715
chr10:55542333:55542595	4.87397	0.204911	0.424772	0.482403	0.62952	NA	0.20099
chr10:55553961:55554226	2.90478	-0.440616	0.407965	-1.08003	0.280128	NA	0.552643
chr10:55573888:55574066	2.22051	0.213048	0.382279	0.55731	0.577316	NA	0.238587
chr10:55629227:55630251	81.4737	-0.0455185	0.211108	-0.215617	0.829286	0.917873	0.0812956
chr10:55630838:55632206	72.0684	-0.373762	0.227334	-1.64411	0.100154	0.302799	0.999334
chr10:55667986:55668888	81.597	0.635832	0.224608	2.83085	0.00464249	0.0400247	2.33325
chr10:55740392:55741428	33.2334	-0.259863	0.302833	-0.858109	0.390832	0.632798	0.40801
chr10:5582788:5583061	5.05268	0.014883	0.424889	0.035028	0.972057	NA	0.0123081
chr10:5589946:5590547	14.3312	-0.40191	0.372862	-1.0779	0.281076	0.533647	0.551176
chr10:55988995:55989729	29.1013	-0.198922	0.317925	-0.625689	0.531519	0.74005	0.274481
chr10:56006549:56006732	2.93596	-0.697297	0.387209	-1.80083	0.0717298	NA	1.1443
chr10:56116476:56117405	37.1678	0.268863	0.290957	0.924063	0.355454	0.602707	0.449217
chr10:5622476:5624040	145.773	-0.212857	0.179724	-1.18435	0.236274	0.4881	0.626584
chr10:56259443:56259712	3.19564	-0.432092	0.396342	-1.0902	0.275624	NA	0.559682
chr10:5629334:5630674	392.883	-0.304008	0.135511	-2.24342	0.0248698	0.128783	1.60433
chr10:56349476:56350135	24.6725	0.707194	0.32123	2.20152	0.0276992	0.137956	1.55753
chr10:56388091:56388388	4.6497	-0.0123678	0.424615	-0.029127	0.976763	NA	0.0102107
chr10:56449508:56450430	50.4952	-0.0927172	0.41784	-0.221897	0.824394	0.915062	0.083865
chr10:56469315:56470044	31.7051	-0.25115	0.32859	-0.764328	0.444672	0.675599	0.35196
chr10:56488567:56489153	14.2897	-0.424718	0.391775	-1.08409	0.278327	0.530892	0.555445
chr10:56506962:56507277	7.16263	-0.200197	0.420013	-0.476645	0.633615	NA	0.198175
chr10:56543047:56543259	2.76498	0.473815	0.40708	1.16393	0.24445	NA	0.611809
chr10:5655489:5655879	8.0345	-0.228616	0.411754	-0.555225	0.578741	NA	0.237516
chr10:565847:566755	35.6999	-0.551766	0.282024	-1.95645	0.0504123	0.200489	1.29746
chr10:56624016:56624583	10.2849	-0.205291	0.399673	-0.513648	0.607498	0.789307	0.216455
chr10:56632607:56632920	8.60326	0.1985	0.406281	0.488577	0.625141	NA	0.204022
chr10:5663862:5664282	9.33682	-0.407811	0.412405	-0.988861	0.322731	0.573722	0.491159
chr10:5666635:5667052	10.1903	-0.0687803	0.399768	-0.172051	0.863398	0.936856	0.0637891
chr10:56823655:56824510	69.2755	0.2232	0.229607	0.972095	0.331003	0.581386	0.480168
chr10:5685216:5686584	101.225	-0.56238	0.198288	-2.83617	0.00456579	0.0395664	2.34048
chr10:56911623:56912018	6.84199	-0.42355	0.418827	-1.01128	0.311883	NA	0.506008
chr10:57032069:57032920	51.736	-0.267676	0.271155	-0.98717	0.323559	0.574437	0.490046
chr10:5715593:5716189	11.304	-0.500767	0.395947	-1.26473	0.205967	0.454285	0.686202
chr10:5724601:5724908	6.10589	-0.195301	0.421873	-0.462937	0.64341	NA	0.191512
chr10:57333767:57334397	21.5341	-0.133632	0.346275	-0.385914	0.699561	0.847101	0.155175
chr10:57338774:57339881	193.929	-0.196371	0.165132	-1.18918	0.23437	0.48573	0.630098
chr10:57368244:57368473	3.35812	0.61033	0.415053	1.47049	0.14143	NA	0.849459
chr10:5737496:5737842	11.1166	-0.20596	0.388528	-0.530104	0.59604	0.782305	0.224725
chr10:57393228:57393492	2.78805	-0.64546	0.378927	-1.70339	0.088495	NA	1.05308
chr10:57579793:57580522	44.3548	-0.509729	0.266179	-1.91499	0.0554942	0.213323	1.25575
chr10:57593800:57594704	53.2125	0.149338	0.282891	0.527898	0.59757	0.782967	0.223611
chr10:5764372:5764925	16.0531	-0.16612	0.370886	-0.447902	0.654224	0.819289	0.184273
chr10:57656764:57657752	145.341	-0.154271	0.185308	-0.832511	0.40512	0.644809	0.392416
chr10:57716625:57717556	50.2535	-0.297968	0.259764	-1.14707	0.251352	0.503323	0.599717
chr10:57849437:57850564	89.3773	-0.464296	0.226088	-2.05361	0.0400138	0.174111	1.39779
chr10:57874634:57875303	16.6533	-0.608391	0.362474	-1.67844	0.093261	0.290859	1.0303
chr10:57890788:57891062	5.84302	-0.556687	0.423173	-1.31551	0.18834	NA	0.725058
chr10:578958:580082	20.4366	-0.119276	0.359715	-0.331584	0.740204	0.869696	0.130649
chr10:57919464:57919894	5.01332	-0.606605	0.424073	-1.43043	0.152595	NA	0.81646
chr10:57992599:57993754	101.306	-0.43208	0.226822	-1.90493	0.0567888	0.216551	1.24574
chr10:58016159:58016380	3.97447	-0.584114	0.41799	-1.39744	0.162283	NA	0.789728
chr10:58041382:58041868	10.5702	-0.0778226	0.397211	-0.195922	0.844671	0.926512	0.0733125
chr10:58064737:58065978	190.121	-0.246879	0.168821	-1.46237	0.143639	0.371295	0.842727
chr10:58152410:58153458	85.5215	0.0527161	0.222424	0.237007	0.812651	0.908988	0.0900959
chr10:58177000:58177899	61.4697	0.279713	0.232015	1.20558	0.227979	0.479124	0.642105
chr10:58224909:58225127	5.97771	-0.317593	0.424081	-0.748897	0.453919	NA	0.343021
chr10:58258938:58259368	14.2965	0.316739	0.371294	0.853067	0.393622	0.635253	0.404921
chr10:58291264:58292255	105.582	-0.238022	0.192972	-1.23346	0.217406	0.467677	0.662729
chr10:58299071:58300232	127.441	-0.0401523	0.177192	-0.226604	0.820732	0.912875	0.0857986
chr10:58384912:58385855	35.277	-0.142022	0.29198	-0.486411	0.626676	0.800628	0.202957
chr10:58398625:58398821	5.66773	0.0619792	0.423336	0.146406	0.883601	NA	0.053744
chr10:58412752:58412968	4.44219	0.510896	0.424231	1.20429	0.228479	NA	0.641154
chr10:58414543:58414806	7.63273	0.62368	0.416472	1.49753	0.134255	NA	0.872068
chr10:58484503:58484889	10.67	1.61286	0.407217	3.96069	7.47326e-05	0.00153252	4.12649
chr10:58512482:58512726	4.8669	0.837509	0.424793	1.97157	0.0486587	NA	1.31284
chr10:58530732:58531856	105.446	0.187418	0.205482	0.912091	0.361721	0.608733	0.441626
chr10:58641011:58641692	13.816	1.03067	0.384028	2.68384	0.00727817	0.0555586	2.13798
chr10:58657331:58657542	3.98815	0.309342	0.420865	0.735014	0.462331	NA	0.335047
chr10:58712999:58713354	7.87108	0.497092	0.416599	1.19322	0.232785	NA	0.633045
chr10:5872950:5874019	96.9214	-0.118134	0.200549	-0.589055	0.555825	0.754841	0.255062
chr10:58733807:58734364	18.3269	1.55004	0.374517	4.13877	3.4917e-05	0.000825083	4.45696
chr10:58741099:58741300	3.29175	-0.295875	0.418076	-0.707708	0.479127	NA	0.319549
chr10:58781544:58782536	80.2877	-0.213749	0.22202	-0.962746	0.335675	0.585795	0.474081
chr10:588253:588741	9.44605	-0.292282	0.411144	-0.710899	0.477147	0.700702	0.321348
chr10:5888833:5889447	16.8721	-0.0699698	0.36975	-0.189235	0.849908	0.929648	0.0706279
chr10:58952245:58953567	156.909	0.121507	0.179011	0.678771	0.497283	0.715804	0.303396
chr10:58962658:58963568	49.6661	1.45951	0.268591	5.43395	5.51194e-08	3.58474e-06	7.2587
chr10:5900003:5900381	6.96467	-1.24169	0.421159	-2.94827	0.00319559	NA	2.49545
chr10:59181550:59182140	20.5279	0.957763	0.350046	2.73611	0.00621704	0.0496031	2.20642
chr10:59227279:59227695	11.211	0.82216	0.396634	2.07284	0.0381869	0.169136	1.41809
chr10:59234462:59235615	81.0856	0.600524	0.225454	2.66362	0.00773038	0.0579949	2.1118
chr10:59240336:59241329	65.3492	-0.0639028	0.254379	-0.251211	0.801651	0.903108	0.0960146
chr10:59290507:59290872	8.56418	0.892656	0.409927	2.1776	0.0294361	NA	1.53112
chr10:5949248:5949849	20.6507	-0.456041	0.336707	-1.35441	0.175604	0.415601	0.755465
chr10:59580038:59580838	27.0833	0.97848	0.326897	2.99324	0.00276037	0.0270952	2.55903
chr10:59621864:59622995	63.7473	-0.0756919	0.244727	-0.309292	0.7571	0.879322	0.120847
chr10:59625744:59626620	79.88	0.10501	0.226882	0.462841	0.643478	0.812194	0.191466
chr10:59633072:59633394	9.25103	0.096359	0.411248	0.234309	0.814745	0.909827	0.0889781
chr10:59675814:59676434	19.9454	0.373986	0.365726	1.02258	0.306504	0.558546	0.513564
chr10:59700720:59700992	6.11518	0.121854	0.424417	0.287108	0.774029	NA	0.111243
chr10:59709686:59710168	14.0124	0.125285	0.380748	0.32905	0.742118	0.870776	0.129527
chr10:59710307:59710503	7.88459	-0.393998	0.418794	-0.940791	0.346812	NA	0.459906
chr10:59719186:59719848	27.6007	-0.0355085	0.31431	-0.112973	0.910052	0.959969	0.0409337
chr10:5977704:5978703	27.841	-0.615597	0.311573	-1.97577	0.0481808	0.194826	1.31713
chr10:59804561:59805779	77.9669	0.0993245	0.2176	0.456454	0.648064	0.814972	0.188382
chr10:59809091:59810189	172.514	-0.080195	0.16477	-0.486709	0.626465	0.800455	0.203103
chr10:59830004:59831696	123.145	0.122432	0.193571	0.63249	0.527066	0.736577	0.278135
chr10:59864720:59865655	41.564	-0.399823	0.274227	-1.458	0.144841	0.372695	0.83911
chr10:59880212:59880810	15.8339	0.845094	0.41431	2.03976	0.0413741	0.177665	1.38327
chr10:59906335:59907512	115.199	-0.597603	0.195403	-3.05831	0.00222587	0.0230614	2.6525
chr10:59971055:59971324	6.69169	-0.369402	0.420744	-0.877974	0.379958	NA	0.420264
chr10:60010316:60010638	3.31643	-0.73567	0.412603	-1.783	0.0745868	NA	1.12734
chr10:60032669:60033307	45.8119	0.0536769	0.271771	0.197508	0.84343	0.925788	0.073951
chr10:60048111:60048542	7.70874	-0.532021	0.413852	-1.28553	0.198606	NA	0.702008
chr10:60098802:60100846	134.157	-0.225587	0.179574	-1.25624	0.209029	0.458059	0.679793
chr10:60114339:60115465	66.0091	-0.501494	0.236751	-2.11823	0.0341554	0.157705	1.46654
chr10:6013644:6014985	144.822	-0.360106	0.174272	-2.06634	0.0387962	0.170859	1.41121
chr10:60142074:60142553	11.5431	-0.170734	0.385968	-0.442353	0.658234	0.821498	0.18162
chr10:60203556:60204935	59.8976	-0.465486	0.233408	-1.9943	0.0461191	0.189935	1.33612
chr10:60208399:60209377	56.3656	-0.541462	0.246532	-2.19631	0.0280697	0.139196	1.55176
chr10:60238229:60239010	64.4359	-0.328596	0.230431	-1.42601	0.153866	0.38655	0.812857
chr10:60260288:60260766	7.41383	-0.621407	0.41537	-1.49603	0.134645	NA	0.870809
chr10:60335674:60336084	10.827	-0.00593187	0.401638	-0.0147692	0.988216	0.995093	0.00514799
chr10:60434149:60435222	83.5231	-0.325412	0.220892	-1.47317	0.140705	0.367112	0.851689
chr10:60441197:60442080	46.297	-0.421724	0.263989	-1.59751	0.110153	0.319972	0.958005
chr10:60444109:60445066	65.2809	-0.312518	0.253658	-1.23204	0.217932	0.468166	0.661678
chr10:60485419:60485729	6.30728	0.154098	0.422595	0.364648	0.715374	NA	0.145467
chr10:60498867:60499098	3.61034	-0.745895	0.410457	-1.81723	0.0691817	NA	1.16001
chr10:6050710:6051292	26.3051	-0.47987	0.313758	-1.52942	0.126159	0.345781	0.899081
chr10:60549333:60550314	66.7336	-0.608103	0.256513	-2.37065	0.0177568	0.102963	1.75064
chr10:60569948:60571072	96.7445	-0.593899	0.211807	-2.80396	0.00504791	0.0425033	2.29689
chr10:60576676:60577013	7.64029	-0.321955	0.422498	-0.762028	0.446043	NA	0.350623
chr10:60594547:60595189	21.3929	-0.0256596	0.332116	-0.0772608	0.938416	0.973598	0.0276046
chr10:60618606:60619536	41.7225	-0.456835	0.271268	-1.68407	0.0921672	0.288905	1.03542
chr10:60646789:60647884	96.1087	-0.276048	0.235688	-1.17124	0.241502	0.493587	0.617079
chr10:60724233:60724502	4.53606	0.67791	0.424561	1.59673	0.110325	NA	0.957325
chr10:60733462:60733714	6.11249	0.00766361	0.423349	0.0181023	0.985557	NA	0.00631816
chr10:60768340:60769530	192.716	-0.304066	0.167366	-1.81677	0.0692518	0.244138	1.15957
chr10:60816146:60817183	116.45	-0.229216	0.188616	-1.21525	0.22427	0.475769	0.649228
chr10:60819972:60820926	82.1092	0.0483652	0.217303	0.222571	0.82387	0.914859	0.0841414
chr10:6086136:6087154	96.206	0.0539239	0.19525	0.276179	0.78241	0.89286	0.106565
chr10:60870316:60870817	15.873	0.506046	0.365691	1.38381	0.166417	0.403597	0.778802
chr10:6087724:6089349	345.92	-0.29615	0.164519	-1.8001	0.0718456	0.249408	1.1436
chr10:60882872:60883686	59.3049	0.706253	0.251802	2.80479	0.0050349	0.0424327	2.29801
chr10:60916101:60916318	7.22909	-0.136103	0.4182	-0.32545	0.74484	NA	0.127937
chr10:60963672:60965275	128.091	-0.343293	0.198775	-1.72704	0.08416	0.273161	1.07489
chr10:61024405:61025653	74.5705	0.315756	0.221891	1.42302	0.154729	0.387593	0.810428
chr10:6108432:6109760	96.7419	-0.20079	0.215511	-0.931697	0.351493	0.599244	0.454083
chr10:61140443:61141511	141.443	-0.0205141	0.207335	-0.098942	0.921184	0.965592	0.0356535
chr10:61168918:61169207	6.65272	0.752912	0.421185	1.7876	0.0738398	NA	1.13171
chr10:61190593:61190876	6.7983	0.845601	0.419925	2.01369	0.0440418	NA	1.35614
chr10:61264196:61264641	9.93761	1.08312	0.412158	2.62793	0.00859052	0.0623824	2.06598
chr10:61283808:61285309	140.061	-0.328303	0.175351	-1.87227	0.0611695	0.2263	1.21347
chr10:61472270:61472541	6.36432	-0.321775	0.423363	-0.760046	0.447227	NA	0.349472
chr10:6151075:6152026	39.7084	-0.937568	0.282582	-3.31787	0.000907079	0.011469	3.04235
chr10:61547090:61547639	13.9267	0.522913	0.378851	1.38026	0.167507	0.40491	0.775967
chr10:61592381:61593169	49.7737	1.25536	0.264406	4.74783	2.05606e-06	7.66975e-05	5.68696
chr10:61606851:61608055	108.447	0.609201	0.197122	3.09047	0.00199838	0.0212459	2.69932
chr10:61629670:61629874	2.81558	0.476666	0.405196	1.17639	0.239441	NA	0.620802
chr10:61682444:61682693	4.37588	0.452904	0.424603	1.06665	0.286129	NA	0.543439
chr10:6173023:6173669	24.7149	0.829243	0.340477	2.43553	0.0148699	0.0912589	1.82769
chr10:61732976:61733818	47.656	1.27503	0.278174	4.58359	4.57067e-06	0.000152592	5.34002
chr10:61744400:61745063	38.6824	0.823839	0.286014	2.88041	0.00397156	0.0355948	2.40104
chr10:61750590:61751461	53.5042	1.24296	0.258344	4.81125	1.49989e-06	5.85262e-05	5.82394
chr10:61795466:61796067	15.7236	0.62397	0.362661	1.72053	0.0853361	0.275511	1.06887
chr10:61819352:61819835	8.1988	-0.0557075	0.418489	-0.133116	0.894102	NA	0.048613
chr10:61834854:61835779	38.0902	0.629462	0.293794	2.14253	0.0321509	0.152086	1.49281
chr10:61896420:61898184	114.411	-0.37521	0.198109	-1.89396	0.0582307	0.219744	1.23485
chr10:61903397:61903775	14.6897	0.170705	0.375764	0.454289	0.649621	0.816077	0.18734
chr10:6191203:6191480	5.51418	0.169711	0.42469	0.399611	0.689443	NA	0.161502
chr10:61978923:61979370	7.12835	1.05545	0.422046	2.50079	0.0123915	NA	1.90687
chr10:6201981:6204041	163.6	-0.374028	0.178237	-2.09849	0.0358619	0.162695	1.44537
chr10:62038445:62039401	83.5225	1.2156	0.227906	5.33379	9.6183e-08	5.73975e-06	7.0169
chr10:62244699:62245778	171.872	0.131007	0.186996	0.70059	0.483559	0.705236	0.315551
chr10:62248329:62249024	39.375	0.818548	0.287677	2.84537	0.004436	0.0387512	2.35301
chr10:62264040:62265603	91.9293	0.153846	0.20972	0.733579	0.463206	0.690374	0.334226
chr10:62414095:62414719	17.3711	0.697902	0.359797	1.93971	0.0524145	0.20554	1.28055
chr10:62424051:62424329	7.32497	1.13123	0.418512	2.70298	0.00687217	NA	2.16291
chr10:62437338:62438352	146.721	-0.0791317	0.189317	-0.417986	0.675957	0.833762	0.170081
chr10:62466466:62466622	2.82386	0.688389	0.406211	1.69466	0.0901401	NA	1.04508
chr10:62486033:62486364	4.61144	0.816858	0.424845	1.92272	0.0545152	NA	1.26348
chr10:62491559:62492652	75.7988	0.476241	0.225526	2.11169	0.0347128	0.159346	1.45951
chr10:62554423:62555277	61.2627	0.253432	0.239046	1.06018	0.289064	0.54109	0.539006
chr10:62593647:62594835	106.968	0.129005	0.195702	0.659193	0.509772	0.724733	0.292624
chr10:62610114:62611291	120.079	0.635696	0.183553	3.46328	0.000533626	0.00752453	3.27276
chr10:62636796:62637394	11.0698	0.593243	0.39467	1.50314	0.132804	0.355493	0.876789
chr10:62690738:62691219	17.3103	0.52069	0.355737	1.46369	0.143278	0.37071	0.843819
chr10:6276772:6276927	4.88359	-0.297416	0.424214	-0.7011	0.48324	NA	0.315837
chr10:6281301:6281625	4.76138	-0.205171	0.425005	-0.48275	0.629273	NA	0.201161
chr10:62817681:62818544	54.7844	0.00259276	0.251984	0.0102894	0.99179	0.996448	0.0035801
chr10:62851208:62851969	31.9584	1.41104	0.322239	4.37886	1.19304e-05	0.000341078	4.92335
chr10:6295590:6295920	4.64778	-0.641839	0.420659	-1.5258	0.127061	NA	0.895989
chr10:63003917:63004649	30.0285	0.373309	0.300852	1.24084	0.214665	0.46418	0.668239
chr10:63083753:63084563	55.3252	0.221153	0.250449	0.883024	0.377223	0.621746	0.423401
chr10:63132657:63133119	15.5383	-0.157312	0.364776	-0.431257	0.666282	0.826684	0.176342
chr10:63133509:63133857	11.2143	-0.246994	0.393776	-0.627245	0.530499	0.739184	0.275316
chr10:63157888:63158824	110.641	-0.208054	0.196234	-1.06023	0.289039	0.541078	0.539044
chr10:63166236:63167665	139.476	-0.102487	0.181955	-0.563252	0.573264	0.766254	0.241646
chr10:63200898:63201174	3.56563	-0.684319	0.41668	-1.64231	0.100525	NA	0.997726
chr10:63216818:63217825	118.911	-0.366506	0.218547	-1.67701	0.0935406	0.291453	1.029
chr10:63268882:63269727	32.782	-0.425392	0.291926	-1.45719	0.145063	0.372965	0.838443
chr10:63298464:63298705	1.80984	-0.551458	0.364886	-1.51132	0.130708	NA	0.883699
chr10:63342599:63342861	4.35155	0.32238	0.424306	0.759783	0.447384	NA	0.349319
chr10:63354886:63355144	3.7159	0.189952	0.418906	0.453448	0.650227	NA	0.186935
chr10:6347310:6347684	8.59593	-0.0866731	0.414482	-0.209112	0.834361	NA	0.0786461
chr10:63582070:63582409	5.11949	0.0126062	0.423353	0.0297771	0.976245	NA	0.0104413
chr10:63629097:63630029	126.958	-0.349405	0.188772	-1.85093	0.064179	0.233138	1.19261
chr10:63633512:63634148	25.073	-0.0470945	0.317468	-0.148344	0.882071	0.946203	0.0544964
chr10:6364785:6365014	3.36025	0.275361	0.415186	0.663225	0.507187	NA	0.294832
chr10:63719392:63720827	191.526	-0.0615621	0.171484	-0.358997	0.719598	0.85853	0.14291
chr10:63724797:63725360	20.8385	0.52278	0.349878	1.49418	0.13513	0.358656	0.86925
chr10:63767326:63768380	36.9757	0.426723	0.292505	1.45886	0.144604	0.372358	0.83982
chr10:63819509:63820458	48.6293	1.00686	0.256088	3.9317	8.43476e-05	0.00168957	4.07393
chr10:6382711:6383026	9.62076	-0.131202	0.399378	-0.328517	0.742521	0.870898	0.129291
chr10:63865640:63867563	143.698	0.0344766	0.185815	0.185543	0.852803	0.931013	0.0691513
chr10:6386853:6387207	9.93402	-0.170865	0.410273	-0.416466	0.677069	0.834414	0.169367
chr10:63872023:63873011	89.9074	0.489398	0.226585	2.15988	0.0307818	0.147546	1.51171
chr10:63900922:63901768	40.7193	0.810638	0.285309	2.84127	0.00449347	0.0391158	2.34742
chr10:63935606:63936059	17.4971	0.960916	0.355913	2.69986	0.00693677	0.0536413	2.15884
chr10:63976174:63978027	181.094	0.73913	0.182062	4.05978	4.91189e-05	0.00108662	4.30875
chr10:63986986:63987819	31.7349	0.886067	0.308128	2.87564	0.00403208	0.0360313	2.39447
chr10:6401324:6402508	110.871	-0.298821	0.186839	-1.59935	0.109742	0.31932	0.959626
chr10:64040274:64041951	283.889	-0.210476	0.142567	-1.47634	0.139854	0.36564	0.854325
chr10:6405663:6407146	147.344	-0.224264	0.17311	-1.2955	0.195148	0.440896	0.709636
chr10:64091776:64092300	16.5671	0.432752	0.363588	1.19023	0.233957	0.485321	0.630864
chr10:64115703:64116330	24.0004	0.65251	0.323274	2.01844	0.0435452	0.183286	1.36106
chr10:64130224:64130525	7.53261	0.682651	0.419738	1.62637	0.10387	NA	0.983509
chr10:6416493:6417490	135.741	-0.0773844	0.183338	-0.422087	0.672962	0.831973	0.17201
chr10:64272003:64272216	6.77493	0.204051	0.418996	0.487001	0.626258	NA	0.203247
chr10:64430683:64431167	15.8374	0.989873	0.389132	2.5438	0.0109655	0.0739367	1.95997
chr10:6445267:6446516	114.396	-0.446297	0.183492	-2.43224	0.0150056	0.0917347	1.82375
chr10:64547240:64547503	4.25045	0.54482	0.422368	1.28992	0.197079	NA	0.705359
chr10:64648855:64649365	15.9013	1.31663	0.382917	3.43842	0.000585116	0.00811801	3.23276
chr10:64733788:64734504	60.1682	0.579083	0.2515	2.30252	0.0213059	0.11651	1.6715
chr10:6478698:6479165	9.63384	0.964776	0.40939	2.35662	0.0184421	0.105567	1.73419
chr10:64977898:64978562	18.6477	-0.0757554	0.353458	-0.214326	0.830293	0.918589	0.0807688
chr10:65358273:65359089	32.1449	0.212125	0.292631	0.724889	0.46852	0.694676	0.329272
chr10:65407655:65407867	3.29338	-0.0418012	0.411981	-0.101464	0.919182	NA	0.0365983
chr10:654775:655039	8.02335	0.1366	0.411155	0.332235	0.739712	NA	0.130938
chr10:655656:656007	8.60621	0.03234	0.419021	0.0771799	0.93848	0.973598	0.0275748
chr10:65672960:65673171	7.80067	-0.100337	0.414525	-0.242052	0.80874	NA	0.0921912
chr10:65738849:65739112	5.24648	0.404502	0.42466	0.952533	0.340827	NA	0.467466
chr10:6579884:6581168	48.2333	-0.427458	0.261714	-1.6333	0.102405	0.306889	0.989678
chr10:66180429:66181397	73.4165	-0.139146	0.252065	-0.552025	0.580931	0.77143	0.235875
chr10:66214984:66215487	14.0591	0.637374	0.373258	1.7076	0.0877109	0.280349	1.05695
chr10:66277486:66278033	17.6643	0.612987	0.362935	1.68897	0.0912246	0.286952	1.03989
chr10:66307950:66308170	5.81529	0.522202	0.424544	1.23003	0.218686	NA	0.66018
chr10:66394760:66395013	4.44749	0.448344	0.424182	1.05696	0.290529	NA	0.536811
chr10:66455157:66455700	18.044	0.810709	0.354953	2.28399	0.022372	0.120171	1.6503
chr10:6647680:6648700	116.82	0.210527	0.19153	1.09918	0.271688	0.523972	0.56593
chr10:66586089:66586481	10.0727	1.27271	0.403556	3.15373	0.00161197	0.0179429	2.79264
chr10:66627116:66627698	20.5746	1.25377	0.34361	3.64882	0.000263444	0.0042533	3.57931
chr10:6667293:6668734	122.606	0.438377	0.19286	2.27303	0.0230242	0.122568	1.63782
chr10:6668929:6669926	127.607	-0.0155192	0.206659	-0.0750957	0.940139	0.974054	0.0268081
chr10:66748339:66748563	4.37267	0.593705	0.424071	1.40001	0.161509	NA	0.791802
chr10:667493:667898	7.02815	-0.227854	0.421326	-0.540803	0.588644	NA	0.230148
chr10:6677872:6678923	102.455	-0.0887555	0.204833	-0.433307	0.664792	0.82562	0.177314
chr10:66844673:66844949	5.62612	0.683224	0.424437	1.60972	0.10746	NA	0.968755
chr10:66925777:66926336	26.2812	1.10403	0.322701	3.42123	0.000623387	0.00852751	3.20524
chr10:66931069:66932044	127.842	-0.192167	0.188254	-1.02079	0.307355	0.559221	0.51236
chr10:6701132:6701844	29.8764	0.85044	0.309894	2.74429	0.0060641	0.0487033	2.21723
chr10:67306270:67307466	45.3531	0.266392	0.270993	0.983021	0.325597	0.576493	0.487319
chr10:67506109:67506504	6.76128	0.659282	0.422319	1.5611	0.118501	NA	0.92628
chr10:67520549:67521828	136.11	-0.0503114	0.173312	-0.290294	0.771591	0.887372	0.112613
chr10:67530979:67531403	9.6995	0.512682	0.410764	1.24812	0.211988	0.46112	0.673688
chr10:67666158:67667017	43.0189	0.00161662	0.263509	0.00613497	0.995105	0.997808	0.00213108
chr10:67697198:67698323	103.474	0.208101	0.204395	1.01813	0.308615	0.560461	0.510582
chr10:67727718:67728005	3.37599	-0.00757151	0.410243	-0.0184562	0.985275	NA	0.00644256
chr10:67779436:67780520	121.249	-0.0697844	0.188965	-0.369299	0.711905	0.854272	0.147578
chr10:67788167:67788989	46.9488	0.33843	0.254566	1.32944	0.183703	0.426341	0.735884
chr10:6782352:6782685	5.95844	-0.174065	0.422584	-0.411905	0.680409	NA	0.16723
chr10:67838008:67838259	5.74156	-0.348887	0.424357	-0.822154	0.410989	NA	0.38617
chr10:67855122:67856340	201.959	-0.238759	0.156218	-1.52837	0.126421	0.346003	0.898182
chr10:679824:680551	17.7893	-0.127711	0.351983	-0.362833	0.71673	0.856855	0.144645
chr10:680713:680947	5.89818	0.116815	0.424309	0.275307	0.78308	NA	0.106194
chr10:68082726:68083305	22.4738	0.659214	0.33311	1.97897	0.0478195	0.19382	1.3204
chr10:68155727:68157074	156.58	0.0564382	0.165359	0.341307	0.732873	0.865648	0.134971
chr10:68208305:68208974	33.2055	0.134312	0.290407	0.462496	0.643726	0.812329	0.191299
chr10:68212558:68213525	124.037	-0.0193005	0.18701	-0.103206	0.9178	0.963935	0.037252
chr10:68223721:68224006	5.23889	-0.22468	0.424977	-0.528687	0.597022	NA	0.224009
chr10:68230690:68230978	4.10766	-0.648389	0.42365	-1.53048	0.125897	NA	0.899984
chr10:68231191:68231680	17.5518	-0.240602	0.363458	-0.661981	0.507984	0.723684	0.29415
chr10:68301822:68302842	80.8059	0.117577	0.214611	0.547863	0.583786	0.773632	0.233746
chr10:6831583:6831860	5.66838	0.223338	0.424509	0.526109	0.598813	NA	0.222709
chr10:68332629:68333124	18.2863	-0.331545	0.352652	-0.940149	0.347141	0.596096	0.459494
chr10:68347962:68349270	93.8622	-0.402227	0.200485	-2.00627	0.0448277	0.186641	1.34845
chr10:6837820:6838836	87.7254	0.600634	0.204815	2.93257	0.00336172	0.0314532	2.47344
chr10:68406877:68407773	55.9628	-0.432496	0.252264	-1.71446	0.0864452	0.277727	1.06326
chr10:6843155:6843890	30.8948	-0.444071	0.302783	-1.46663	0.142477	0.369479	0.846256
chr10:68487496:68487776	4.2526	-0.725289	0.422618	-1.71618	0.0861295	NA	1.06485
chr10:68550454:68551502	105.992	-0.477806	0.197386	-2.42067	0.0154921	0.0937455	1.80989
chr10:68573764:68574061	4.16922	-0.631396	0.421159	-1.49919	0.133825	NA	0.873462
chr10:68649921:68650368	9.52481	-0.186994	0.40566	-0.460962	0.644826	0.812841	0.190557
chr10:68749946:68750094	2.7962	-0.0334838	0.407356	-0.0821979	0.934489	NA	0.0294256
chr10:6878007:6878309	5.61624	-0.771883	0.424334	-1.81905	0.0689044	NA	1.16175
chr10:68791927:68792730	46.8847	0.135649	0.263498	0.5148	0.606693	0.788869	0.217031
chr10:688107:688381	5.25367	-1.20759	0.424348	-2.84576	0.00443051	NA	2.35355
chr10:68897252:68897974	58.8331	-0.449624	0.246051	-1.82736	0.0676456	0.240536	1.16976
chr10:68955222:68956290	85.9098	-0.424814	0.205092	-2.07133	0.0383276	0.169579	1.41649
chr10:68980880:68981563	35.5915	-0.367857	0.300109	-1.22574	0.220295	0.470822	0.656995
chr10:68988409:68989126	44.2652	-0.863109	0.285814	-3.01983	0.00252918	0.025433	2.59702
chr10:68997711:68997953	3.80215	-0.268993	0.422289	-0.636988	0.524133	NA	0.280559
chr10:69004541:69005516	65.2264	-0.398707	0.234971	-1.69683	0.089728	0.28402	1.04707
chr10:69007189:69007787	19.1085	-0.402946	0.345108	-1.16759	0.242971	0.495125	0.614446
chr10:69092976:69094416	107.987	-0.405743	0.199518	-2.03361	0.0419907	0.179289	1.37685
chr10:69123394:69124122	42.1683	-0.252491	0.279834	-0.902291	0.366902	0.61339	0.43545
chr10:69141235:69141796	14.1559	-0.438204	0.378538	-1.15762	0.247018	0.498917	0.607271
chr10:6917828:6919149	74.3154	0.0664525	0.217093	0.306101	0.759528	0.880534	0.119456
chr10:6919477:6920790	127.691	-0.581072	0.182534	-3.18337	0.00145573	0.01655	2.83692
chr10:69221842:69223045	151.441	-0.463221	0.177399	-2.61118	0.00902294	0.0645901	2.04465
chr10:69237079:69238287	166.471	-0.243746	0.174178	-1.39941	0.161691	0.397339	0.791315
chr10:69392104:69393243	176.229	-0.224537	0.171591	-1.30856	0.190685	0.435057	0.719683
chr10:69407517:69409507	147.12	-0.277688	0.169724	-1.63611	0.101816	0.305805	0.992184
chr10:69413126:69413721	23.6703	-0.178888	0.337056	-0.530736	0.595602	0.782184	0.225044
chr10:69426641:69427767	59.6509	-0.0998897	0.25374	-0.393669	0.693825	0.843521	0.15875
chr10:69449557:69450640	64.313	0.454965	0.227007	2.00419	0.0450492	0.187205	1.34631
chr10:69507603:69508804	141.893	-0.0538963	0.180788	-0.29812	0.765612	0.884172	0.115991
chr10:69515244:69516955	149.327	-0.136736	0.167232	-0.817644	0.413561	0.651312	0.383461
chr10:69629223:69630940	127.547	-0.329949	0.19587	-1.68453	0.0920785	0.288686	1.03584
chr10:69636779:69637841	47.8945	-0.20236	0.257295	-0.786492	0.431579	0.665268	0.36494
chr10:69638740:69639925	105.893	-0.14393	0.18964	-0.758964	0.447874	0.678032	0.348844
chr10:69644103:69645258	99.2353	-0.141821	0.208469	-0.680296	0.496317	0.715184	0.304241
chr10:69663534:69664046	14.1817	0.249774	0.380445	0.656531	0.511482	0.725789	0.291169
chr10:69716576:69717672	96.4123	0.0551131	0.196427	0.280579	0.779033	0.890898	0.108444
chr10:69732410:69732711	5.04974	0.615521	0.425001	1.44828	0.147538	NA	0.831096
chr10:69742902:69743779	35.531	0.34802	0.291681	1.19316	0.232809	0.484144	0.633001
chr10:6978099:6978464	4.48818	-0.70712	0.42181	-1.67639	0.0936613	NA	1.02844
chr10:69788739:69789663	53.1347	0.546636	0.247473	2.20887	0.0271835	0.136453	1.56569
chr10:69799673:69801686	150.509	0.163856	0.199715	0.820448	0.411961	0.650007	0.385144
chr10:69883328:69883606	9.85304	0.0563736	0.398463	0.141478	0.887493	0.948941	0.0518352
chr10:69885198:69886000	33.4646	-0.115869	0.290195	-0.39928	0.689687	0.841311	0.161348
chr10:69901378:69902433	42.9474	-0.362907	0.283045	-1.28215	0.19979	0.446895	0.699426
chr10:69914293:69915427	177.928	-0.0396277	0.185177	-0.213999	0.830548	0.918589	0.0806354
chr10:69934620:69935196	10.1452	-0.0600336	0.406609	-0.147645	0.882623	0.946523	0.0542246
chr10:69936121:69936657	25.5489	0.410883	0.330946	1.24154	0.214406	0.463911	0.668762
chr10:69952225:69952491	3.53589	-0.371972	0.41664	-0.892789	0.37197	NA	0.429492
chr10:69957848:69959322	165.82	-0.21447	0.171975	-1.2471	0.21236	0.461492	0.672927
chr10:69960683:69961639	45.2498	0.120931	0.290954	0.415634	0.677678	0.83478	0.168977
chr10:70084203:70084597	9.678	-0.15401	0.402916	-0.382239	0.702284	0.848811	0.153487
chr10:70106881:70107895	60.1084	0.418445	0.239309	1.74856	0.080368	0.266012	1.09492
chr10:70115807:70117035	132.306	-0.243135	0.18178	-1.33752	0.181053	0.422821	0.742194
chr10:70145091:70146096	41.2385	-0.470861	0.27795	-1.69405	0.0902559	0.284904	1.04452
chr10:70146225:70147545	125.025	-0.381265	0.186141	-2.04826	0.0405345	0.175277	1.39218
chr10:7016208:7016446	7.65582	0.560018	0.418739	1.33739	0.181095	NA	0.742093
chr10:70198943:70199374	7.11284	-0.695568	0.419935	-1.65637	0.097647	NA	1.01034
chr10:70221165:70222151	165.678	-0.097266	0.171681	-0.56655	0.57102	0.765065	0.243349
chr10:70233501:70234261	53.3214	-0.156306	0.247261	-0.632152	0.527287	0.736772	0.277953
chr10:70243565:70243882	5.97441	-0.553501	0.4228	-1.30913	0.19049	NA	0.720129
chr10:70264899:70265682	37.1529	-0.0940324	0.299572	-0.313889	0.753605	0.877505	0.122856
chr10:70272525:70273488	66.9283	-0.360149	0.232988	-1.54578	0.122157	0.339542	0.913083
chr10:7031926:7032934	65.4216	-0.068412	0.251552	-0.271959	0.785653	0.894381	0.104769
[truncated: 55,215 more rows]
