# Supplementary material for: NSD2 overexpression drives clustered chromatin and transcriptional changes in a subset of insulated domains
Source: Nat Commun. 2019 Oct 24;10:4843. doi: 10.1038/s41467-019-12811-4 (PMC6813313; doi:10.1038/s41467-019-12811-4)
Supplement: Supplementary file 7 — Supplementary Data 4 [file 41467_2019_12811_MOESM7_ESM.csv]

gene.id	gene.de	ctcf.n.tad	ctcf.de.tad	k27ac.n.tad	k27ac.de.tad	ctcf.n.loop	ctcf.de.loop	k27ac.n.loop	k27ac.de.loop	ctcf.tad	k27ac.tad	ctcf.loop	k27ac.loop
A2M-AS1	FALSE	15	2	2	0	0	0	0	0	TRUE	FALSE	FALSE	FALSE
A4GALT	TRUE	12	0	9	1	0	0	0	0	FALSE	TRUE	FALSE	FALSE
AAAS	FALSE	37	0	33	0	39	0	34	0	FALSE	FALSE	FALSE	FALSE
AAGAB	FALSE	5	0	3	0	7	0	3	0	FALSE	FALSE	FALSE	FALSE
AAK1	FALSE	1	0	2	0	7	0	5	0	FALSE	FALSE	FALSE	FALSE
AAMDC	FALSE	6	0	3	1	0	0	0	0	FALSE	TRUE	FALSE	FALSE
AARS	FALSE	1	0	3	0	13	0	15	1	FALSE	FALSE	FALSE	TRUE
AARS2	FALSE	32	1	18	2	0	0	0	0	TRUE	TRUE	FALSE	FALSE
AASS	TRUE	0	0	0	0	0	0	0	0	FALSE	FALSE	FALSE	FALSE
AATF	FALSE	0	0	4	0	0	0	0	0	FALSE	FALSE	FALSE	FALSE
ABAT	TRUE	3	0	0	0	8	0	5	0	FALSE	FALSE	FALSE	FALSE
ABCA1	FALSE	18	0	17	0	6	0	10	0	FALSE	FALSE	FALSE	FALSE
ABCA11P	FALSE	21	0	12	0	0	0	0	0	FALSE	FALSE	FALSE	FALSE
ABCA17P	FALSE	43	0	25	0	0	0	0	0	FALSE	FALSE	FALSE	FALSE
ABCA2	FALSE	21	0	18	1	20	0	17	0	FALSE	TRUE	FALSE	FALSE
ABCA3	FALSE	43	0	25	0	0	0	0	0	FALSE	FALSE	FALSE	FALSE
ABCA5	FALSE	19	0	2	0	0	0	0	0	FALSE	FALSE	FALSE	FALSE
ABCA7	FALSE	42	0	28	2	18	0	17	2	FALSE	TRUE	FALSE	TRUE
ABCB10	FALSE	0	0	0	0	0	0	0	0	FALSE	FALSE	FALSE	FALSE
ABCB6	FALSE	25	0	16	2	0	0	0	0	FALSE	TRUE	FALSE	FALSE
ABCB7	FALSE	9	1	4	1	0	0	0	0	TRUE	TRUE	FALSE	FALSE
ABCB8	FALSE	37	0	14	1	90	0	39	1	FALSE	TRUE	FALSE	TRUE
ABCB9	FALSE	3	0	6	0	0	0	0	0	FALSE	FALSE	FALSE	FALSE
ABCC1	FALSE	0	0	13	0	0	0	0	0	FALSE	FALSE	FALSE	FALSE
ABCC10	FALSE	4	0	3	0	11	0	5	1	FALSE	FALSE	FALSE	TRUE
ABCC4	FALSE	0	0	0	0	2	0	2	0	FALSE	FALSE	FALSE	FALSE
ABCC5	FALSE	10	0	8	0	16	0	12	0	FALSE	FALSE	FALSE	FALSE
ABCC9	FALSE	0	0	0	0	0	0	0	0	FALSE	FALSE	FALSE	FALSE
ABCD2	TRUE	10	0	2	0	0	0	0	0	FALSE	FALSE	FALSE	FALSE
ABCD3	FALSE	5	0	1	0	0	0	0	0	FALSE	FALSE	FALSE	FALSE
ABCF2	FALSE	0	0	0	0	90	0	39	1	FALSE	FALSE	FALSE	TRUE
ABCF3	FALSE	10	0	8	0	16	0	12	0	FALSE	FALSE	FALSE	FALSE
ABCG2	TRUE	8	0	6	1	14	0	8	2	FALSE	TRUE	FALSE	TRUE
ABHD1	FALSE	10	0	10	0	9	0	8	0	FALSE	FALSE	FALSE	FALSE
ABHD11	FALSE	0	0	0	0	12	0	8	0	FALSE	FALSE	FALSE	FALSE
ABHD12	FALSE	13	0	12	0	0	0	0	0	FALSE	FALSE	FALSE	FALSE
ABHD17B	FALSE	11	5	5	1	0	0	0	0	TRUE	TRUE	FALSE	FALSE
ABHD17C	FALSE	11	0	2	0	12	0	2	0	FALSE	FALSE	FALSE	FALSE
ABHD2	FALSE	7	0	9	0	4	0	7	0	FALSE	FALSE	FALSE	FALSE
ABHD4	TRUE	25	0	29	0	6	0	6	0	FALSE	FALSE	FALSE	FALSE
ABHD5	FALSE	2	0	2	0	0	0	0	0	FALSE	FALSE	FALSE	FALSE
ABI1	FALSE	10	0	7	0	7	0	8	0	FALSE	FALSE	FALSE	FALSE
ABI2	FALSE	0	0	0	0	0	0	0	0	FALSE	FALSE	FALSE	FALSE
ABI3BP	TRUE	24	0	6	0	0	0	0	0	FALSE	FALSE	FALSE	FALSE
ABL1	FALSE	0	0	0	0	6	0	3	0	FALSE	FALSE	FALSE	FALSE
ABL2	FALSE	9	0	8	0	6	0	7	0	FALSE	FALSE	FALSE	FALSE
ABLIM1	FALSE	12	0	6	0	0	0	0	0	FALSE	FALSE	FALSE	FALSE
ABLIM3	TRUE	9	0	3	0	0	0	0	0	FALSE	FALSE	FALSE	FALSE
ABRACL	FALSE	11	0	8	1	0	0	0	0	FALSE	TRUE	FALSE	FALSE
ABT1	FALSE	0	0	0	0	0	0	0	0	FALSE	FALSE	FALSE	FALSE
ABTB1	FALSE	0	0	0	0	0	0	0	0	FALSE	FALSE	FALSE	FALSE
ABTB2	TRUE	15	0	7	0	1	0	3	0	FALSE	FALSE	FALSE	FALSE
ACAA1	FALSE	11	0	5	0	0	0	0	0	FALSE	FALSE	FALSE	FALSE
ACAA2	FALSE	0	0	0	0	11	2	7	0	FALSE	FALSE	TRUE	FALSE
ACAD10	FALSE	17	0	16	0	0	0	0	0	FALSE	FALSE	FALSE	FALSE
ACAD8	FALSE	12	2	6	0	0	0	0	0	TRUE	FALSE	FALSE	FALSE
ACADM	FALSE	2	0	2	0	0	0	0	0	FALSE	FALSE	FALSE	FALSE
ACADSB	FALSE	15	0	6	0	0	0	0	0	FALSE	FALSE	FALSE	FALSE
ACADVL	FALSE	4	0	5	0	0	0	0	0	FALSE	FALSE	FALSE	FALSE
ACAP1	FALSE	8	1	8	0	0	0	0	0	TRUE	FALSE	FALSE	FALSE
ACAP2	FALSE	2	0	4	1	10	0	9	2	FALSE	TRUE	FALSE	TRUE
ACAP3	FALSE	14	0	12	0	0	0	0	0	FALSE	FALSE	FALSE	FALSE
ACBD3	FALSE	0	0	0	0	0	0	0	0	FALSE	FALSE	FALSE	FALSE
ACBD4	FALSE	0	0	0	0	10	0	6	0	FALSE	FALSE	FALSE	FALSE
ACBD5	FALSE	2	0	2	0	0	0	0	0	FALSE	FALSE	FALSE	FALSE
ACBD6	FALSE	0	0	0	0	0	0	0	0	FALSE	FALSE	FALSE	FALSE
ACD	FALSE	24	0	17	0	7	0	6	1	FALSE	FALSE	FALSE	TRUE
ACLY	FALSE	24	0	19	0	0	0	0	0	FALSE	FALSE	FALSE	FALSE
ACO1	FALSE	0	0	0	0	9	0	4	0	FALSE	FALSE	FALSE	FALSE
ACO2	FALSE	3	0	6	1	6	0	6	1	FALSE	TRUE	FALSE	TRUE
ACOT1	FALSE	6	0	5	0	0	0	0	0	FALSE	FALSE	FALSE	FALSE
ACOT13	FALSE	2	0	1	0	0	0	0	0	FALSE	FALSE	FALSE	FALSE
ACOT2	FALSE	6	0	5	0	0	0	0	0	FALSE	FALSE	FALSE	FALSE
ACOT7	FALSE	34	1	8	0	0	0	0	0	TRUE	FALSE	FALSE	FALSE
ACOX1	FALSE	17	0	14	0	0	0	0	0	FALSE	FALSE	FALSE	FALSE
ACOX3	FALSE	6	0	3	0	0	0	0	0	FALSE	FALSE	FALSE	FALSE
ACOXL	FALSE	17	0	22	0	0	0	0	0	FALSE	FALSE	FALSE	FALSE
ACP1	FALSE	7	1	1	0	0	0	0	0	TRUE	FALSE	FALSE	FALSE
ACP6	FALSE	28	1	9	0	23	1	7	0	TRUE	FALSE	TRUE	FALSE
ACRC	FALSE	4	0	3	0	0	0	0	0	FALSE	FALSE	FALSE	FALSE
ACRV1	FALSE	1	0	0	0	0	0	0	0	FALSE	FALSE	FALSE	FALSE
ACSF2	FALSE	0	0	0	0	2	0	2	0	FALSE	FALSE	FALSE	FALSE
ACSF3	FALSE	17	2	14	3	17	2	9	3	TRUE	TRUE	TRUE	TRUE
ACSL3	FALSE	0	0	0	0	7	0	1	0	FALSE	FALSE	FALSE	FALSE
ACSL4	FALSE	9	1	3	0	0	0	0	0	TRUE	FALSE	FALSE	FALSE
ACSL5	FALSE	8	0	3	0	0	0	0	0	FALSE	FALSE	FALSE	FALSE
ACSS2	TRUE	0	0	0	0	12	0	7	0	FALSE	FALSE	FALSE	FALSE
ACSS3	FALSE	13	2	9	0	0	0	0	0	TRUE	FALSE	FALSE	FALSE
ACTA2	FALSE	0	0	0	0	10	0	8	2	FALSE	FALSE	FALSE	TRUE
ACTB	FALSE	11	0	7	0	0	0	0	0	FALSE	FALSE	FALSE	FALSE
ACTG1	FALSE	5	1	2	1	0	0	0	0	TRUE	TRUE	FALSE	FALSE
ACTG1P17	FALSE	6	0	8	1	0	0	0	0	FALSE	TRUE	FALSE	FALSE
ACTG1P20	FALSE	0	0	0	0	0	0	0	0	FALSE	FALSE	FALSE	FALSE
ACTL10	FALSE	24	0	28	0	13	0	12	0	FALSE	FALSE	FALSE	FALSE
ACTL6A	FALSE	0	0	0	0	0	0	0	0	FALSE	FALSE	FALSE	FALSE
ACTL8	FALSE	24	0	0	0	0	0	0	0	FALSE	FALSE	FALSE	FALSE
ACTN1	FALSE	0	0	0	0	6	0	6	0	FALSE	FALSE	FALSE	FALSE
ACTN4	FALSE	11	0	11	0	0	0	0	0	FALSE	FALSE	FALSE	FALSE
ACTR1A	FALSE	14	0	9	0	0	0	0	0	FALSE	FALSE	FALSE	FALSE
ACTR1B	FALSE	0	0	0	0	4	0	2	0	FALSE	FALSE	FALSE	FALSE
ACTR2	FALSE	7	0	7	0	9	0	7	0	FALSE	FALSE	FALSE	FALSE
ACTR3B	FALSE	0	0	0	0	90	0	39	1	FALSE	FALSE	FALSE	TRUE
ACTR3C	FALSE	37	0	14	1	90	0	39	1	FALSE	TRUE	FALSE	TRUE
ACTR5	FALSE	20	0	11	2	22	0	12	2	FALSE	TRUE	FALSE	TRUE
ACTR6	FALSE	11	1	6	1	0	0	0	0	TRUE	TRUE	FALSE	FALSE
ACVR1	FALSE	15	0	9	1	0	0	0	0	FALSE	TRUE	FALSE	FALSE
ACVR1B	FALSE	6	0	1	0	0	0	0	0	FALSE	FALSE	FALSE	FALSE
ACVR1C	TRUE	15	0	9	1	9	0	2	0	FALSE	TRUE	FALSE	FALSE
ACY3	FALSE	6	0	1	0	0	0	0	0	FALSE	FALSE	FALSE	FALSE
ACYP1	FALSE	9	0	10	0	0	0	0	0	FALSE	FALSE	FALSE	FALSE
ACYP2	FALSE	17	0	14	1	10	0	5	1	FALSE	TRUE	FALSE	TRUE
ADA	TRUE	26	1	10	1	0	0	0	0	TRUE	TRUE	FALSE	FALSE
ADAM10	FALSE	7	1	10	0	0	0	0	0	TRUE	FALSE	FALSE	FALSE
ADAM11	TRUE	18	0	7	0	0	0	0	0	FALSE	FALSE	FALSE	FALSE
ADAM15	FALSE	0	0	0	0	52	2	28	4	FALSE	FALSE	TRUE	TRUE
ADAM17	FALSE	0	0	2	0	0	0	0	0	FALSE	FALSE	FALSE	FALSE
ADAM19	TRUE	10	0	3	1	0	0	0	0	FALSE	TRUE	FALSE	FALSE
ADAM1A	FALSE	17	0	16	0	0	0	0	0	FALSE	FALSE	FALSE	FALSE
ADAM22	FALSE	5	0	5	0	0	0	0	0	FALSE	FALSE	FALSE	FALSE
ADAM23	FALSE	8	0	10	0	0	0	0	0	FALSE	FALSE	FALSE	FALSE
ADAM28	FALSE	8	0	5	0	7	0	8	0	FALSE	FALSE	FALSE	FALSE
ADAM29	FALSE	7	0	5	0	0	0	0	0	FALSE	FALSE	FALSE	FALSE
ADAM8	FALSE	19	0	14	1	0	0	0	0	FALSE	TRUE	FALSE	FALSE
ADAMTS1	TRUE	0	0	0	0	12	1	0	0	FALSE	FALSE	TRUE	FALSE
ADAMTS17	TRUE	6	1	2	1	0	0	0	0	TRUE	TRUE	FALSE	FALSE
ADAMTS19	TRUE	10	1	6	1	0	0	0	0	TRUE	TRUE	FALSE	FALSE
ADAMTS3	TRUE	6	1	4	2	0	0	0	0	TRUE	TRUE	FALSE	FALSE
ADAMTS6	TRUE	0	0	0	0	10	0	5	2	FALSE	FALSE	FALSE	TRUE
ADAMTSL5	TRUE	10	0	6	0	0	0	0	0	FALSE	FALSE	FALSE	FALSE
ADAP1	TRUE	8	0	9	0	0	0	0	0	FALSE	FALSE	FALSE	FALSE
ADAR	FALSE	34	2	20	4	52	2	28	4	TRUE	TRUE	TRUE	TRUE
ADARB1	FALSE	8	0	9	0	7	0	8	0	FALSE	FALSE	FALSE	FALSE
ADARB2	TRUE	27	2	10	3	0	0	0	0	TRUE	TRUE	FALSE	FALSE
ADAT1	FALSE	9	0	6	0	0	0	0	0	FALSE	FALSE	FALSE	FALSE
ADCK4	FALSE	0	0	0	0	0	0	0	0	FALSE	FALSE	FALSE	FALSE
ADCY1	TRUE	12	1	6	2	22	1	11	2	TRUE	TRUE	TRUE	TRUE
ADCY3	FALSE	5	0	3	0	0	0	0	0	FALSE	FALSE	FALSE	FALSE
ADCY6	TRUE	0	0	0	0	4	0	5	0	FALSE	FALSE	FALSE	FALSE
ADCY7	FALSE	5	0	4	0	11	0	9	0	FALSE	FALSE	FALSE	FALSE
ADCY9	FALSE	7	0	4	0	12	0	6	0	FALSE	FALSE	FALSE	FALSE
ADD1	FALSE	18	0	21	0	0	0	0	0	FALSE	FALSE	FALSE	FALSE
ADD2	FALSE	22	0	8	3	4	0	3	1	FALSE	TRUE	FALSE	TRUE
ADD3	FALSE	22	0	20	0	0	0	0	0	FALSE	FALSE	FALSE	FALSE
ADGRA2	FALSE	0	0	0	0	10	0	8	0	FALSE	FALSE	FALSE	FALSE
ADGRE2	FALSE	3	0	0	0	0	0	0	0	FALSE	FALSE	FALSE	FALSE
ADGRE5	TRUE	4	0	3	1	12	0	3	1	FALSE	TRUE	FALSE	TRUE
ADGRF3	FALSE	13	0	9	0	0	0	0	0	FALSE	FALSE	FALSE	FALSE
ADGRG6	FALSE	1	0	2	0	0	0	0	0	FALSE	FALSE	FALSE	FALSE
ADGRL1	TRUE	20	0	9	2	12	0	3	1	FALSE	TRUE	FALSE	TRUE
ADGRL2	TRUE	2	0	0	0	0	0	0	0	FALSE	FALSE	FALSE	FALSE
ADGRL3	FALSE	1	0	0	0	0	0	0	0	FALSE	FALSE	FALSE	FALSE
ADI1	FALSE	11	0	14	0	0	0	0	0	FALSE	FALSE	FALSE	FALSE
ADIPOR1	FALSE	0	0	0	0	0	0	0	0	FALSE	FALSE	FALSE	FALSE
ADIPOR2	FALSE	0	0	0	0	2	0	3	0	FALSE	FALSE	FALSE	FALSE
ADM	TRUE	0	0	0	0	19	0	11	3	FALSE	FALSE	FALSE	TRUE
ADM2	FALSE	25	0	17	0	0	0	0	0	FALSE	FALSE	FALSE	FALSE
ADM5	FALSE	21	0	13	0	0	0	0	0	FALSE	FALSE	FALSE	FALSE
ADNP-AS1	FALSE	8	0	7	1	0	0	0	0	FALSE	TRUE	FALSE	FALSE
ADNP2	FALSE	11	1	8	0	0	0	0	0	TRUE	FALSE	FALSE	FALSE
ADO	FALSE	7	1	7	0	0	0	0	0	TRUE	FALSE	FALSE	FALSE
ADORA2A	FALSE	0	0	0	0	10	1	3	0	FALSE	FALSE	TRUE	FALSE
ADORA2A-AS1	FALSE	2	1	2	0	10	1	3	0	TRUE	FALSE	TRUE	FALSE
ADPRHL1	FALSE	9	0	9	0	0	0	0	0	FALSE	FALSE	FALSE	FALSE
ADRA1A	FALSE	4	0	0	0	0	0	0	0	FALSE	FALSE	FALSE	FALSE
ADRB2	FALSE	0	0	0	0	12	0	7	0	FALSE	FALSE	FALSE	FALSE
ADRBK1	FALSE	11	0	8	1	5	0	5	1	FALSE	TRUE	FALSE	TRUE
ADRBK2	TRUE	8	1	4	1	3	0	1	1	TRUE	TRUE	FALSE	TRUE
ADRM1	FALSE	49	0	28	3	0	0	0	0	FALSE	TRUE	FALSE	FALSE
ADTRP	FALSE	13	0	14	1	0	0	0	0	FALSE	TRUE	FALSE	FALSE
AEBP2	FALSE	9	3	7	3	0	0	0	0	TRUE	TRUE	FALSE	FALSE
AEN	FALSE	3	0	1	0	0	0	0	0	FALSE	FALSE	FALSE	FALSE
AES	FALSE	4	0	2	0	0	0	0	0	FALSE	FALSE	FALSE	FALSE
AFAP1	FALSE	12	2	1	0	0	0	0	0	TRUE	FALSE	FALSE	FALSE
AFAP1-AS1	TRUE	12	2	1	0	0	0	0	0	TRUE	FALSE	FALSE	FALSE
AFAP1L2	TRUE	12	0	6	0	0	0	0	0	FALSE	FALSE	FALSE	FALSE
AFF1	FALSE	0	0	0	0	9	0	10	0	FALSE	FALSE	FALSE	FALSE
AFF2	TRUE	9	1	3	2	0	0	0	0	TRUE	TRUE	FALSE	FALSE
AFF3	TRUE	4	0	0	0	0	0	0	0	FALSE	FALSE	FALSE	FALSE
AFG3L1P	FALSE	10	1	11	2	0	0	0	0	TRUE	TRUE	FALSE	FALSE
AFG3L2	FALSE	0	0	0	0	9	0	5	0	FALSE	FALSE	FALSE	FALSE
AFMID	FALSE	0	0	0	0	0	0	0	0	FALSE	FALSE	FALSE	FALSE
AGAP1	FALSE	7	0	7	0	0	0	0	0	FALSE	FALSE	FALSE	FALSE
AGAP2	FALSE	26	0	18	0	0	0	0	0	FALSE	FALSE	FALSE	FALSE
AGAP3	FALSE	4	0	2	0	90	0	39	1	FALSE	FALSE	FALSE	TRUE
AGAP4	FALSE	0	0	1	0	0	0	0	0	FALSE	FALSE	FALSE	FALSE
AGAP6	FALSE	0	0	0	0	0	0	0	0	FALSE	FALSE	FALSE	FALSE
AGBL2	FALSE	2	0	3	0	0	0	0	0	FALSE	FALSE	FALSE	FALSE
AGBL3	FALSE	21	5	5	0	3	0	4	0	TRUE	FALSE	FALSE	FALSE
AGBL5	FALSE	4	0	5	0	0	0	0	0	FALSE	FALSE	FALSE	FALSE
AGFG1	FALSE	14	0	5	0	0	0	0	0	FALSE	FALSE	FALSE	FALSE
AGFG2	FALSE	14	0	11	0	4	0	2	0	FALSE	FALSE	FALSE	FALSE
AGGF1	FALSE	11	1	3	0	0	0	0	0	TRUE	FALSE	FALSE	FALSE
AGK	FALSE	9	1	5	2	0	0	0	0	TRUE	TRUE	FALSE	FALSE
AGO2	FALSE	0	0	0	0	2	0	6	2	FALSE	FALSE	FALSE	TRUE
AGPAT4	TRUE	6	0	5	0	12	0	8	1	FALSE	FALSE	FALSE	TRUE
AGPAT5	FALSE	14	4	5	1	0	0	0	0	TRUE	TRUE	FALSE	FALSE
AGPS	FALSE	11	0	8	2	26	0	14	2	FALSE	TRUE	FALSE	TRUE
AGRN	FALSE	34	0	20	2	0	0	0	0	FALSE	TRUE	FALSE	FALSE
AHCTF1	FALSE	10	0	8	1	0	0	0	0	FALSE	TRUE	FALSE	FALSE
AHCTF1P1	FALSE	3	0	1	0	0	0	0	0	FALSE	FALSE	FALSE	FALSE
AHCY	FALSE	0	0	0	0	5	0	5	0	FALSE	FALSE	FALSE	FALSE
AHCYL1	FALSE	20	1	10	0	34	1	17	0	TRUE	FALSE	TRUE	FALSE
AHCYL2	FALSE	0	0	0	0	17	0	12	0	FALSE	FALSE	FALSE	FALSE
AHDC1	FALSE	7	0	6	0	0	0	0	0	FALSE	FALSE	FALSE	FALSE
AHNAK	FALSE	15	0	19	2	8	0	6	3	FALSE	TRUE	FALSE	TRUE
AHNAK2	TRUE	30	1	21	3	6	0	5	0	TRUE	TRUE	FALSE	FALSE
AHR	FALSE	7	0	5	0	0	0	0	0	FALSE	FALSE	FALSE	FALSE
AHRR	FALSE	25	0	24	2	0	0	0	0	FALSE	TRUE	FALSE	FALSE
AHSA1	FALSE	11	0	6	0	0	0	0	0	FALSE	FALSE	FALSE	FALSE
AHSA2	FALSE	2	0	2	0	0	0	0	0	FALSE	FALSE	FALSE	FALSE
AIDA	FALSE	6	0	3	0	0	0	0	0	FALSE	FALSE	FALSE	FALSE
AIFM1	FALSE	19	1	15	0	2	0	2	0	TRUE	FALSE	FALSE	FALSE
AIG1	TRUE	16	1	16	2	0	0	0	0	TRUE	TRUE	FALSE	FALSE
AIM1	TRUE	0	0	1	0	0	0	0	0	FALSE	FALSE	FALSE	FALSE
AIM2	TRUE	0	0	0	0	120	2	74	0	FALSE	FALSE	TRUE	FALSE
AIMP2	FALSE	10	0	9	1	0	0	0	0	FALSE	TRUE	FALSE	FALSE
AJUBA	FALSE	25	0	29	0	0	0	0	0	FALSE	FALSE	FALSE	FALSE
AK1	FALSE	25	0	14	1	11	0	5	0	FALSE	TRUE	FALSE	FALSE
AK2	FALSE	0	0	0	0	6	0	4	0	FALSE	FALSE	FALSE	FALSE
AK3	FALSE	16	0	8	0	0	0	0	0	FALSE	FALSE	FALSE	FALSE
AK6	FALSE	1	0	7	0	0	0	0	0	FALSE	FALSE	FALSE	FALSE
AK7	TRUE	6	0	3	1	0	0	0	0	FALSE	TRUE	FALSE	FALSE
AK9	FALSE	6	0	3	0	0	0	0	0	FALSE	FALSE	FALSE	FALSE
AKAP12	TRUE	0	0	2	1	2	0	2	1	FALSE	TRUE	FALSE	TRUE
AKAP13	FALSE	0	0	1	0	3	0	4	0	FALSE	FALSE	FALSE	FALSE
AKAP3	TRUE	0	0	1	0	0	0	0	0	FALSE	FALSE	FALSE	FALSE
AKAP6	FALSE	9	0	6	0	0	0	0	0	FALSE	FALSE	FALSE	FALSE
AKAP7	TRUE	3	1	3	1	0	0	0	0	TRUE	TRUE	FALSE	FALSE
AKAP8	FALSE	11	0	10	1	0	0	0	0	FALSE	TRUE	FALSE	FALSE
AKAP8L	FALSE	11	0	10	1	0	0	0	0	FALSE	TRUE	FALSE	FALSE
AKIRIN2	FALSE	10	0	15	1	0	0	0	0	FALSE	TRUE	FALSE	FALSE
AKR1B1	FALSE	0	0	0	0	4	0	1	0	FALSE	FALSE	FALSE	FALSE
AKR7A2	FALSE	19	0	8	0	0	0	0	0	FALSE	FALSE	FALSE	FALSE
AKR7L	FALSE	19	0	8	0	0	0	0	0	FALSE	FALSE	FALSE	FALSE
AKT1S1	FALSE	21	0	13	0	0	0	0	0	FALSE	FALSE	FALSE	FALSE
AKT3	FALSE	5	0	10	0	0	0	0	0	FALSE	FALSE	FALSE	FALSE
ALAD	FALSE	7	0	11	0	16	0	14	0	FALSE	FALSE	FALSE	FALSE
ALAS1	FALSE	10	0	12	0	0	0	0	0	FALSE	FALSE	FALSE	FALSE
ALCAM	TRUE	3	1	0	0	0	0	0	0	TRUE	FALSE	FALSE	FALSE
ALDH16A1	FALSE	0	0	0	0	12	0	5	1	FALSE	FALSE	FALSE	TRUE
ALDH1B1	FALSE	9	1	2	0	0	0	0	0	TRUE	FALSE	FALSE	FALSE
ALDH2	TRUE	17	0	16	0	0	0	0	0	FALSE	FALSE	FALSE	FALSE
ALDH3A2	FALSE	15	0	7	0	0	0	0	0	FALSE	FALSE	FALSE	FALSE
ALDH3B1	TRUE	10	0	12	0	0	0	0	0	FALSE	FALSE	FALSE	FALSE
ALDH5A1	TRUE	9	0	3	1	0	0	0	0	FALSE	TRUE	FALSE	FALSE
ALDH9A1	FALSE	0	0	0	0	16	0	15	0	FALSE	FALSE	FALSE	FALSE
ALDOA	FALSE	0	0	0	0	30	1	30	3	FALSE	FALSE	TRUE	TRUE
ALDOB	FALSE	4	0	3	0	0	0	0	0	FALSE	FALSE	FALSE	FALSE
ALG10	FALSE	0	0	0	0	16	0	9	1	FALSE	FALSE	FALSE	TRUE
ALG10B	TRUE	16	3	3	1	2	0	1	0	TRUE	TRUE	FALSE	FALSE
ALG11	FALSE	1	0	2	0	0	0	0	0	FALSE	FALSE	FALSE	FALSE
ALG12	FALSE	0	0	0	0	0	0	0	0	FALSE	FALSE	FALSE	FALSE
ALG14	FALSE	2	1	2	1	0	0	0	0	TRUE	TRUE	FALSE	FALSE
ALG1L	TRUE	19	1	4	0	0	0	0	0	TRUE	FALSE	FALSE	FALSE
ALG2	FALSE	0	0	0	0	29	1	16	2	FALSE	FALSE	TRUE	TRUE
ALG3	FALSE	0	0	0	0	16	0	12	0	FALSE	FALSE	FALSE	FALSE
ALG6	FALSE	9	1	3	0	0	0	0	0	TRUE	FALSE	FALSE	FALSE
ALG9	FALSE	26	0	20	2	0	0	0	0	FALSE	TRUE	FALSE	FALSE
ALKBH3	FALSE	1	0	2	0	0	0	0	0	FALSE	FALSE	FALSE	FALSE
ALKBH4	FALSE	0	0	0	0	6	0	7	0	FALSE	FALSE	FALSE	FALSE
ALKBH6	FALSE	13	0	7	0	0	0	0	0	FALSE	FALSE	FALSE	FALSE
ALKBH7	FALSE	43	1	32	1	0	0	0	0	TRUE	TRUE	FALSE	FALSE
ALMS1-IT1	FALSE	0	0	0	0	0	0	0	0	FALSE	FALSE	FALSE	FALSE
ALOX12P2	FALSE	6	0	2	0	0	0	0	0	FALSE	FALSE	FALSE	FALSE
ALOX5	TRUE	0	0	4	0	0	0	0	0	FALSE	FALSE	FALSE	FALSE
ALOX5AP	TRUE	16	1	15	0	0	0	0	0	TRUE	FALSE	FALSE	FALSE
ALPK1	TRUE	21	0	11	1	7	0	5	0	FALSE	TRUE	FALSE	FALSE
ALPK2	FALSE	0	0	0	0	19	0	19	1	FALSE	FALSE	FALSE	TRUE
ALS2	FALSE	7	0	3	0	0	0	0	0	FALSE	FALSE	FALSE	FALSE
ALS2CR12	FALSE	0	0	0	0	10	0	4	0	FALSE	FALSE	FALSE	FALSE
ALYREF	FALSE	15	0	6	0	0	0	0	0	FALSE	FALSE	FALSE	FALSE
AMBRA1	FALSE	3	0	5	0	0	0	0	0	FALSE	FALSE	FALSE	FALSE
AMD1	FALSE	3	0	3	1	0	0	0	0	FALSE	TRUE	FALSE	FALSE
AMDHD2	FALSE	43	0	25	0	0	0	0	0	FALSE	FALSE	FALSE	FALSE
AMER1	FALSE	4	0	1	0	0	0	0	0	FALSE	FALSE	FALSE	FALSE
AMH	FALSE	32	0	31	3	0	0	0	0	FALSE	TRUE	FALSE	FALSE
AMIGO1	TRUE	0	0	0	0	32	1	16	0	FALSE	FALSE	TRUE	FALSE
AMMECR1	FALSE	0	0	0	0	9	1	6	0	FALSE	FALSE	TRUE	FALSE
AMMECR1L	FALSE	20	0	15	0	0	0	0	0	FALSE	FALSE	FALSE	FALSE
AMN	FALSE	1	0	2	0	0	0	0	0	FALSE	FALSE	FALSE	FALSE
AMN1	FALSE	0	0	0	0	18	0	20	1	FALSE	FALSE	FALSE	TRUE
AMOTL1	TRUE	3	1	0	0	4	1	0	0	TRUE	FALSE	TRUE	FALSE
AMPD1	FALSE	7	0	10	0	0	0	0	0	FALSE	FALSE	FALSE	FALSE
AMPD2	FALSE	3	0	2	0	34	1	17	0	FALSE	FALSE	TRUE	FALSE
AMPD3	FALSE	0	0	0	0	19	0	11	3	FALSE	FALSE	FALSE	TRUE
AMT	FALSE	7	0	8	1	0	0	0	0	FALSE	TRUE	FALSE	FALSE
AMZ1	FALSE	11	0	3	0	0	0	0	0	FALSE	FALSE	FALSE	FALSE
AMZ2	FALSE	9	0	8	0	0	0	0	0	FALSE	FALSE	FALSE	FALSE
AMZ2P1	FALSE	3	1	4	0	0	0	0	0	TRUE	FALSE	FALSE	FALSE
ANAPC11	FALSE	15	0	6	0	0	0	0	0	FALSE	FALSE	FALSE	FALSE
ANAPC13	FALSE	3	0	2	0	9	1	4	2	FALSE	FALSE	TRUE	TRUE
ANAPC15	FALSE	22	0	13	0	16	0	10	0	FALSE	FALSE	FALSE	FALSE
ANAPC16	FALSE	0	0	0	0	10	0	9	0	FALSE	FALSE	FALSE	FALSE
ANAPC2	FALSE	0	0	0	0	10	0	9	2	FALSE	FALSE	FALSE	TRUE
ANK2	TRUE	21	0	11	1	0	0	0	0	FALSE	TRUE	FALSE	FALSE
ANKAR	FALSE	9	0	8	0	0	0	0	0	FALSE	FALSE	FALSE	FALSE
ANKDD1A	FALSE	0	0	0	0	0	0	0	0	FALSE	FALSE	FALSE	FALSE
ANKDD1B	FALSE	9	0	4	1	0	0	0	0	FALSE	TRUE	FALSE	FALSE
ANKEF1	FALSE	9	0	2	0	0	0	0	0	FALSE	FALSE	FALSE	FALSE
ANKFY1	FALSE	9	0	7	0	0	0	0	0	FALSE	FALSE	FALSE	FALSE
ANKH	FALSE	2	0	1	0	9	0	5	1	FALSE	FALSE	FALSE	TRUE
ANKIB1	FALSE	6	0	4	0	0	0	0	0	FALSE	FALSE	FALSE	FALSE
ANKLE1	FALSE	0	0	0	0	7	0	11	0	FALSE	FALSE	FALSE	FALSE
ANKLE2	FALSE	6	0	9	0	0	0	0	0	FALSE	FALSE	FALSE	FALSE
ANKMY1	FALSE	17	0	5	1	0	0	0	0	FALSE	TRUE	FALSE	FALSE
ANKMY2	FALSE	5	0	4	0	0	0	0	0	FALSE	FALSE	FALSE	FALSE
ANKRA2	FALSE	0	0	0	0	9	0	1	1	FALSE	FALSE	FALSE	TRUE
ANKRD10	FALSE	21	0	8	0	0	0	0	0	FALSE	FALSE	FALSE	FALSE
ANKRD11	FALSE	9	0	6	0	0	0	0	0	FALSE	FALSE	FALSE	FALSE
ANKRD12	TRUE	11	0	12	0	4	0	2	0	FALSE	FALSE	FALSE	FALSE
ANKRD13A	FALSE	0	0	2	0	0	0	0	0	FALSE	FALSE	FALSE	FALSE
ANKRD13B	TRUE	0	0	0	0	0	0	0	0	FALSE	FALSE	FALSE	FALSE
ANKRD13C	FALSE	2	0	3	0	0	0	0	0	FALSE	FALSE	FALSE	FALSE
ANKRD13D	FALSE	11	0	8	1	5	0	5	1	FALSE	TRUE	FALSE	TRUE
ANKRD16	FALSE	3	0	4	1	0	0	0	0	FALSE	TRUE	FALSE	FALSE
ANKRD18A	FALSE	9	1	2	0	0	0	0	0	TRUE	FALSE	FALSE	FALSE
ANKRD18B	TRUE	6	0	5	1	0	0	0	0	FALSE	TRUE	FALSE	FALSE
ANKRD18DP	FALSE	4	0	7	0	0	0	0	0	FALSE	FALSE	FALSE	FALSE
ANKRD20A5P	FALSE	5	1	4	0	0	0	0	0	TRUE	FALSE	FALSE	FALSE
ANKRD20A8P	FALSE	24	2	4	0	0	0	0	0	TRUE	FALSE	FALSE	FALSE
ANKRD20A9P	FALSE	5	0	5	0	0	0	0	0	FALSE	FALSE	FALSE	FALSE
ANKRD23	FALSE	29	0	27	0	0	0	0	0	FALSE	FALSE	FALSE	FALSE
ANKRD26	FALSE	10	0	7	0	0	0	0	0	FALSE	FALSE	FALSE	FALSE
ANKRD27	FALSE	4	0	3	0	0	0	0	0	FALSE	FALSE	FALSE	FALSE
ANKRD29	TRUE	4	0	6	0	0	0	0	0	FALSE	FALSE	FALSE	FALSE
ANKRD31	TRUE	9	0	4	1	11	1	3	1	FALSE	TRUE	TRUE	TRUE
ANKRD33B	FALSE	7	0	6	1	6	0	6	1	FALSE	TRUE	FALSE	TRUE
ANKRD34A	FALSE	37	0	30	0	11	0	10	0	FALSE	FALSE	FALSE	FALSE
ANKRD36B	FALSE	0	0	0	0	4	0	2	0	FALSE	FALSE	FALSE	FALSE
ANKRD36BP2	FALSE	34	1	32	1	0	0	0	0	TRUE	TRUE	FALSE	FALSE
ANKRD37	FALSE	2	0	12	1	0	0	0	0	FALSE	TRUE	FALSE	FALSE
ANKRD39	FALSE	29	0	27	0	4	0	3	0	FALSE	FALSE	FALSE	FALSE
ANKRD40	FALSE	0	0	0	0	0	0	0	0	FALSE	FALSE	FALSE	FALSE
ANKRD42	TRUE	2	0	2	0	13	0	17	0	FALSE	FALSE	FALSE	FALSE
ANKRD44	FALSE	8	0	9	0	0	0	0	0	FALSE	FALSE	FALSE	FALSE
ANKRD45	FALSE	3	0	3	0	0	0	0	0	FALSE	FALSE	FALSE	FALSE
ANKRD46	FALSE	0	0	0	0	26	0	25	4	FALSE	FALSE	FALSE	TRUE
ANKRD50	FALSE	9	0	8	1	0	0	0	0	FALSE	TRUE	FALSE	FALSE
ANKRD52	FALSE	43	0	27	0	35	0	20	0	FALSE	FALSE	FALSE	FALSE
ANKRD6	FALSE	0	0	0	0	0	0	0	0	FALSE	FALSE	FALSE	FALSE
ANKRD61	FALSE	10	0	9	1	0	0	0	0	FALSE	TRUE	FALSE	FALSE
ANKRD9	FALSE	0	0	0	0	12	0	9	0	FALSE	FALSE	FALSE	FALSE
ANKS1A	FALSE	10	0	6	0	0	0	0	0	FALSE	FALSE	FALSE	FALSE
ANKS3	FALSE	19	2	17	2	0	0	0	0	TRUE	TRUE	FALSE	FALSE
ANKS6	TRUE	0	0	0	0	9	1	1	0	FALSE	FALSE	TRUE	FALSE
ANKZF1	FALSE	25	0	16	2	0	0	0	0	FALSE	TRUE	FALSE	FALSE
ANO5	FALSE	0	0	0	0	7	0	3	0	FALSE	FALSE	FALSE	FALSE
ANO6	FALSE	22	0	10	0	17	0	8	0	FALSE	FALSE	FALSE	FALSE
ANO9	FALSE	25	0	27	2	0	0	0	0	FALSE	TRUE	FALSE	FALSE
ANP32A	FALSE	11	0	2	0	11	0	3	0	FALSE	FALSE	FALSE	FALSE
ANP32AP1	FALSE	3	1	1	1	0	0	0	0	TRUE	TRUE	FALSE	FALSE
ANP32C	FALSE	7	1	1	0	0	0	0	0	TRUE	FALSE	FALSE	FALSE
ANP32E	FALSE	0	0	0	0	35	0	26	1	FALSE	FALSE	FALSE	TRUE
ANTXR1	TRUE	6	1	1	0	0	0	0	0	TRUE	FALSE	FALSE	FALSE
ANTXR2	TRUE	5	0	1	0	20	0	10	2	FALSE	FALSE	FALSE	TRUE
ANXA1	TRUE	0	0	0	0	3	0	6	1	FALSE	FALSE	FALSE	TRUE
ANXA2P2	FALSE	23	0	5	0	4	0	1	0	FALSE	FALSE	FALSE	FALSE
ANXA2R	FALSE	16	0	10	0	3	0	2	0	FALSE	FALSE	FALSE	FALSE
ANXA4	FALSE	0	0	0	0	4	0	3	1	FALSE	FALSE	FALSE	TRUE
ANXA6	TRUE	13	0	12	1	0	0	0	0	FALSE	TRUE	FALSE	FALSE
ANXA7	FALSE	3	0	4	0	9	0	6	0	FALSE	FALSE	FALSE	FALSE
ANXA9	TRUE	29	0	22	1	49	0	36	1	FALSE	TRUE	FALSE	TRUE
AOC2	FALSE	0	0	0	0	4	0	3	0	FALSE	FALSE	FALSE	FALSE
AOC3	TRUE	0	0	0	0	4	0	3	0	FALSE	FALSE	FALSE	FALSE
AP1AR	FALSE	21	0	11	1	5	0	4	0	FALSE	TRUE	FALSE	FALSE
AP1B1	FALSE	0	0	0	0	0	0	0	0	FALSE	FALSE	FALSE	FALSE
AP1G1	FALSE	3	0	7	0	0	0	0	0	FALSE	FALSE	FALSE	FALSE
AP1G2	FALSE	7	0	2	0	0	0	0	0	FALSE	FALSE	FALSE	FALSE
AP1S1	FALSE	11	0	5	0	0	0	0	0	FALSE	FALSE	FALSE	FALSE
AP1S2	TRUE	12	1	2	1	0	0	0	0	TRUE	TRUE	FALSE	FALSE
AP2A1	FALSE	21	0	13	0	0	0	0	0	FALSE	FALSE	FALSE	FALSE
AP2B1	FALSE	5	0	9	1	0	0	0	0	FALSE	TRUE	FALSE	FALSE
AP2M1	FALSE	10	0	8	0	16	0	12	0	FALSE	FALSE	FALSE	FALSE
AP2S1	FALSE	17	0	13	0	2	0	5	0	FALSE	FALSE	FALSE	FALSE
AP3B1	FALSE	0	0	0	0	0	0	0	0	FALSE	FALSE	FALSE	FALSE
AP3B2	TRUE	6	0	8	1	0	0	0	0	FALSE	TRUE	FALSE	FALSE
AP3D1	FALSE	32	0	31	3	0	0	0	0	FALSE	TRUE	FALSE	FALSE
AP3M2	FALSE	11	0	7	0	9	0	7	0	FALSE	FALSE	FALSE	FALSE
AP3S1	FALSE	3	0	1	0	0	0	0	0	FALSE	FALSE	FALSE	FALSE
AP3S2	FALSE	14	0	17	0	13	0	15	0	FALSE	FALSE	FALSE	FALSE
AP4B1	FALSE	0	0	0	0	0	0	0	0	FALSE	FALSE	FALSE	FALSE
AP4E1	FALSE	0	0	0	0	0	0	0	0	FALSE	FALSE	FALSE	FALSE
AP4M1	FALSE	0	0	0	0	0	0	0	0	FALSE	FALSE	FALSE	FALSE
AP4S1	FALSE	8	0	4	0	0	0	0	0	FALSE	FALSE	FALSE	FALSE
AP5B1	FALSE	21	0	23	2	7	0	4	0	FALSE	TRUE	FALSE	FALSE
AP5M1	FALSE	10	0	4	0	0	0	0	0	FALSE	FALSE	FALSE	FALSE
AP5S1	FALSE	7	0	7	0	0	0	0	0	FALSE	FALSE	FALSE	FALSE
AP5Z1	FALSE	12	0	9	0	0	0	0	0	FALSE	FALSE	FALSE	FALSE
APBA1	TRUE	9	2	7	3	0	0	0	0	TRUE	TRUE	FALSE	FALSE
APBA3	FALSE	6	1	1	1	0	0	0	0	TRUE	TRUE	FALSE	FALSE
APBB3	FALSE	4	0	3	0	0	0	0	0	FALSE	FALSE	FALSE	FALSE
APC	FALSE	2	0	1	0	0	0	0	0	FALSE	FALSE	FALSE	FALSE
APEH	FALSE	0	0	0	0	0	0	0	0	FALSE	FALSE	FALSE	FALSE
APEX1	FALSE	5	0	9	0	9	0	13	0	FALSE	FALSE	FALSE	FALSE
APH1A	FALSE	0	0	0	0	37	0	29	1	FALSE	FALSE	FALSE	TRUE
APH1B	FALSE	8	0	2	0	0	0	0	0	FALSE	FALSE	FALSE	FALSE
APLN	TRUE	2	0	3	0	18	1	13	0	FALSE	FALSE	TRUE	FALSE
APLP1	FALSE	13	0	7	0	0	0	0	0	FALSE	FALSE	FALSE	FALSE
APLP2	FALSE	3	1	3	0	5	1	5	0	TRUE	FALSE	TRUE	FALSE
APOA1BP	FALSE	0	0	0	0	28	0	9	1	FALSE	FALSE	FALSE	TRUE
APOBEC3A	FALSE	19	0	13	1	0	0	0	0	FALSE	TRUE	FALSE	FALSE
APOBEC3A_B	FALSE	19	0	13	1	0	0	0	0	FALSE	TRUE	FALSE	FALSE
APOBEC3B	FALSE	19	0	13	1	0	0	0	0	FALSE	TRUE	FALSE	FALSE
APOBEC3C	FALSE	19	0	13	1	0	0	0	0	FALSE	TRUE	FALSE	FALSE
APOBEC3D	FALSE	19	0	13	1	0	0	0	0	FALSE	TRUE	FALSE	FALSE
APOBEC3F	FALSE	19	0	13	1	0	0	0	0	FALSE	TRUE	FALSE	FALSE
APOBEC3G	TRUE	19	0	13	1	0	0	0	0	FALSE	TRUE	FALSE	FALSE
APOBEC3H	TRUE	19	0	13	1	0	0	0	0	FALSE	TRUE	FALSE	FALSE
APOC1	FALSE	30	0	19	0	0	0	0	0	FALSE	FALSE	FALSE	FALSE
APOE	FALSE	30	0	19	0	0	0	0	0	FALSE	FALSE	FALSE	FALSE
APOL1	TRUE	0	0	0	0	0	0	0	0	FALSE	FALSE	FALSE	FALSE
APOL2	FALSE	0	0	0	0	0	0	0	0	FALSE	FALSE	FALSE	FALSE
APOL4	FALSE	0	0	0	0	0	0	0	0	FALSE	FALSE	FALSE	FALSE
APOL6	FALSE	14	0	10	0	0	0	0	0	FALSE	FALSE	FALSE	FALSE
APOO	FALSE	5	0	2	0	6	0	5	0	FALSE	FALSE	FALSE	FALSE
APP	FALSE	3	0	2	0	0	0	0	0	FALSE	FALSE	FALSE	FALSE
APPBP2	FALSE	5	1	5	0	0	0	0	0	TRUE	FALSE	FALSE	FALSE
APPL1	FALSE	8	0	5	0	0	0	0	0	FALSE	FALSE	FALSE	FALSE
APRT	FALSE	17	2	14	3	17	2	9	3	TRUE	TRUE	TRUE	TRUE
APTR	FALSE	6	0	3	0	2	0	1	0	FALSE	FALSE	FALSE	FALSE
AQP3	TRUE	6	0	5	1	3	0	3	1	FALSE	TRUE	FALSE	TRUE
ARAF	FALSE	21	0	14	0	0	0	0	0	FALSE	FALSE	FALSE	FALSE
ARAP2	TRUE	4	0	0	0	0	0	0	0	FALSE	FALSE	FALSE	FALSE
AREG	TRUE	6	0	3	0	10	1	3	0	FALSE	FALSE	TRUE	FALSE
AREL1	FALSE	7	0	3	0	0	0	0	0	FALSE	FALSE	FALSE	FALSE
ARF3	FALSE	35	0	20	0	12	0	8	0	FALSE	FALSE	FALSE	FALSE
ARF4	FALSE	8	0	5	0	0	0	0	0	FALSE	FALSE	FALSE	FALSE
ARF4-AS1	FALSE	8	0	5	0	0	0	0	0	FALSE	FALSE	FALSE	FALSE
ARF6	FALSE	12	0	13	0	8	0	10	0	FALSE	FALSE	FALSE	FALSE
ARFGAP3	FALSE	12	0	9	1	0	0	0	0	FALSE	TRUE	FALSE	FALSE
ARFGEF1	FALSE	6	0	2	0	0	0	0	0	FALSE	FALSE	FALSE	FALSE
ARFGEF2	FALSE	0	0	0	0	4	0	0	0	FALSE	FALSE	FALSE	FALSE
ARFRP1	FALSE	23	0	17	1	0	0	0	0	FALSE	TRUE	FALSE	FALSE
ARG2	TRUE	7	0	6	0	5	0	6	0	FALSE	FALSE	FALSE	FALSE
ARGLU1	FALSE	2	0	5	0	0	0	0	0	FALSE	FALSE	FALSE	FALSE
ARHGAP10	FALSE	0	0	0	0	13	0	9	0	FALSE	FALSE	FALSE	FALSE
ARHGAP17	FALSE	11	0	10	1	0	0	0	0	FALSE	TRUE	FALSE	FALSE
ARHGAP18	FALSE	13	0	7	0	16	0	10	0	FALSE	FALSE	FALSE	FALSE
ARHGAP20	TRUE	0	0	1	0	0	0	0	0	FALSE	FALSE	FALSE	FALSE
ARHGAP21	FALSE	4	0	7	1	6	0	7	1	FALSE	TRUE	FALSE	TRUE
ARHGAP22	TRUE	9	0	3	0	0	0	0	0	FALSE	FALSE	FALSE	FALSE
ARHGAP23	FALSE	9	0	18	0	0	0	0	0	FALSE	FALSE	FALSE	FALSE
ARHGAP24	TRUE	10	1	3	3	0	0	0	0	TRUE	TRUE	FALSE	FALSE
ARHGAP25	FALSE	11	0	7	0	12	0	7	0	FALSE	FALSE	FALSE	FALSE
ARHGAP26	TRUE	11	1	4	1	7	0	3	1	TRUE	TRUE	FALSE	TRUE
ARHGAP27	FALSE	1	0	8	0	0	0	0	0	FALSE	FALSE	FALSE	FALSE
ARHGAP28	TRUE	8	2	1	1	0	0	0	0	TRUE	TRUE	FALSE	FALSE
ARHGAP29	TRUE	2	0	0	0	3	0	0	0	FALSE	FALSE	FALSE	FALSE
ARHGAP30	FALSE	19	0	12	0	120	2	74	0	FALSE	FALSE	TRUE	FALSE
ARHGAP33	FALSE	13	0	7	0	0	0	0	0	FALSE	FALSE	FALSE	FALSE
ARHGAP35	FALSE	17	0	13	0	2	0	5	0	FALSE	FALSE	FALSE	FALSE
ARHGAP39	FALSE	0	0	0	0	0	0	0	0	FALSE	FALSE	FALSE	FALSE
ARHGAP4	FALSE	11	0	13	0	0	0	0	0	FALSE	FALSE	FALSE	FALSE
ARHGAP42	FALSE	6	0	5	1	0	0	0	0	FALSE	TRUE	FALSE	FALSE
ARHGAP44	TRUE	3	1	0	0	0	0	0	0	TRUE	FALSE	FALSE	FALSE
ARHGAP5	FALSE	9	0	6	0	0	0	0	0	FALSE	FALSE	FALSE	FALSE
ARHGAP5-AS1	FALSE	9	0	6	0	0	0	0	0	FALSE	FALSE	FALSE	FALSE
ARHGAP6	TRUE	6	0	8	0	0	0	0	0	FALSE	FALSE	FALSE	FALSE
ARHGAP9	FALSE	26	0	18	0	15	0	8	0	FALSE	FALSE	FALSE	FALSE
ARHGDIA	TRUE	15	0	6	0	0	0	0	0	FALSE	FALSE	FALSE	FALSE
ARHGDIB	FALSE	3	0	6	1	5	0	3	0	FALSE	TRUE	FALSE	FALSE
ARHGEF1	FALSE	17	0	4	0	0	0	0	0	FALSE	FALSE	FALSE	FALSE
ARHGEF18	FALSE	11	0	7	0	0	0	0	0	FALSE	FALSE	FALSE	FALSE
ARHGEF19	FALSE	2	0	4	0	0	0	0	0	FALSE	FALSE	FALSE	FALSE
ARHGEF2	FALSE	0	0	0	0	17	0	10	0	FALSE	FALSE	FALSE	FALSE
ARHGEF25	FALSE	26	0	18	0	6	0	6	0	FALSE	FALSE	FALSE	FALSE
ARHGEF28	TRUE	0	0	0	0	9	0	1	1	FALSE	FALSE	FALSE	TRUE
ARHGEF3	FALSE	5	1	5	0	8	1	5	0	TRUE	FALSE	TRUE	FALSE
ARHGEF39	FALSE	14	0	10	1	0	0	0	0	FALSE	TRUE	FALSE	FALSE
ARHGEF40	TRUE	0	0	0	0	1	0	2	0	FALSE	FALSE	FALSE	FALSE
ARHGEF6	TRUE	11	0	10	0	0	0	0	0	FALSE	FALSE	FALSE	FALSE
ARHGEF7	FALSE	21	0	8	0	0	0	0	0	FALSE	FALSE	FALSE	FALSE
ARID1A	FALSE	12	0	6	0	11	0	5	0	FALSE	FALSE	FALSE	FALSE
ARID1B	FALSE	11	0	7	0	0	0	0	0	FALSE	FALSE	FALSE	FALSE
ARID2	FALSE	22	0	10	0	17	0	8	0	FALSE	FALSE	FALSE	FALSE
ARID3A	FALSE	42	0	28	2	23	0	23	2	FALSE	TRUE	FALSE	TRUE
ARID3B	FALSE	13	1	13	3	0	0	0	0	TRUE	TRUE	FALSE	FALSE
ARID4A	FALSE	0	0	1	0	0	0	0	0	FALSE	FALSE	FALSE	FALSE
ARID4B	FALSE	3	0	1	0	0	0	0	0	FALSE	FALSE	FALSE	FALSE
ARID5A	FALSE	29	0	27	0	0	0	0	0	FALSE	FALSE	FALSE	FALSE
ARID5B	TRUE	9	2	3	2	0	0	0	0	TRUE	TRUE	FALSE	FALSE
ARIH1	FALSE	4	0	4	0	0	0	0	0	FALSE	FALSE	FALSE	FALSE
ARIH2	FALSE	3	0	1	0	0	0	0	0	FALSE	FALSE	FALSE	FALSE
ARL13B	FALSE	20	0	9	1	0	0	0	0	FALSE	TRUE	FALSE	FALSE
ARL2	FALSE	12	0	11	0	19	0	14	1	FALSE	FALSE	FALSE	TRUE
ARL4A	FALSE	4	0	1	0	0	0	0	0	FALSE	FALSE	FALSE	FALSE
ARL4D	TRUE	0	0	0	0	4	0	2	0	FALSE	FALSE	FALSE	FALSE
ARL5A	FALSE	12	0	8	0	0	0	0	0	FALSE	FALSE	FALSE	FALSE
ARL5B	FALSE	6	0	8	0	0	0	0	0	FALSE	FALSE	FALSE	FALSE
ARL6IP1	FALSE	12	1	6	0	0	0	0	0	TRUE	FALSE	FALSE	FALSE
ARL6IP4	FALSE	3	0	6	0	0	0	0	0	FALSE	FALSE	FALSE	FALSE
ARMC1	FALSE	0	0	0	0	25	2	17	1	FALSE	FALSE	TRUE	TRUE
ARMC10	FALSE	2	0	4	0	0	0	0	0	FALSE	FALSE	FALSE	FALSE
ARMC12	FALSE	0	0	0	0	6	0	6	0	FALSE	FALSE	FALSE	FALSE
ARMC2	FALSE	7	0	14	0	0	0	0	0	FALSE	FALSE	FALSE	FALSE
ARMC3	TRUE	10	0	10	1	23	0	18	1	FALSE	TRUE	FALSE	TRUE
ARMC4	TRUE	17	1	6	2	12	1	4	1	TRUE	TRUE	TRUE	TRUE
ARMC5	FALSE	19	1	8	0	0	0	0	0	TRUE	FALSE	FALSE	FALSE
ARMC7	TRUE	32	1	20	2	0	0	0	0	TRUE	TRUE	FALSE	FALSE
ARMCX2	TRUE	8	0	4	1	0	0	0	0	FALSE	TRUE	FALSE	FALSE
ARMCX3	FALSE	8	0	4	1	0	0	0	0	FALSE	TRUE	FALSE	FALSE
ARMCX5	FALSE	8	0	7	0	0	0	0	0	FALSE	FALSE	FALSE	FALSE
ARMCX5-GPRASP2	FALSE	8	0	7	0	0	0	0	0	FALSE	FALSE	FALSE	FALSE
ARMCX6	FALSE	8	0	4	1	0	0	0	0	FALSE	TRUE	FALSE	FALSE
ARNT	FALSE	29	0	22	1	38	0	30	1	FALSE	TRUE	FALSE	TRUE
ARNTL	FALSE	0	0	0	0	5	0	2	0	FALSE	FALSE	FALSE	FALSE
ARNTL2	FALSE	0	0	0	0	12	0	12	3	FALSE	FALSE	FALSE	TRUE
ARPC1A	FALSE	0	0	0	0	3	0	3	0	FALSE	FALSE	FALSE	FALSE
ARPC4	FALSE	12	0	13	1	0	0	0	0	FALSE	TRUE	FALSE	FALSE
ARPC5	FALSE	0	0	0	0	9	0	10	0	FALSE	FALSE	FALSE	FALSE
ARPC5L	FALSE	0	0	0	0	11	0	3	0	FALSE	FALSE	FALSE	FALSE
ARPP19	FALSE	8	0	8	0	0	0	0	0	FALSE	FALSE	FALSE	FALSE
ARRB2	FALSE	7	0	5	0	0	0	0	0	FALSE	FALSE	FALSE	FALSE
ARRDC2	FALSE	0	0	0	0	6	0	4	1	FALSE	FALSE	FALSE	TRUE
ARRDC3	FALSE	12	0	8	0	11	0	8	0	FALSE	FALSE	FALSE	FALSE
ARRDC3-AS1	FALSE	12	0	8	0	11	0	8	0	FALSE	FALSE	FALSE	FALSE
ARRDC4	TRUE	6	1	0	0	0	0	0	0	TRUE	FALSE	FALSE	FALSE
ARSA	FALSE	25	0	17	0	0	0	0	0	FALSE	FALSE	FALSE	FALSE
ARSB	FALSE	0	0	0	0	0	0	0	0	FALSE	FALSE	FALSE	FALSE
ARSG	FALSE	9	0	8	0	0	0	0	0	FALSE	FALSE	FALSE	FALSE
ARSI	FALSE	0	0	0	0	2	0	1	0	FALSE	FALSE	FALSE	FALSE
ARTN	FALSE	14	0	15	0	20	0	22	1	FALSE	FALSE	FALSE	TRUE
ARV1	FALSE	16	0	7	0	0	0	0	0	FALSE	FALSE	FALSE	FALSE
ARVCF	FALSE	0	0	0	0	0	0	0	0	FALSE	FALSE	FALSE	FALSE
ARX	FALSE	1	0	1	0	0	0	0	0	FALSE	FALSE	FALSE	FALSE
ASAH1	FALSE	5	0	1	0	0	0	0	0	FALSE	FALSE	FALSE	FALSE
ASAH2B	FALSE	2	1	1	0	0	0	0	0	TRUE	FALSE	FALSE	FALSE
ASAP1	FALSE	22	0	28	1	0	0	0	0	FALSE	TRUE	FALSE	FALSE
ASAP1-IT2	FALSE	22	0	28	1	0	0	0	0	FALSE	TRUE	FALSE	FALSE
ASB12	FALSE	4	0	1	0	0	0	0	0	FALSE	FALSE	FALSE	FALSE
ASB13	FALSE	12	0	7	1	0	0	0	0	FALSE	TRUE	FALSE	FALSE
ASB16	FALSE	17	0	17	0	0	0	0	0	FALSE	FALSE	FALSE	FALSE
ASB16-AS1	FALSE	17	0	17	0	0	0	0	0	FALSE	FALSE	FALSE	FALSE
ASB6	FALSE	0	0	0	0	26	0	22	0	FALSE	FALSE	FALSE	FALSE
ASB8	FALSE	10	0	6	0	14	0	9	1	FALSE	FALSE	FALSE	TRUE
ASCC1	FALSE	0	0	0	0	10	0	9	0	FALSE	FALSE	FALSE	FALSE
ASCC2	FALSE	17	0	7	0	10	0	4	0	FALSE	FALSE	FALSE	FALSE
ASF1A	FALSE	13	0	4	0	0	0	0	0	FALSE	FALSE	FALSE	FALSE
ASF1B	FALSE	20	0	9	2	12	0	3	1	FALSE	TRUE	FALSE	TRUE
ASH1L	FALSE	33	0	21	0	33	0	26	0	FALSE	FALSE	FALSE	FALSE
ASH1L-AS1	FALSE	33	0	21	0	33	0	26	0	FALSE	FALSE	FALSE	FALSE
ASH2L	FALSE	14	0	8	0	0	0	0	0	FALSE	FALSE	FALSE	FALSE
ASIC1	TRUE	14	0	9	2	5	0	4	0	FALSE	TRUE	FALSE	FALSE
ASIC3	FALSE	37	0	14	1	90	0	39	1	FALSE	TRUE	FALSE	TRUE
ASL	FALSE	35	0	28	0	0	0	0	0	FALSE	FALSE	FALSE	FALSE
ASMTL	FALSE	0	0	4	0	0	0	0	0	FALSE	FALSE	FALSE	FALSE
ASMTL-AS1	FALSE	0	0	2	0	0	0	0	0	FALSE	FALSE	FALSE	FALSE
ASNSD1	FALSE	9	0	8	0	0	0	0	0	FALSE	FALSE	FALSE	FALSE
ASPHD1	TRUE	9	0	9	0	17	0	12	0	FALSE	FALSE	FALSE	FALSE
ASPM	FALSE	8	0	3	0	0	0	0	0	FALSE	FALSE	FALSE	FALSE
ASPRV1	FALSE	0	0	0	0	6	0	12	0	FALSE	FALSE	FALSE	FALSE
ASPSCR1	FALSE	5	0	5	1	0	0	0	0	FALSE	TRUE	FALSE	FALSE
ASRGL1	FALSE	0	0	0	0	0	0	0	0	FALSE	FALSE	FALSE	FALSE
ASTE1	FALSE	0	0	0	0	11	0	5	0	FALSE	FALSE	FALSE	FALSE
ASTN2	FALSE	2	0	1	0	0	0	0	0	FALSE	FALSE	FALSE	FALSE
ASUN	FALSE	9	0	11	3	0	0	0	0	FALSE	TRUE	FALSE	FALSE
ASXL1	FALSE	19	0	15	1	0	0	0	0	FALSE	TRUE	FALSE	FALSE
ASXL2	FALSE	11	0	3	0	0	0	0	0	FALSE	FALSE	FALSE	FALSE
ASXL3	FALSE	11	2	3	1	0	0	0	0	TRUE	TRUE	FALSE	FALSE
ATAD1	FALSE	19	1	19	0	0	0	0	0	TRUE	FALSE	FALSE	FALSE
ATAD2	FALSE	9	1	7	0	15	1	13	0	TRUE	FALSE	TRUE	FALSE
ATAD2B	FALSE	4	0	3	0	0	0	0	0	FALSE	FALSE	FALSE	FALSE
ATAD3A	FALSE	14	0	12	0	0	0	0	0	FALSE	FALSE	FALSE	FALSE
ATAD3B	FALSE	14	0	12	0	0	0	0	0	FALSE	FALSE	FALSE	FALSE
ATAD3C	FALSE	14	0	12	0	0	0	0	0	FALSE	FALSE	FALSE	FALSE
ATCAY	FALSE	6	1	1	1	0	0	0	0	TRUE	TRUE	FALSE	FALSE
ATF2	FALSE	10	0	10	0	0	0	0	0	FALSE	FALSE	FALSE	FALSE
ATF3	TRUE	2	0	3	0	16	0	14	0	FALSE	FALSE	FALSE	FALSE
ATF4	FALSE	0	0	0	0	4	0	1	0	FALSE	FALSE	FALSE	FALSE
ATF5	FALSE	21	0	13	0	0	0	0	0	FALSE	FALSE	FALSE	FALSE
ATF7	FALSE	0	0	0	0	10	0	10	1	FALSE	FALSE	FALSE	TRUE
ATF7IP	FALSE	7	0	6	0	0	0	0	0	FALSE	FALSE	FALSE	FALSE
ATG10	FALSE	13	0	15	0	0	0	0	0	FALSE	FALSE	FALSE	FALSE
ATG101	FALSE	0	0	0	0	9	0	6	0	FALSE	FALSE	FALSE	FALSE
ATG12	FALSE	3	0	1	0	0	0	0	0	FALSE	FALSE	FALSE	FALSE
ATG13	FALSE	4	0	4	1	0	0	0	0	FALSE	TRUE	FALSE	FALSE
ATG16L1	FALSE	11	0	12	0	0	0	0	0	FALSE	FALSE	FALSE	FALSE
ATG16L2	FALSE	4	0	2	0	0	0	0	0	FALSE	FALSE	FALSE	FALSE
ATG2A	FALSE	4	0	1	0	19	0	14	1	FALSE	FALSE	FALSE	TRUE
ATG2B	FALSE	6	0	3	1	0	0	0	0	FALSE	TRUE	FALSE	FALSE
ATG4B	FALSE	19	1	26	3	0	0	0	0	TRUE	TRUE	FALSE	FALSE
ATG4D	FALSE	0	0	0	0	0	0	0	0	FALSE	FALSE	FALSE	FALSE
ATG7	FALSE	2	0	5	1	0	0	0	0	FALSE	TRUE	FALSE	FALSE
ATG9A	FALSE	25	0	16	2	0	0	0	0	FALSE	TRUE	FALSE	FALSE
ATG9B	FALSE	37	0	14	1	90	0	39	1	FALSE	TRUE	FALSE	TRUE
ATHL1	FALSE	25	0	27	2	0	0	0	0	FALSE	TRUE	FALSE	FALSE
ATL1	TRUE	2	0	1	0	0	0	0	0	FALSE	FALSE	FALSE	FALSE
ATL2	FALSE	0	0	0	0	6	0	8	0	FALSE	FALSE	FALSE	FALSE
ATM	FALSE	3	0	4	0	0	0	0	0	FALSE	FALSE	FALSE	FALSE
ATN1	FALSE	13	0	13	1	0	0	0	0	FALSE	TRUE	FALSE	FALSE
ATP11B	FALSE	0	0	0	0	0	0	0	0	FALSE	FALSE	FALSE	FALSE
ATP11C	FALSE	1	0	0	0	0	0	0	0	FALSE	FALSE	FALSE	FALSE
ATP13A3	FALSE	0	0	0	0	5	0	4	0	FALSE	FALSE	FALSE	FALSE
ATP1A1	FALSE	2	0	12	0	4	0	11	0	FALSE	FALSE	FALSE	FALSE
ATP1A1-AS1	FALSE	2	0	12	0	0	0	0	0	FALSE	FALSE	FALSE	FALSE
ATP1A3	FALSE	18	0	7	2	0	0	0	0	FALSE	TRUE	FALSE	FALSE
ATP1B1	TRUE	14	2	3	1	0	0	0	0	TRUE	TRUE	FALSE	FALSE
ATP1B3	FALSE	1	0	1	0	5	0	3	0	FALSE	FALSE	FALSE	FALSE
ATP2A1	FALSE	18	0	17	1	0	0	0	0	FALSE	TRUE	FALSE	FALSE
ATP2A1-AS1	FALSE	0	0	0	0	0	0	0	0	FALSE	FALSE	FALSE	FALSE
ATP2A2	FALSE	0	0	1	0	0	0	0	0	FALSE	FALSE	FALSE	FALSE
ATP2A3	FALSE	11	0	3	1	0	0	0	0	FALSE	TRUE	FALSE	FALSE
ATP2B1	FALSE	0	0	0	0	0	0	0	0	FALSE	FALSE	FALSE	FALSE
ATP2B4	TRUE	18	1	5	0	5	0	2	0	TRUE	FALSE	FALSE	FALSE
ATP2C1	FALSE	0	0	2	0	2	0	7	0	FALSE	FALSE	FALSE	FALSE
ATP5B	FALSE	0	0	0	0	0	0	0	0	FALSE	FALSE	FALSE	FALSE
ATP5D	FALSE	0	0	0	0	18	0	17	2	FALSE	FALSE	FALSE	TRUE
ATP5E	FALSE	28	0	16	0	14	0	9	0	FALSE	FALSE	FALSE	FALSE
ATP5EP2	FALSE	0	0	0	0	0	0	0	0	FALSE	FALSE	FALSE	FALSE
ATP5F1	FALSE	9	0	4	0	0	0	0	0	FALSE	FALSE	FALSE	FALSE
ATP5G1	FALSE	9	0	8	1	12	0	7	0	FALSE	TRUE	FALSE	FALSE
ATP5G2	FALSE	0	0	0	0	33	0	16	1	FALSE	FALSE	FALSE	TRUE
ATP5G3	FALSE	10	0	10	0	0	0	0	0	FALSE	FALSE	FALSE	FALSE
ATP5I	FALSE	21	0	12	0	0	0	0	0	FALSE	FALSE	FALSE	FALSE
ATP5J	FALSE	10	0	4	0	3	0	2	0	FALSE	FALSE	FALSE	FALSE
ATP5J2	FALSE	0	0	0	0	23	0	13	0	FALSE	FALSE	FALSE	FALSE
ATP5L	FALSE	4	0	7	0	0	0	0	0	FALSE	FALSE	FALSE	FALSE
ATP5O	FALSE	17	4	6	0	10	0	2	0	TRUE	FALSE	FALSE	FALSE
ATP5SL	FALSE	0	0	0	0	0	0	0	0	FALSE	FALSE	FALSE	FALSE
ATP6AP1	FALSE	9	0	8	1	8	0	12	0	FALSE	TRUE	FALSE	FALSE
ATP6V0A1	FALSE	0	0	0	0	10	0	8	0	FALSE	FALSE	FALSE	FALSE
ATP6V0B	FALSE	0	0	0	0	20	0	22	1	FALSE	FALSE	FALSE	TRUE
ATP6V0C	FALSE	43	0	25	0	0	0	0	0	FALSE	FALSE	FALSE	FALSE
ATP6V0D1	FALSE	0	0	0	0	0	0	0	0	FALSE	FALSE	FALSE	FALSE
ATP6V0E1	FALSE	8	0	4	0	0	0	0	0	FALSE	FALSE	FALSE	FALSE
ATP6V1A	FALSE	0	0	0	0	0	0	0	0	FALSE	FALSE	FALSE	FALSE
ATP6V1B1-AS1	FALSE	0	0	0	0	7	0	2	0	FALSE	FALSE	FALSE	FALSE
ATP6V1B2	FALSE	15	2	3	0	0	0	0	0	TRUE	FALSE	FALSE	FALSE
ATP6V1E1	FALSE	1	0	1	0	0	0	0	0	FALSE	FALSE	FALSE	FALSE
ATP6V1E2	TRUE	0	0	0	0	14	0	6	1	FALSE	FALSE	FALSE	TRUE
ATP6V1F	FALSE	0	0	0	0	0	0	0	0	FALSE	FALSE	FALSE	FALSE
ATP6V1G1	FALSE	0	0	0	0	7	0	2	0	FALSE	FALSE	FALSE	FALSE
ATP6V1H	FALSE	10	0	8	0	0	0	0	0	FALSE	FALSE	FALSE	FALSE
ATP7A	FALSE	3	0	8	0	0	0	0	0	FALSE	FALSE	FALSE	FALSE
ATP7B	TRUE	1	0	2	0	0	0	0	0	FALSE	FALSE	FALSE	FALSE
ATP8A1	FALSE	3	0	4	0	0	0	0	0	FALSE	FALSE	FALSE	FALSE
ATP8B2	FALSE	0	0	0	0	12	0	7	1	FALSE	FALSE	FALSE	TRUE
ATP8B5P	FALSE	22	1	10	0	11	0	7	0	TRUE	FALSE	FALSE	FALSE
ATP9B	FALSE	6	0	9	1	0	0	0	0	FALSE	TRUE	FALSE	FALSE
ATPAF1	FALSE	10	0	8	1	0	0	0	0	FALSE	TRUE	FALSE	FALSE
ATR	FALSE	4	0	2	1	0	0	0	0	FALSE	TRUE	FALSE	FALSE
ATRAID	FALSE	10	0	10	0	9	0	8	0	FALSE	FALSE	FALSE	FALSE
ATRIP	FALSE	6	0	7	1	0	0	0	0	FALSE	TRUE	FALSE	FALSE
ATRN	FALSE	3	0	3	0	0	0	0	0	FALSE	FALSE	FALSE	FALSE
ATRNL1	TRUE	0	0	0	0	5	0	4	0	FALSE	FALSE	FALSE	FALSE
ATRX	FALSE	3	0	8	0	0	0	0	0	FALSE	FALSE	FALSE	FALSE
ATXN1	FALSE	14	0	12	0	18	0	13	0	FALSE	FALSE	FALSE	FALSE
ATXN10	FALSE	1	0	1	0	0	0	0	0	FALSE	FALSE	FALSE	FALSE
ATXN1L	FALSE	3	0	7	0	0	0	0	0	FALSE	FALSE	FALSE	FALSE
ATXN2	FALSE	17	0	16	0	0	0	0	0	FALSE	FALSE	FALSE	FALSE
ATXN2L	FALSE	18	0	17	1	0	0	0	0	FALSE	TRUE	FALSE	FALSE
ATXN3	FALSE	0	0	0	0	0	0	0	0	FALSE	FALSE	FALSE	FALSE
ATXN7L1	TRUE	0	0	0	0	0	0	0	0	FALSE	FALSE	FALSE	FALSE
ATXN7L2	FALSE	0	0	0	0	11	0	10	2	FALSE	FALSE	FALSE	TRUE
ATXN7L3	FALSE	17	0	17	0	0	0	0	0	FALSE	FALSE	FALSE	FALSE
AUH	FALSE	13	0	20	1	27	0	28	1	FALSE	TRUE	FALSE	TRUE
AUP1	FALSE	0	0	0	0	0	0	0	0	FALSE	FALSE	FALSE	FALSE
AURKAIP1	FALSE	14	0	12	0	0	0	0	0	FALSE	FALSE	FALSE	FALSE
AURKAPS1	FALSE	12	0	9	0	0	0	0	0	FALSE	FALSE	FALSE	FALSE
AUTS2	FALSE	6	2	5	3	0	0	0	0	TRUE	TRUE	FALSE	FALSE
AVIL	TRUE	3	0	2	0	13	0	9	0	FALSE	FALSE	FALSE	FALSE
AVPI1	TRUE	0	0	0	0	0	0	0	0	FALSE	FALSE	FALSE	FALSE
AXIN1	FALSE	19	0	16	0	9	0	7	0	FALSE	FALSE	FALSE	FALSE
AXIN2	FALSE	11	0	3	0	0	0	0	0	FALSE	FALSE	FALSE	FALSE
AZIN2	FALSE	0	0	0	0	6	0	4	0	FALSE	FALSE	FALSE	FALSE
B3GALT6	FALSE	34	0	20	2	0	0	0	0	FALSE	TRUE	FALSE	FALSE
B3GAT1	TRUE	12	2	6	0	0	0	0	0	TRUE	FALSE	FALSE	FALSE
B3GAT3	FALSE	15	0	19	2	0	0	0	0	FALSE	TRUE	FALSE	FALSE
B3GNT2	FALSE	6	0	6	0	13	0	9	0	FALSE	FALSE	FALSE	FALSE
B3GNT9	TRUE	16	0	8	0	0	0	0	0	FALSE	FALSE	FALSE	FALSE
B3GNTL1	FALSE	35	0	29	8	0	0	0	0	FALSE	TRUE	FALSE	FALSE
B4GALNT1	FALSE	26	0	18	0	6	0	6	0	FALSE	FALSE	FALSE	FALSE
B4GALNT3	TRUE	23	0	14	0	3	0	1	0	FALSE	FALSE	FALSE	FALSE
B4GALT1	FALSE	0	0	0	0	9	0	5	0	FALSE	FALSE	FALSE	FALSE
B4GALT2	FALSE	0	0	0	0	20	0	22	1	FALSE	FALSE	FALSE	TRUE
B4GALT3	FALSE	0	0	0	0	127	2	75	0	FALSE	FALSE	TRUE	FALSE
B4GALT4	FALSE	8	0	1	0	0	0	0	0	FALSE	FALSE	FALSE	FALSE
B4GALT5	FALSE	23	0	18	1	25	0	17	1	FALSE	TRUE	FALSE	TRUE
B4GALT6	TRUE	11	0	3	1	10	0	3	2	FALSE	TRUE	FALSE	TRUE
B9D1	FALSE	15	0	7	0	0	0	0	0	FALSE	FALSE	FALSE	FALSE
B9D2	FALSE	0	0	0	0	0	0	0	0	FALSE	FALSE	FALSE	FALSE
BABAM1	FALSE	0	0	0	0	7	0	11	0	FALSE	FALSE	FALSE	FALSE
BACH1	FALSE	10	0	8	2	17	0	11	2	FALSE	TRUE	FALSE	TRUE
BACH2	FALSE	11	0	10	2	14	0	11	2	FALSE	TRUE	FALSE	TRUE
BAD	FALSE	0	0	0	0	5	0	3	0	FALSE	FALSE	FALSE	FALSE
BAG2	FALSE	34	0	25	2	0	0	0	0	FALSE	TRUE	FALSE	FALSE
BAG4	FALSE	14	0	8	0	0	0	0	0	FALSE	FALSE	FALSE	FALSE
BAK1	FALSE	7	0	5	0	9	0	4	0	FALSE	FALSE	FALSE	FALSE
BAMBI	FALSE	0	0	0	0	14	3	4	4	FALSE	FALSE	TRUE	TRUE
BANF1	FALSE	21	0	23	2	0	0	0	0	FALSE	TRUE	FALSE	FALSE
BARD1	FALSE	1	0	6	0	0	0	0	0	FALSE	FALSE	FALSE	FALSE
BARX1	TRUE	5	0	4	0	0	0	0	0	FALSE	FALSE	FALSE	FALSE
BARX2	FALSE	3	0	5	0	5	0	3	0	FALSE	FALSE	FALSE	FALSE
BASP1	FALSE	0	0	0	0	18	0	7	3	FALSE	FALSE	FALSE	TRUE
BATF3	TRUE	17	0	11	0	16	0	14	0	FALSE	FALSE	FALSE	FALSE
BAX	FALSE	0	0	0	0	4	0	4	0	FALSE	FALSE	FALSE	FALSE
BAZ1A	FALSE	4	0	6	0	0	0	0	0	FALSE	FALSE	FALSE	FALSE
BAZ1B	FALSE	9	0	7	0	0	0	0	0	FALSE	FALSE	FALSE	FALSE
BAZ2A	FALSE	0	0	0	0	35	0	20	0	FALSE	FALSE	FALSE	FALSE
BAZ2B	FALSE	11	0	7	1	0	0	0	0	FALSE	TRUE	FALSE	FALSE
BBC3	TRUE	0	0	0	0	4	0	2	0	FALSE	FALSE	FALSE	FALSE
BBS1	FALSE	12	0	11	0	0	0	0	0	FALSE	FALSE	FALSE	FALSE
BBS10	FALSE	4	0	2	0	0	0	0	0	FALSE	FALSE	FALSE	FALSE
BBS2	FALSE	0	0	1	0	2	0	2	0	FALSE	FALSE	FALSE	FALSE
BBX	FALSE	6	0	2	0	0	0	0	0	FALSE	FALSE	FALSE	FALSE
BCAM	FALSE	30	0	19	0	4	0	1	0	FALSE	FALSE	FALSE	FALSE
BCAP29	FALSE	7	1	4	1	0	0	0	0	TRUE	TRUE	FALSE	FALSE
BCAR1	FALSE	5	0	4	0	3	0	2	0	FALSE	FALSE	FALSE	FALSE
BCAR3	TRUE	4	0	3	1	0	0	0	0	FALSE	TRUE	FALSE	FALSE
BCAS2	FALSE	7	0	10	0	0	0	0	0	FALSE	FALSE	FALSE	FALSE
BCAT2	FALSE	6	0	4	0	9	0	4	0	FALSE	FALSE	FALSE	FALSE
BCCIP	FALSE	1	0	2	0	0	0	0	0	FALSE	FALSE	FALSE	FALSE
BCDIN3D	FALSE	8	0	5	0	0	0	0	0	FALSE	FALSE	FALSE	FALSE
BCDIN3D-AS1	TRUE	8	0	5	0	5	0	3	0	FALSE	FALSE	FALSE	FALSE
BCKDHA	FALSE	0	0	0	0	0	0	0	0	FALSE	FALSE	FALSE	FALSE
BCKDHB	FALSE	3	0	4	0	0	0	0	0	FALSE	FALSE	FALSE	FALSE
BCL2	TRUE	6	0	14	0	18	0	20	0	FALSE	FALSE	FALSE	FALSE
BCL2L1	FALSE	10	0	12	0	2	0	6	0	FALSE	FALSE	FALSE	FALSE
BCL2L11	FALSE	17	0	22	0	0	0	0	0	FALSE	FALSE	FALSE	FALSE
BCL2L12	FALSE	21	0	13	0	13	0	8	0	FALSE	FALSE	FALSE	FALSE
BCL2L13	FALSE	1	0	1	0	0	0	0	0	FALSE	FALSE	FALSE	FALSE
BCL2L15	FALSE	0	0	0	0	0	0	0	0	FALSE	FALSE	FALSE	FALSE
BCL2L2	FALSE	0	0	0	0	0	0	0	0	FALSE	FALSE	FALSE	FALSE
BCL3	FALSE	0	0	0	0	10	0	8	0	FALSE	FALSE	FALSE	FALSE
BCL6	FALSE	0	0	0	0	15	4	6	3	FALSE	FALSE	TRUE	TRUE
BCL7A	FALSE	17	0	13	0	0	0	0	0	FALSE	FALSE	FALSE	FALSE
BCL7B	FALSE	9	0	7	0	0	0	0	0	FALSE	FALSE	FALSE	FALSE
BCL7C	FALSE	8	0	5	0	0	0	0	0	FALSE	FALSE	FALSE	FALSE
BCL9	FALSE	28	1	9	0	23	1	7	0	TRUE	FALSE	TRUE	FALSE
BCL9L	FALSE	24	0	21	1	0	0	0	0	FALSE	TRUE	FALSE	FALSE
BCLAF1	FALSE	0	0	0	0	0	0	0	0	FALSE	FALSE	FALSE	FALSE
BCOR	FALSE	13	0	12	0	0	0	0	0	FALSE	FALSE	FALSE	FALSE
BCORL1	FALSE	19	1	15	0	18	1	13	0	TRUE	FALSE	TRUE	FALSE
BCR	FALSE	16	0	13	0	7	0	4	0	FALSE	FALSE	FALSE	FALSE
BCYRN1	FALSE	0	0	0	0	17	0	7	1	FALSE	FALSE	FALSE	TRUE
BDP1	FALSE	13	0	8	3	0	0	0	0	FALSE	TRUE	FALSE	FALSE
BECN1	FALSE	8	0	7	0	0	0	0	0	FALSE	FALSE	FALSE	FALSE
BEND6	FALSE	34	0	25	2	0	0	0	0	FALSE	TRUE	FALSE	FALSE
BEND7	TRUE	7	0	1	0	0	0	0	0	FALSE	FALSE	FALSE	FALSE
BEST1	FALSE	4	0	6	0	7	0	6	0	FALSE	FALSE	FALSE	FALSE
BET1	FALSE	14	4	2	1	0	0	0	0	TRUE	TRUE	FALSE	FALSE
BET1L	FALSE	25	0	27	2	0	0	0	0	FALSE	TRUE	FALSE	FALSE
BFSP2	TRUE	0	0	0	0	18	0	3	0	FALSE	FALSE	FALSE	FALSE
BHLHB9	FALSE	8	0	7	0	0	0	0	0	FALSE	FALSE	FALSE	FALSE
BHLHE22	FALSE	0	0	0	0	25	2	17	1	FALSE	FALSE	TRUE	TRUE
BHLHE40	FALSE	7	0	7	0	7	0	8	0	FALSE	FALSE	FALSE	FALSE
BHLHE40-AS1	FALSE	7	0	7	0	7	0	8	0	FALSE	FALSE	FALSE	FALSE
BHLHE41	FALSE	0	0	0	0	12	0	6	1	FALSE	FALSE	FALSE	TRUE
BICD1	FALSE	11	0	12	1	18	0	20	1	FALSE	TRUE	FALSE	TRUE
BICD2	FALSE	0	0	0	0	4	0	4	0	FALSE	FALSE	FALSE	FALSE
BIK	FALSE	12	0	9	1	0	0	0	0	FALSE	TRUE	FALSE	FALSE
BIN2	FALSE	0	0	0	0	13	1	17	0	FALSE	FALSE	TRUE	FALSE
BIN3	FALSE	0	0	0	0	14	0	6	0	FALSE	FALSE	FALSE	FALSE
BIRC2	FALSE	24	0	10	0	7	0	7	0	FALSE	FALSE	FALSE	FALSE
BIRC3	TRUE	24	0	10	0	0	0	0	0	FALSE	FALSE	FALSE	FALSE
BIRC6	FALSE	13	0	9	0	0	0	0	0	FALSE	FALSE	FALSE	FALSE
BLCAP	FALSE	39	0	11	0	13	0	8	0	FALSE	FALSE	FALSE	FALSE
BLK	FALSE	18	0	12	0	13	0	11	1	FALSE	FALSE	FALSE	TRUE
BLM	FALSE	15	0	14	1	0	0	0	0	FALSE	TRUE	FALSE	FALSE
BLMH	FALSE	2	0	1	0	0	0	0	0	FALSE	FALSE	FALSE	FALSE
BLOC1S3	FALSE	30	0	19	0	0	0	0	0	FALSE	FALSE	FALSE	FALSE
BLOC1S4	FALSE	2	0	3	0	0	0	0	0	FALSE	FALSE	FALSE	FALSE
BLOC1S6	FALSE	0	0	0	0	0	0	0	0	FALSE	FALSE	FALSE	FALSE
BLVRA	TRUE	18	0	19	0	0	0	0	0	FALSE	FALSE	FALSE	FALSE
BLVRB	FALSE	4	0	6	0	16	0	11	0	FALSE	FALSE	FALSE	FALSE
BLZF1	FALSE	1	0	1	0	0	0	0	0	FALSE	FALSE	FALSE	FALSE
BMF	TRUE	8	0	11	0	9	0	8	0	FALSE	FALSE	FALSE	FALSE
BMI1	FALSE	6	0	7	0	23	0	18	1	FALSE	FALSE	FALSE	TRUE
BMP1	TRUE	10	0	5	0	0	0	0	0	FALSE	FALSE	FALSE	FALSE
BMP2	FALSE	0	0	0	0	11	0	6	0	FALSE	FALSE	FALSE	FALSE
BMP2K	FALSE	2	0	5	0	0	0	0	0	FALSE	FALSE	FALSE	FALSE
BMP4	TRUE	5	0	1	1	0	0	0	0	FALSE	TRUE	FALSE	FALSE
BMP6	TRUE	0	0	0	0	12	0	10	2	FALSE	FALSE	FALSE	TRUE
BMP7	TRUE	11	0	3	0	13	0	5	0	FALSE	FALSE	FALSE	FALSE
BMP8A	TRUE	24	0	17	5	0	0	0	0	FALSE	TRUE	FALSE	FALSE
BMPR1A	FALSE	9	0	4	0	0	0	0	0	FALSE	FALSE	FALSE	FALSE
BMPR1B	TRUE	2	2	0	0	0	0	0	0	TRUE	FALSE	FALSE	FALSE
BMS1	FALSE	36	0	11	0	0	0	0	0	FALSE	FALSE	FALSE	FALSE
BMS1P20	FALSE	7	0	2	1	0	0	0	0	FALSE	TRUE	FALSE	FALSE
BMS1P5	FALSE	3	0	1	0	0	0	0	0	FALSE	FALSE	FALSE	FALSE
BNC2	TRUE	12	1	11	1	0	0	0	0	TRUE	TRUE	FALSE	FALSE
BNIP1	FALSE	3	0	1	0	0	0	0	0	FALSE	FALSE	FALSE	FALSE
BNIP3L	FALSE	7	0	6	0	0	0	0	0	FALSE	FALSE	FALSE	FALSE
BNIPL	FALSE	29	0	22	1	15	0	11	0	FALSE	TRUE	FALSE	FALSE
BOD1	FALSE	0	0	0	0	0	0	0	0	FALSE	FALSE	FALSE	FALSE
BOLA1	FALSE	0	0	0	0	19	0	12	0	FALSE	FALSE	FALSE	FALSE
BOLA3	FALSE	28	0	20	2	16	0	10	2	FALSE	TRUE	FALSE	TRUE
BOLA3-AS1	FALSE	28	0	20	2	16	0	10	2	FALSE	TRUE	FALSE	TRUE
BOLL	TRUE	0	0	0	0	9	0	5	1	FALSE	FALSE	FALSE	TRUE
BOP1	FALSE	11	0	5	0	0	0	0	0	FALSE	FALSE	FALSE	FALSE
BORCS7	FALSE	17	0	13	0	5	0	4	0	FALSE	FALSE	FALSE	FALSE
BPGM	FALSE	21	5	5	0	0	0	0	0	TRUE	FALSE	FALSE	FALSE
BPHL	FALSE	32	0	21	0	0	0	0	0	FALSE	FALSE	FALSE	FALSE
BPNT1	FALSE	12	0	9	0	0	0	0	0	FALSE	FALSE	FALSE	FALSE
BPTF	FALSE	6	0	1	0	0	0	0	0	FALSE	FALSE	FALSE	FALSE
BRAF	FALSE	0	0	0	0	6	1	4	0	FALSE	FALSE	TRUE	FALSE
BRAP	FALSE	17	0	16	0	0	0	0	0	FALSE	FALSE	FALSE	FALSE
BRCA1	FALSE	1	0	1	0	0	0	0	0	FALSE	FALSE	FALSE	FALSE
BRCC3	FALSE	15	0	16	0	0	0	0	0	FALSE	FALSE	FALSE	FALSE
BRD4	FALSE	11	0	10	1	0	0	0	0	FALSE	TRUE	FALSE	FALSE
BRD7	FALSE	11	0	4	0	0	0	0	0	FALSE	FALSE	FALSE	FALSE
BRD8	FALSE	0	0	0	0	0	0	0	0	FALSE	FALSE	FALSE	FALSE
BRE	FALSE	6	0	8	0	0	0	0	0	FALSE	FALSE	FALSE	FALSE
BRF1	FALSE	30	1	21	3	2	0	1	0	TRUE	TRUE	FALSE	FALSE
BRF2	FALSE	0	0	0	0	11	0	8	0	FALSE	FALSE	FALSE	FALSE
BRI3BP	FALSE	24	0	18	1	0	0	0	0	FALSE	TRUE	FALSE	FALSE
BRICD5	FALSE	43	0	25	0	0	0	0	0	FALSE	FALSE	FALSE	FALSE
BRINP2	TRUE	20	0	8	4	27	0	12	4	FALSE	TRUE	FALSE	TRUE
BRIP1	FALSE	3	0	6	1	0	0	0	0	FALSE	TRUE	FALSE	FALSE
BRK1	FALSE	5	0	10	0	0	0	0	0	FALSE	FALSE	FALSE	FALSE
BROX	FALSE	6	0	3	0	0	0	0	0	FALSE	FALSE	FALSE	FALSE
BRPF1	FALSE	12	0	13	1	0	0	0	0	FALSE	TRUE	FALSE	FALSE
BRPF3	FALSE	9	0	6	0	5	0	2	0	FALSE	FALSE	FALSE	FALSE
BRSK1	FALSE	1	0	2	0	0	0	0	0	FALSE	FALSE	FALSE	FALSE
BRWD1	FALSE	0	0	0	0	0	0	0	0	FALSE	FALSE	FALSE	FALSE
BRWD3	FALSE	4	0	1	0	0	0	0	0	FALSE	FALSE	FALSE	FALSE
BSCL2	FALSE	15	0	19	2	0	0	0	0	FALSE	TRUE	FALSE	FALSE
BSG	FALSE	42	0	28	2	0	0	0	0	FALSE	TRUE	FALSE	FALSE
BSN-AS2	FALSE	1	0	1	0	0	0	0	0	FALSE	FALSE	FALSE	FALSE
BSPRY	FALSE	7	0	11	0	16	0	14	0	FALSE	FALSE	FALSE	FALSE
BTBD1	FALSE	3	0	2	0	0	0	0	0	FALSE	FALSE	FALSE	FALSE
BTBD2	FALSE	0	0	0	0	0	0	0	0	FALSE	FALSE	FALSE	FALSE
BTBD3	FALSE	18	0	16	0	0	0	0	0	FALSE	FALSE	FALSE	FALSE
BTBD6	FALSE	30	1	21	3	0	0	0	0	TRUE	TRUE	FALSE	FALSE
BTBD9	FALSE	24	0	14	0	0	0	0	0	FALSE	FALSE	FALSE	FALSE
BTF3L4	FALSE	6	0	4	0	0	0	0	0	FALSE	FALSE	FALSE	FALSE
BTG1	FALSE	2	0	2	0	0	0	0	0	FALSE	FALSE	FALSE	FALSE
BTG2	FALSE	18	1	5	0	13	1	3	0	TRUE	FALSE	TRUE	FALSE
BTG4	TRUE	26	0	20	2	12	0	9	1	FALSE	TRUE	FALSE	TRUE
BTN2A1	FALSE	13	0	21	0	19	1	27	0	FALSE	FALSE	TRUE	FALSE
BTN2A2	TRUE	13	0	21	0	19	1	27	0	FALSE	FALSE	TRUE	FALSE
BTN2A3P	FALSE	13	0	21	0	19	1	27	0	FALSE	FALSE	TRUE	FALSE
BTN3A1	FALSE	13	0	21	0	19	1	27	0	FALSE	FALSE	TRUE	FALSE
BTN3A2	FALSE	13	0	21	0	19	1	27	0	FALSE	FALSE	TRUE	FALSE
BTN3A3	FALSE	13	0	21	0	19	1	27	0	FALSE	FALSE	TRUE	FALSE
BTNL9	TRUE	13	0	9	0	0	0	0	0	FALSE	FALSE	FALSE	FALSE
BTRC	FALSE	16	0	5	0	13	0	4	0	FALSE	FALSE	FALSE	FALSE
BUB1	FALSE	17	0	22	0	0	0	0	0	FALSE	FALSE	FALSE	FALSE
BUB1B	FALSE	8	0	11	0	9	0	8	0	FALSE	FALSE	FALSE	FALSE
BUB3	FALSE	15	0	6	0	16	0	5	0	FALSE	FALSE	FALSE	FALSE
BYSL	FALSE	3	0	4	0	7	0	7	0	FALSE	FALSE	FALSE	FALSE
BZRAP1	FALSE	0	0	0	0	11	0	3	1	FALSE	FALSE	FALSE	TRUE
BZRAP1-AS1	FALSE	0	0	0	0	11	0	3	1	FALSE	FALSE	FALSE	TRUE
BZW1	FALSE	0	0	0	0	0	0	0	0	FALSE	FALSE	FALSE	FALSE
BZW2	FALSE	5	0	4	0	0	0	0	0	FALSE	FALSE	FALSE	FALSE
C10orf11	TRUE	0	0	3	0	0	0	0	0	FALSE	FALSE	FALSE	FALSE
C10orf12	FALSE	7	0	4	0	0	0	0	0	FALSE	FALSE	FALSE	FALSE
C10orf35	FALSE	14	0	2	0	4	0	1	0	FALSE	FALSE	FALSE	FALSE
C10orf54	FALSE	16	0	4	1	0	0	0	0	FALSE	TRUE	FALSE	FALSE
C10orf76	FALSE	0	0	0	0	8	0	3	0	FALSE	FALSE	FALSE	FALSE
C10orf91	FALSE	19	0	11	0	8	0	7	0	FALSE	FALSE	FALSE	FALSE
C11orf1	FALSE	26	0	20	2	0	0	0	0	FALSE	TRUE	FALSE	FALSE
C11orf24	FALSE	10	0	12	0	0	0	0	0	FALSE	FALSE	FALSE	FALSE
C11orf30	FALSE	30	0	15	0	0	0	0	0	FALSE	FALSE	FALSE	FALSE
C11orf31	FALSE	0	0	0	0	11	1	6	3	FALSE	FALSE	TRUE	TRUE
C11orf45	TRUE	0	0	0	0	4	0	1	0	FALSE	FALSE	FALSE	FALSE
C11orf49	FALSE	3	0	1	0	2	0	2	0	FALSE	FALSE	FALSE	FALSE
C11orf57	FALSE	26	0	20	2	0	0	0	0	FALSE	TRUE	FALSE	FALSE
C11orf63	FALSE	8	0	4	0	0	0	0	0	FALSE	FALSE	FALSE	FALSE
C11orf65	FALSE	3	0	4	0	0	0	0	0	FALSE	FALSE	FALSE	FALSE
C11orf68	FALSE	21	0	23	2	0	0	0	0	FALSE	TRUE	FALSE	FALSE
C11orf73	FALSE	0	0	0	0	12	0	12	0	FALSE	FALSE	FALSE	FALSE
C11orf80	FALSE	12	0	11	0	0	0	0	0	FALSE	FALSE	FALSE	FALSE
C12orf10	FALSE	37	0	33	0	24	0	19	0	FALSE	FALSE	FALSE	FALSE
C12orf4	FALSE	18	2	11	1	0	0	0	0	TRUE	TRUE	FALSE	FALSE
C12orf43	FALSE	30	0	16	0	0	0	0	0	FALSE	FALSE	FALSE	FALSE
C12orf45	FALSE	10	0	8	1	0	0	0	0	FALSE	TRUE	FALSE	FALSE
C12orf57	FALSE	13	0	13	1	0	0	0	0	FALSE	TRUE	FALSE	FALSE
C12orf66	TRUE	7	1	1	0	13	1	1	0	TRUE	FALSE	TRUE	FALSE
C12orf73	FALSE	1	0	3	0	0	0	0	0	FALSE	FALSE	FALSE	FALSE
C12orf76	FALSE	8	0	3	0	0	0	0	0	FALSE	FALSE	FALSE	FALSE
C14orf132	TRUE	13	1	4	0	0	0	0	0	TRUE	FALSE	FALSE	FALSE
C14orf159	FALSE	11	0	12	1	10	0	8	0	FALSE	TRUE	FALSE	FALSE
C14orf169	FALSE	6	0	5	0	0	0	0	0	FALSE	FALSE	FALSE	FALSE
C14orf79	FALSE	30	1	21	3	6	0	5	0	TRUE	TRUE	FALSE	FALSE
C14orf93	FALSE	0	0	0	0	0	0	0	0	FALSE	FALSE	FALSE	FALSE
C15orf32	FALSE	2	0	2	0	0	0	0	0	FALSE	FALSE	FALSE	FALSE
C15orf39	FALSE	0	0	0	0	5	0	11	1	FALSE	FALSE	FALSE	TRUE
C15orf40	FALSE	3	0	2	0	0	0	0	0	FALSE	FALSE	FALSE	FALSE
C15orf41	FALSE	0	0	1	0	0	0	0	0	FALSE	FALSE	FALSE	FALSE
C15orf57	FALSE	3	0	3	0	0	0	0	0	FALSE	FALSE	FALSE	FALSE
C15orf62	FALSE	0	0	0	0	12	0	12	0	FALSE	FALSE	FALSE	FALSE
C15orf65	TRUE	7	0	3	0	0	0	0	0	FALSE	FALSE	FALSE	FALSE
C16orf52	FALSE	29	1	15	2	40	1	23	3	TRUE	TRUE	TRUE	TRUE
C16orf58	FALSE	19	1	8	0	0	0	0	0	TRUE	FALSE	FALSE	FALSE
C16orf59	FALSE	43	0	25	0	0	0	0	0	FALSE	FALSE	FALSE	FALSE
C16orf62	FALSE	0	0	0	0	9	0	6	0	FALSE	FALSE	FALSE	FALSE
C16orf70	FALSE	2	0	1	0	0	0	0	0	FALSE	FALSE	FALSE	FALSE
C16orf71	FALSE	19	2	17	2	0	0	0	0	TRUE	TRUE	FALSE	FALSE
C16orf86	FALSE	24	0	17	0	7	0	6	1	FALSE	FALSE	FALSE	TRUE
C16orf91	FALSE	4	0	2	0	0	0	0	0	FALSE	FALSE	FALSE	FALSE
C16orf96	FALSE	19	2	17	2	0	0	0	0	TRUE	TRUE	FALSE	FALSE
C17orf100	FALSE	6	0	2	0	0	0	0	0	FALSE	FALSE	FALSE	FALSE
C17orf53	FALSE	17	0	17	0	2	0	4	0	FALSE	FALSE	FALSE	FALSE
C17orf62	FALSE	35	0	29	8	12	0	14	4	FALSE	TRUE	FALSE	TRUE
C17orf75	FALSE	9	0	15	2	0	0	0	0	FALSE	TRUE	FALSE	FALSE
C17orf80	FALSE	13	0	7	1	0	0	0	0	FALSE	TRUE	FALSE	FALSE
C17orf96	FALSE	9	0	18	0	0	0	0	0	FALSE	FALSE	FALSE	FALSE
C17orf97	FALSE	8	0	11	1	0	0	0	0	FALSE	TRUE	FALSE	FALSE
C18orf25	FALSE	0	0	0	0	18	0	9	1	FALSE	FALSE	FALSE	TRUE
C18orf54	FALSE	0	0	0	0	0	0	0	0	FALSE	FALSE	FALSE	FALSE
C19orf25	FALSE	3	0	2	0	0	0	0	0	FALSE	FALSE	FALSE	FALSE
C19orf47	FALSE	0	0	0	0	16	0	11	0	FALSE	FALSE	FALSE	FALSE
C19orf48	FALSE	3	0	2	0	0	0	0	0	FALSE	FALSE	FALSE	FALSE
C19orf54	FALSE	0	0	0	0	0	0	0	0	FALSE	FALSE	FALSE	FALSE
C19orf57	FALSE	1	0	2	0	14	0	11	1	FALSE	FALSE	FALSE	TRUE
C19orf60	FALSE	17	0	11	0	25	0	12	0	FALSE	FALSE	FALSE	FALSE
C19orf66	FALSE	6	0	4	0	0	0	0	0	FALSE	FALSE	FALSE	FALSE
C19orf68	FALSE	7	0	2	0	0	0	0	0	FALSE	FALSE	FALSE	FALSE
C19orf73	FALSE	0	0	0	0	20	0	9	2	FALSE	FALSE	FALSE	TRUE
C1GALT1	FALSE	9	0	11	0	9	0	11	0	FALSE	FALSE	FALSE	FALSE
C1GALT1C1	FALSE	0	0	0	0	4	0	3	0	FALSE	FALSE	FALSE	FALSE
C1QL4	FALSE	15	0	9	0	14	0	7	0	FALSE	FALSE	FALSE	FALSE
C1QTNF6	TRUE	0	0	0	0	0	0	0	0	FALSE	FALSE	FALSE	FALSE
C1QTNF9B-AS1	FALSE	0	0	0	0	0	0	0	0	FALSE	FALSE	FALSE	FALSE
C1orf106	FALSE	15	0	10	0	16	0	15	0	FALSE	FALSE	FALSE	FALSE
C1orf109	FALSE	11	1	7	1	0	0	0	0	TRUE	TRUE	FALSE	FALSE
C1orf122	FALSE	11	1	7	1	0	0	0	0	TRUE	TRUE	FALSE	FALSE
C1orf159	FALSE	34	0	20	2	0	0	0	0	FALSE	TRUE	FALSE	FALSE
C1orf189	FALSE	0	0	0	0	29	0	27	2	FALSE	FALSE	FALSE	TRUE
C1orf198	FALSE	16	0	7	0	0	0	0	0	FALSE	FALSE	FALSE	FALSE
C1orf204	FALSE	0	0	0	0	120	2	74	0	FALSE	FALSE	TRUE	FALSE
C1orf21	FALSE	15	1	13	0	19	1	17	0	TRUE	FALSE	TRUE	FALSE
C1orf216	FALSE	0	0	0	0	5	0	4	0	FALSE	FALSE	FALSE	FALSE
C1orf220	FALSE	6	0	3	0	14	0	7	0	FALSE	FALSE	FALSE	FALSE
C1orf226	TRUE	19	0	13	2	21	0	16	2	FALSE	TRUE	FALSE	TRUE
C1orf233	FALSE	13	0	14	2	0	0	0	0	FALSE	TRUE	FALSE	FALSE
C1orf27	FALSE	0	0	0	0	0	0	0	0	FALSE	FALSE	FALSE	FALSE
C1orf43	FALSE	0	0	0	0	29	0	27	2	FALSE	FALSE	FALSE	TRUE
C1orf53	FALSE	3	0	1	0	0	0	0	0	FALSE	FALSE	FALSE	FALSE
C1orf54	FALSE	0	0	0	0	37	0	29	1	FALSE	FALSE	FALSE	TRUE
C1orf56	TRUE	0	0	0	0	15	0	11	0	FALSE	FALSE	FALSE	FALSE
C1orf74	FALSE	12	1	6	1	0	0	0	0	TRUE	TRUE	FALSE	FALSE
C20orf194	TRUE	3	0	3	0	0	0	0	0	FALSE	FALSE	FALSE	FALSE
C20orf196	FALSE	6	0	4	0	0	0	0	0	FALSE	FALSE	FALSE	FALSE
C20orf203	FALSE	19	0	15	1	7	0	5	1	FALSE	TRUE	FALSE	TRUE
C20orf24	FALSE	2	0	2	0	0	0	0	0	FALSE	FALSE	FALSE	FALSE
C20orf96	FALSE	17	0	12	0	0	0	0	0	FALSE	FALSE	FALSE	FALSE
C21orf58	FALSE	26	0	21	0	0	0	0	0	FALSE	FALSE	FALSE	FALSE
C21orf62-AS1	FALSE	0	0	3	0	0	0	0	0	FALSE	FALSE	FALSE	FALSE
C21orf91	FALSE	3	0	4	1	0	0	0	0	FALSE	TRUE	FALSE	FALSE
C22orf39	FALSE	20	0	10	0	0	0	0	0	FALSE	FALSE	FALSE	FALSE
C22orf46	FALSE	0	0	0	0	9	0	9	1	FALSE	FALSE	FALSE	TRUE
C2CD2	FALSE	10	0	5	2	0	0	0	0	FALSE	TRUE	FALSE	FALSE
C2CD2L	FALSE	24	0	21	1	0	0	0	0	FALSE	TRUE	FALSE	FALSE
C2CD3	FALSE	14	0	5	1	0	0	0	0	FALSE	TRUE	FALSE	FALSE
C2CD5	FALSE	7	0	5	2	0	0	0	0	FALSE	TRUE	FALSE	FALSE
C2orf15	FALSE	14	0	9	0	0	0	0	0	FALSE	FALSE	FALSE	FALSE
C2orf42	FALSE	0	0	0	0	0	0	0	0	FALSE	FALSE	FALSE	FALSE
C2orf44	FALSE	5	0	7	0	0	0	0	0	FALSE	FALSE	FALSE	FALSE
C2orf48	TRUE	0	0	0	0	14	0	4	0	FALSE	FALSE	FALSE	FALSE
C2orf68	FALSE	0	0	0	0	0	0	0	0	FALSE	FALSE	FALSE	FALSE
C2orf74	FALSE	0	0	0	0	0	0	0	0	FALSE	FALSE	FALSE	FALSE
C2orf81	TRUE	28	0	20	2	0	0	0	0	FALSE	TRUE	FALSE	FALSE
C3AR1	FALSE	19	5	5	0	2	0	1	0	TRUE	FALSE	FALSE	FALSE
C3orf18	FALSE	0	0	0	0	0	0	0	0	FALSE	FALSE	FALSE	FALSE
C3orf58	FALSE	2	0	1	0	0	0	0	0	FALSE	FALSE	FALSE	FALSE
C3orf62	FALSE	7	0	8	1	0	0	0	0	FALSE	TRUE	FALSE	FALSE
C3orf67	TRUE	3	0	1	0	0	0	0	0	FALSE	FALSE	FALSE	FALSE
C3orf70	TRUE	1	0	1	0	3	0	2	0	FALSE	FALSE	FALSE	FALSE
C3orf80	FALSE	9	0	7	0	0	0	0	0	FALSE	FALSE	FALSE	FALSE
C4BPB	TRUE	0	0	0	0	17	0	9	2	FALSE	FALSE	FALSE	TRUE
C4orf27	FALSE	1	0	1	0	0	0	0	0	FALSE	FALSE	FALSE	FALSE
C4orf3	FALSE	9	0	3	0	0	0	0	0	FALSE	FALSE	FALSE	FALSE
C4orf32	TRUE	0	0	0	0	5	0	4	0	FALSE	FALSE	FALSE	FALSE
C4orf33	FALSE	9	0	1	0	0	0	0	0	FALSE	FALSE	FALSE	FALSE
C4orf36	FALSE	0	0	0	0	12	0	7	4	FALSE	FALSE	FALSE	TRUE
C4orf47	FALSE	2	0	12	1	0	0	0	0	FALSE	TRUE	FALSE	FALSE
C4orf48	FALSE	18	0	21	0	0	0	0	0	FALSE	FALSE	FALSE	FALSE
C5	TRUE	30	0	18	2	14	0	10	1	FALSE	TRUE	FALSE	TRUE
C5orf22	FALSE	6	0	2	0	0	0	0	0	FALSE	FALSE	FALSE	FALSE
C5orf28	FALSE	16	0	10	0	0	0	0	0	FALSE	FALSE	FALSE	FALSE
C5orf30	FALSE	7	0	6	0	0	0	0	0	FALSE	FALSE	FALSE	FALSE
C5orf34	FALSE	16	0	10	0	0	0	0	0	FALSE	FALSE	FALSE	FALSE
C5orf38	FALSE	11	0	11	0	0	0	0	0	FALSE	FALSE	FALSE	FALSE
C5orf42	FALSE	3	0	0	0	0	0	0	0	FALSE	FALSE	FALSE	FALSE
C5orf56	FALSE	0	0	0	0	11	0	5	0	FALSE	FALSE	FALSE	FALSE
C5orf63	FALSE	11	1	8	2	0	0	0	0	TRUE	TRUE	FALSE	FALSE
C5orf66	FALSE	0	0	0	0	3	0	2	0	FALSE	FALSE	FALSE	FALSE
C6orf106	FALSE	12	0	12	1	0	0	0	0	FALSE	TRUE	FALSE	FALSE
C6orf226	FALSE	0	0	0	0	7	0	9	1	FALSE	FALSE	FALSE	TRUE
C6orf52	FALSE	2	0	6	0	0	0	0	0	FALSE	FALSE	FALSE	FALSE
C6orf89	FALSE	15	0	4	0	0	0	0	0	FALSE	FALSE	FALSE	FALSE
C6orf99	FALSE	18	0	11	0	0	0	0	0	FALSE	FALSE	FALSE	FALSE
C7orf13	FALSE	15	0	6	1	0	0	0	0	FALSE	TRUE	FALSE	FALSE
C7orf43	FALSE	0	0	0	0	15	1	11	0	FALSE	FALSE	TRUE	FALSE
C7orf49	FALSE	0	0	0	0	3	0	4	0	FALSE	FALSE	FALSE	FALSE
C7orf50	FALSE	14	0	6	0	9	0	8	0	FALSE	FALSE	FALSE	FALSE
C7orf57	TRUE	0	0	0	0	7	0	4	0	FALSE	FALSE	FALSE	FALSE
C7orf60	FALSE	20	3	9	0	0	0	0	0	TRUE	FALSE	FALSE	FALSE
C7orf77	TRUE	3	0	1	0	13	0	6	0	FALSE	FALSE	FALSE	FALSE
C8G	FALSE	21	0	18	1	20	0	17	0	FALSE	TRUE	FALSE	FALSE
C8orf33	FALSE	13	0	13	0	0	0	0	0	FALSE	FALSE	FALSE	FALSE
C8orf44	FALSE	12	0	11	1	0	0	0	0	FALSE	TRUE	FALSE	FALSE
C8orf48	FALSE	7	2	3	1	0	0	0	0	TRUE	TRUE	FALSE	FALSE
C8orf49	FALSE	18	0	12	0	0	0	0	0	FALSE	FALSE	FALSE	FALSE
C8orf58	FALSE	0	0	0	0	7	0	3	2	FALSE	FALSE	FALSE	TRUE
C8orf59	FALSE	9	0	6	1	0	0	0	0	FALSE	TRUE	FALSE	FALSE
C8orf76	FALSE	6	0	6	0	15	1	13	0	FALSE	FALSE	TRUE	FALSE
C8orf88	FALSE	4	0	2	0	0	0	0	0	FALSE	FALSE	FALSE	FALSE
C9orf114	FALSE	27	0	22	1	4	0	1	0	FALSE	TRUE	FALSE	FALSE
C9orf129	FALSE	16	0	10	0	10	0	4	0	FALSE	FALSE	FALSE	FALSE
C9orf142	FALSE	21	0	18	1	20	0	17	0	FALSE	TRUE	FALSE	FALSE
C9orf153	FALSE	8	1	5	1	0	0	0	0	TRUE	TRUE	FALSE	FALSE
C9orf172	FALSE	0	0	0	0	20	0	17	0	FALSE	FALSE	FALSE	FALSE
C9orf3	FALSE	8	0	4	0	12	0	4	0	FALSE	FALSE	FALSE	FALSE
C9orf40	FALSE	6	0	2	0	10	0	2	0	FALSE	FALSE	FALSE	FALSE
C9orf41-AS1	FALSE	6	0	2	0	10	0	2	0	FALSE	FALSE	FALSE	FALSE
C9orf43	FALSE	7	0	11	0	16	0	14	0	FALSE	FALSE	FALSE	FALSE
C9orf66	TRUE	19	0	11	0	0	0	0	0	FALSE	FALSE	FALSE	FALSE
C9orf69	FALSE	17	0	5	0	0	0	0	0	FALSE	FALSE	FALSE	FALSE
C9orf85	FALSE	11	5	5	1	0	0	0	0	TRUE	TRUE	FALSE	FALSE
C9orf89	FALSE	16	0	10	0	0	0	0	0	FALSE	FALSE	FALSE	FALSE
C9orf9	TRUE	10	0	5	0	0	0	0	0	FALSE	FALSE	FALSE	FALSE
C9orf91	FALSE	0	0	0	0	0	0	0	0	FALSE	FALSE	FALSE	FALSE
CA11	FALSE	0	0	0	0	0	0	0	0	FALSE	FALSE	FALSE	FALSE
CA13	TRUE	1	0	1	0	0	0	0	0	FALSE	FALSE	FALSE	FALSE
CA5B	FALSE	11	0	5	0	0	0	0	0	FALSE	FALSE	FALSE	FALSE
CA5BP1	FALSE	11	0	5	0	0	0	0	0	FALSE	FALSE	FALSE	FALSE
CA8	FALSE	0	0	0	0	0	0	0	0	FALSE	FALSE	FALSE	FALSE
CAB39L	FALSE	16	0	12	0	5	0	8	0	FALSE	FALSE	FALSE	FALSE
CABLES1	FALSE	8	0	9	0	6	0	7	0	FALSE	FALSE	FALSE	FALSE
CABLES2	FALSE	49	0	28	3	0	0	0	0	FALSE	TRUE	FALSE	FALSE
CACHD1	TRUE	1	0	1	0	0	0	0	0	FALSE	FALSE	FALSE	FALSE
CACNA1A	TRUE	8	0	0	0	0	0	0	0	FALSE	FALSE	FALSE	FALSE
CACNA1C-AS1	FALSE	0	0	0	0	0	0	0	0	FALSE	FALSE	FALSE	FALSE
CACNA2D1	TRUE	8	2	6	4	28	2	29	4	TRUE	TRUE	TRUE	TRUE
CACNB3	TRUE	0	0	0	0	4	0	5	0	FALSE	FALSE	FALSE	FALSE
CACUL1	FALSE	9	0	5	1	0	0	0	0	FALSE	TRUE	FALSE	FALSE
CACYBP	FALSE	0	0	0	0	10	1	12	0	FALSE	FALSE	TRUE	FALSE
CAD	FALSE	10	0	10	0	9	0	8	0	FALSE	FALSE	FALSE	FALSE
CADM2	TRUE	6	0	1	0	0	0	0	0	FALSE	FALSE	FALSE	FALSE
CADPS2	TRUE	16	1	5	0	0	0	0	0	TRUE	FALSE	FALSE	FALSE
CALCOCO1	FALSE	0	0	0	0	33	0	16	1	FALSE	FALSE	FALSE	TRUE
CALCOCO2	FALSE	0	0	0	0	12	0	7	0	FALSE	FALSE	FALSE	FALSE
CALCRL	FALSE	0	0	0	0	0	0	0	0	FALSE	FALSE	FALSE	FALSE
CALHM1	TRUE	17	0	13	0	5	0	2	0	FALSE	FALSE	FALSE	FALSE
CALM1	FALSE	6	0	3	1	9	0	6	1	FALSE	TRUE	FALSE	TRUE
CALM2	FALSE	7	0	4	0	0	0	0	0	FALSE	FALSE	FALSE	FALSE
CALN1	FALSE	19	1	14	3	0	0	0	0	TRUE	TRUE	FALSE	FALSE
CALR	FALSE	17	0	14	0	0	0	0	0	FALSE	FALSE	FALSE	FALSE
CALU	FALSE	0	0	2	0	0	0	0	0	FALSE	FALSE	FALSE	FALSE
CAMK1	FALSE	12	0	13	1	0	0	0	0	FALSE	TRUE	FALSE	FALSE
CAMK1D	TRUE	30	1	15	1	17	0	12	1	TRUE	TRUE	FALSE	TRUE
CAMK2D	FALSE	13	1	16	1	0	0	0	0	TRUE	TRUE	FALSE	FALSE
CAMK2G	FALSE	0	0	0	0	11	0	7	1	FALSE	FALSE	FALSE	TRUE
CAMK2N2	FALSE	0	0	0	0	16	0	12	0	FALSE	FALSE	FALSE	FALSE
CAMK4	FALSE	7	0	3	1	0	0	0	0	FALSE	TRUE	FALSE	FALSE
CAMKK1	FALSE	11	0	3	1	0	0	0	0	FALSE	TRUE	FALSE	FALSE
CAMLG	FALSE	22	0	19	1	0	0	0	0	FALSE	TRUE	FALSE	FALSE
CAMSAP1	FALSE	17	0	5	0	0	0	0	0	FALSE	FALSE	FALSE	FALSE
CAMSAP2	FALSE	15	0	10	0	16	0	15	0	FALSE	FALSE	FALSE	FALSE
CAMSAP3	FALSE	6	0	4	0	0	0	0	0	FALSE	FALSE	FALSE	FALSE
CAMTA1	FALSE	0	0	0	0	0	0	0	0	FALSE	FALSE	FALSE	FALSE
CAMTA2	FALSE	9	0	11	0	0	0	0	0	FALSE	FALSE	FALSE	FALSE
CANX	FALSE	1	0	2	0	0	0	0	0	FALSE	FALSE	FALSE	FALSE
CAP1	FALSE	0	0	0	0	0	0	0	0	FALSE	FALSE	FALSE	FALSE
CAP2	TRUE	0	0	2	2	0	0	0	0	FALSE	TRUE	FALSE	FALSE
CAPG	FALSE	0	0	0	0	5	0	5	0	FALSE	FALSE	FALSE	FALSE
CAPN1	FALSE	0	0	0	0	2	0	1	0	FALSE	FALSE	FALSE	FALSE
CAPN10	FALSE	17	0	5	1	0	0	0	0	FALSE	TRUE	FALSE	FALSE
CAPN10-AS1	FALSE	17	0	5	1	0	0	0	0	FALSE	TRUE	FALSE	FALSE
CAPN14	FALSE	16	4	7	4	9	0	4	1	TRUE	TRUE	FALSE	TRUE
CAPN15	FALSE	19	0	16	0	0	0	0	0	FALSE	FALSE	FALSE	FALSE
CAPN3	FALSE	9	0	7	0	0	0	0	0	FALSE	FALSE	FALSE	FALSE
CAPN5	TRUE	15	0	1	0	0	0	0	0	FALSE	FALSE	FALSE	FALSE
CAPN7	FALSE	10	0	9	0	8	0	8	0	FALSE	FALSE	FALSE	FALSE
CAPRIN1	FALSE	15	0	7	0	0	0	0	0	FALSE	FALSE	FALSE	FALSE
CAPS	FALSE	43	1	32	1	0	0	0	0	TRUE	TRUE	FALSE	FALSE
CAPS2	FALSE	14	1	4	1	7	0	5	0	TRUE	TRUE	FALSE	FALSE
CAPZA1	FALSE	1	0	1	0	0	0	0	0	FALSE	FALSE	FALSE	FALSE
CAPZB	FALSE	19	0	8	0	0	0	0	0	FALSE	FALSE	FALSE	FALSE
CARD16	FALSE	1	0	3	0	0	0	0	0	FALSE	FALSE	FALSE	FALSE
CARD8	FALSE	0	0	0	0	0	0	0	0	FALSE	FALSE	FALSE	FALSE
CARD8-AS1	FALSE	0	0	0	0	0	0	0	0	FALSE	FALSE	FALSE	FALSE
CARF	FALSE	4	0	4	0	0	0	0	0	FALSE	FALSE	FALSE	FALSE
CARHSP1	FALSE	14	0	9	0	0	0	0	0	FALSE	FALSE	FALSE	FALSE
CARKD	FALSE	21	0	8	0	0	0	0	0	FALSE	FALSE	FALSE	FALSE
CARNMT1	FALSE	6	0	2	0	10	0	2	0	FALSE	FALSE	FALSE	FALSE
CARS	FALSE	5	0	3	0	0	0	0	0	FALSE	FALSE	FALSE	FALSE
CARS2	FALSE	21	0	8	0	0	0	0	0	FALSE	FALSE	FALSE	FALSE
CASC10	FALSE	0	0	0	0	10	1	9	1	FALSE	FALSE	TRUE	TRUE
CASC11	FALSE	0	0	0	0	16	0	21	1	FALSE	FALSE	FALSE	TRUE
CASC2	TRUE	15	0	9	1	0	0	0	0	FALSE	TRUE	FALSE	FALSE
CASC3	FALSE	35	0	26	0	0	0	0	0	FALSE	FALSE	FALSE	FALSE
CASC4	FALSE	14	0	7	0	0	0	0	0	FALSE	FALSE	FALSE	FALSE
CASC5	FALSE	3	0	3	0	0	0	0	0	FALSE	FALSE	FALSE	FALSE
CASK	FALSE	4	0	5	0	0	0	0	0	FALSE	FALSE	FALSE	FALSE
CASKIN2	FALSE	32	1	20	2	0	0	0	0	TRUE	TRUE	FALSE	FALSE
CASP1	FALSE	1	0	3	0	0	0	0	0	FALSE	FALSE	FALSE	FALSE
CASP10	FALSE	0	0	0	0	17	0	15	0	FALSE	FALSE	FALSE	FALSE
CASP2	FALSE	8	0	4	0	0	0	0	0	FALSE	FALSE	FALSE	FALSE
CASP3	FALSE	0	0	0	0	0	0	0	0	FALSE	FALSE	FALSE	FALSE
CASP4	TRUE	5	0	5	0	0	0	0	0	FALSE	FALSE	FALSE	FALSE
CASP6	TRUE	9	0	5	1	14	0	6	2	FALSE	TRUE	FALSE	TRUE
CASP8	FALSE	0	0	0	0	12	0	7	0	FALSE	FALSE	FALSE	FALSE
CASP9	FALSE	3	0	1	0	0	0	0	0	FALSE	FALSE	FALSE	FALSE
CATSPER2	FALSE	0	0	1	0	0	0	0	0	FALSE	FALSE	FALSE	FALSE
CAV1	FALSE	12	2	6	0	18	3	9	1	TRUE	FALSE	TRUE	TRUE
CAV2	FALSE	12	2	6	0	18	3	9	1	TRUE	FALSE	TRUE	TRUE
CBARP	FALSE	0	0	0	0	18	0	17	2	FALSE	FALSE	FALSE	TRUE
CBFA2T2	FALSE	0	0	0	0	13	0	12	0	FALSE	FALSE	FALSE	FALSE
CBFB	FALSE	0	0	0	0	0	0	0	0	FALSE	FALSE	FALSE	FALSE
CBL	FALSE	24	0	21	1	0	0	0	0	FALSE	TRUE	FALSE	FALSE
CBLB	FALSE	5	0	6	0	0	0	0	0	FALSE	FALSE	FALSE	FALSE
CBLL1	FALSE	7	1	4	1	0	0	0	0	TRUE	TRUE	FALSE	FALSE
CBLN3	FALSE	0	0	0	0	7	0	2	0	FALSE	FALSE	FALSE	FALSE
CBR3-AS1	FALSE	0	0	0	0	6	1	12	2	FALSE	FALSE	TRUE	TRUE
CBR4	FALSE	0	0	0	0	15	1	3	1	FALSE	FALSE	TRUE	TRUE
CBS	FALSE	9	0	10	1	0	0	0	0	FALSE	TRUE	FALSE	FALSE
CBWD1	FALSE	19	0	11	0	0	0	0	0	FALSE	FALSE	FALSE	FALSE
CBWD3	FALSE	8	0	3	0	0	0	0	0	FALSE	FALSE	FALSE	FALSE
CBX1	FALSE	24	0	12	3	11	0	8	2	FALSE	TRUE	FALSE	TRUE
CBX3	FALSE	10	0	8	0	22	0	18	0	FALSE	FALSE	FALSE	FALSE
CBX4	FALSE	0	0	0	0	0	0	0	0	FALSE	FALSE	FALSE	FALSE
CBX5	FALSE	24	0	10	0	14	0	9	0	FALSE	FALSE	FALSE	FALSE
CBX6	FALSE	0	0	0	0	0	0	0	0	FALSE	FALSE	FALSE	FALSE
CBX7	FALSE	19	0	13	1	0	0	0	0	FALSE	TRUE	FALSE	FALSE
CBX8	FALSE	0	0	0	0	0	0	0	0	FALSE	FALSE	FALSE	FALSE
CC2D1A	FALSE	1	0	2	0	14	0	11	1	FALSE	FALSE	FALSE	TRUE
CC2D1B	FALSE	12	1	5	0	0	0	0	0	TRUE	FALSE	FALSE	FALSE
CC2D2A	TRUE	3	0	0	0	0	0	0	0	FALSE	FALSE	FALSE	FALSE
CCAR1	FALSE	6	0	7	0	0	0	0	0	FALSE	FALSE	FALSE	FALSE
CCAR2	FALSE	0	0	0	0	7	0	3	2	FALSE	FALSE	FALSE	TRUE
CCBE1	TRUE	4	2	2	1	9	3	3	2	TRUE	TRUE	TRUE	TRUE
CCBL1	FALSE	27	0	22	1	4	0	1	0	FALSE	TRUE	FALSE	FALSE
CCDC103	FALSE	18	0	7	0	0	0	0	0	FALSE	FALSE	FALSE	FALSE
CCDC107	FALSE	14	0	10	1	0	0	0	0	FALSE	TRUE	FALSE	FALSE
CCDC109B	FALSE	0	0	0	0	14	0	6	2	FALSE	FALSE	FALSE	TRUE
CCDC110	TRUE	2	0	12	1	0	0	0	0	FALSE	TRUE	FALSE	FALSE
CCDC112	FALSE	4	0	3	1	0	0	0	0	FALSE	TRUE	FALSE	FALSE
CCDC113	TRUE	42	1	24	3	0	0	0	0	TRUE	TRUE	FALSE	FALSE
CCDC117	FALSE	15	0	8	0	0	0	0	0	FALSE	FALSE	FALSE	FALSE
CCDC12	FALSE	12	0	13	0	0	0	0	0	FALSE	FALSE	FALSE	FALSE
CCDC120	TRUE	16	0	12	0	0	0	0	0	FALSE	FALSE	FALSE	FALSE
CCDC121	FALSE	0	0	0	0	0	0	0	0	FALSE	FALSE	FALSE	FALSE
CCDC124	FALSE	0	0	0	0	4	0	1	0	FALSE	FALSE	FALSE	FALSE
CCDC125	FALSE	1	0	7	0	0	0	0	0	FALSE	FALSE	FALSE	FALSE
CCDC126	FALSE	0	0	0	0	3	0	1	0	FALSE	FALSE	FALSE	FALSE
CCDC127	FALSE	25	0	24	2	0	0	0	0	FALSE	TRUE	FALSE	FALSE
CCDC134	FALSE	0	0	0	0	9	0	9	1	FALSE	FALSE	FALSE	TRUE
CCDC14	FALSE	9	1	2	0	0	0	0	0	TRUE	FALSE	FALSE	FALSE
CCDC141	TRUE	12	0	14	0	0	0	0	0	FALSE	FALSE	FALSE	FALSE
CCDC142	FALSE	0	0	0	0	3	0	2	0	FALSE	FALSE	FALSE	FALSE
CCDC144A	FALSE	13	0	8	0	0	0	0	0	FALSE	FALSE	FALSE	FALSE
CCDC144B	FALSE	13	0	14	0	0	0	0	0	FALSE	FALSE	FALSE	FALSE
CCDC146	FALSE	5	0	4	1	2	0	3	1	FALSE	TRUE	FALSE	TRUE
CCDC148	TRUE	13	1	5	2	25	2	6	3	TRUE	TRUE	TRUE	TRUE
CCDC149	TRUE	12	0	8	1	0	0	0	0	FALSE	TRUE	FALSE	FALSE
CCDC150	FALSE	11	0	13	0	0	0	0	0	FALSE	FALSE	FALSE	FALSE
CCDC151	FALSE	9	0	4	0	3	0	1	0	FALSE	FALSE	FALSE	FALSE
CCDC157	FALSE	0	0	0	0	4	0	5	1	FALSE	FALSE	FALSE	TRUE
CCDC159	FALSE	0	0	0	0	0	0	0	0	FALSE	FALSE	FALSE	FALSE
CCDC167	FALSE	24	0	14	0	0	0	0	0	FALSE	FALSE	FALSE	FALSE
CCDC171	FALSE	8	1	6	0	0	0	0	0	TRUE	FALSE	FALSE	FALSE
CCDC173	FALSE	5	0	6	0	0	0	0	0	FALSE	FALSE	FALSE	FALSE
CCDC174	FALSE	12	0	5	1	0	0	0	0	FALSE	TRUE	FALSE	FALSE
CCDC18	FALSE	3	0	4	0	0	0	0	0	FALSE	FALSE	FALSE	FALSE
CCDC183	FALSE	0	0	0	0	20	0	17	0	FALSE	FALSE	FALSE	FALSE
CCDC183-AS1	FALSE	0	0	0	0	20	0	17	0	FALSE	FALSE	FALSE	FALSE
CCDC184	FALSE	10	0	6	0	14	0	9	1	FALSE	FALSE	FALSE	TRUE
CCDC22	FALSE	0	0	0	0	0	0	0	0	FALSE	FALSE	FALSE	FALSE
CCDC24	FALSE	0	0	0	0	20	0	22	1	FALSE	FALSE	FALSE	TRUE
CCDC34	FALSE	8	1	7	1	9	1	8	1	TRUE	TRUE	TRUE	TRUE
CCDC43	FALSE	18	0	7	0	0	0	0	0	FALSE	FALSE	FALSE	FALSE
CCDC51	FALSE	6	0	7	1	0	0	0	0	FALSE	TRUE	FALSE	FALSE
CCDC53	FALSE	8	0	4	0	0	0	0	0	FALSE	FALSE	FALSE	FALSE
CCDC6	FALSE	3	0	1	0	0	0	0	0	FALSE	FALSE	FALSE	FALSE
CCDC61	FALSE	0	0	0	0	8	0	3	0	FALSE	FALSE	FALSE	FALSE
CCDC62	FALSE	8	0	6	0	0	0	0	0	FALSE	FALSE	FALSE	FALSE
CCDC64	FALSE	6	0	2	0	0	0	0	0	FALSE	FALSE	FALSE	FALSE
CCDC65	FALSE	35	0	20	0	12	0	8	0	FALSE	FALSE	FALSE	FALSE
CCDC69	TRUE	10	0	5	1	0	0	0	0	FALSE	TRUE	FALSE	FALSE
CCDC71	FALSE	1	0	0	0	0	0	0	0	FALSE	FALSE	FALSE	FALSE
CCDC71L	TRUE	0	0	0	0	10	0	11	5	FALSE	FALSE	FALSE	TRUE
CCDC74A	FALSE	5	0	3	0	0	0	0	0	FALSE	FALSE	FALSE	FALSE
CCDC74B	TRUE	2	0	3	1	0	0	0	0	FALSE	TRUE	FALSE	FALSE
CCDC77	FALSE	23	0	14	0	0	0	0	0	FALSE	FALSE	FALSE	FALSE
CCDC84	FALSE	24	0	21	1	0	0	0	0	FALSE	TRUE	FALSE	FALSE
CCDC85A	TRUE	0	0	0	0	0	0	0	0	FALSE	FALSE	FALSE	FALSE
CCDC85B	FALSE	21	0	23	2	0	0	0	0	FALSE	TRUE	FALSE	FALSE
CCDC85C	FALSE	14	0	7	0	0	0	0	0	FALSE	FALSE	FALSE	FALSE
CCDC86	FALSE	0	0	0	0	3	0	4	0	FALSE	FALSE	FALSE	FALSE
CCDC87	FALSE	12	0	11	0	0	0	0	0	FALSE	FALSE	FALSE	FALSE
CCDC88A	FALSE	4	0	8	0	0	0	0	0	FALSE	FALSE	FALSE	FALSE
CCDC88C	FALSE	0	0	0	0	6	0	7	0	FALSE	FALSE	FALSE	FALSE
CCDC90B	FALSE	0	0	0	0	8	1	3	1	FALSE	FALSE	TRUE	TRUE
CCDC91	FALSE	10	0	15	0	0	0	0	0	FALSE	FALSE	FALSE	FALSE
CCDC92	FALSE	3	0	3	0	0	0	0	0	FALSE	FALSE	FALSE	FALSE
CCDC93	FALSE	15	1	6	0	0	0	0	0	TRUE	FALSE	FALSE	FALSE
CCM2	FALSE	13	0	11	0	0	0	0	0	FALSE	FALSE	FALSE	FALSE
CCNA1	TRUE	7	1	2	0	0	0	0	0	TRUE	FALSE	FALSE	FALSE
CCNB1	FALSE	1	0	2	0	0	0	0	0	FALSE	FALSE	FALSE	FALSE
CCNB1IP1	TRUE	0	0	0	0	9	0	13	0	FALSE	FALSE	FALSE	FALSE
CCNB2	FALSE	8	1	2	0	0	0	0	0	TRUE	FALSE	FALSE	FALSE
CCNB3	TRUE	6	0	1	0	0	0	0	0	FALSE	FALSE	FALSE	FALSE
CCNC	FALSE	7	0	5	0	0	0	0	0	FALSE	FALSE	FALSE	FALSE
CCND2	FALSE	18	2	11	1	0	0	0	0	TRUE	TRUE	FALSE	FALSE
CCND3	FALSE	3	0	4	0	7	0	7	0	FALSE	FALSE	FALSE	FALSE
CCNDBP1	FALSE	10	0	6	1	0	0	0	0	FALSE	TRUE	FALSE	FALSE
CCNE1	FALSE	4	0	3	0	0	0	0	0	FALSE	FALSE	FALSE	FALSE
CCNE2	TRUE	15	0	16	1	14	0	18	1	FALSE	TRUE	FALSE	TRUE
CCNF	FALSE	43	0	25	0	0	0	0	0	FALSE	FALSE	FALSE	FALSE
CCNG2	FALSE	8	0	12	0	2	0	4	0	FALSE	FALSE	FALSE	FALSE
CCNI	FALSE	20	0	16	1	0	0	0	0	FALSE	TRUE	FALSE	FALSE
CCNI2	FALSE	19	0	12	0	0	0	0	0	FALSE	FALSE	FALSE	FALSE
CCNJL	FALSE	1	0	0	0	0	0	0	0	FALSE	FALSE	FALSE	FALSE
CCNL2	FALSE	14	0	12	0	0	0	0	0	FALSE	FALSE	FALSE	FALSE
CCNT1	FALSE	0	0	0	0	4	0	5	0	FALSE	FALSE	FALSE	FALSE
CCNY	FALSE	1	0	0	0	0	0	0	0	FALSE	FALSE	FALSE	FALSE
CCP110	FALSE	0	0	0	0	4	0	3	0	FALSE	FALSE	FALSE	FALSE
CCPG1	TRUE	7	0	3	0	0	0	0	0	FALSE	FALSE	FALSE	FALSE
CCR1	TRUE	15	0	12	6	0	0	0	0	FALSE	TRUE	FALSE	FALSE
CCR10	TRUE	8	0	7	0	11	0	10	0	FALSE	FALSE	FALSE	FALSE
CCS	FALSE	12	0	11	0	0	0	0	0	FALSE	FALSE	FALSE	FALSE
CCSAP	FALSE	0	0	0	0	10	0	5	0	FALSE	FALSE	FALSE	FALSE
CCSER1	TRUE	13	2	4	1	0	0	0	0	TRUE	TRUE	FALSE	FALSE
CCSER2	FALSE	5	0	1	0	0	0	0	0	FALSE	FALSE	FALSE	FALSE
CCT2	FALSE	14	0	5	0	0	0	0	0	FALSE	FALSE	FALSE	FALSE
CCT3	FALSE	0	0	0	0	0	0	0	0	FALSE	FALSE	FALSE	FALSE
CCT6A	FALSE	18	0	17	2	0	0	0	0	FALSE	TRUE	FALSE	FALSE
CCT6B	FALSE	5	0	3	0	0	0	0	0	FALSE	FALSE	FALSE	FALSE
CCT6P3	FALSE	8	0	7	1	0	0	0	0	FALSE	TRUE	FALSE	FALSE
CCT8	FALSE	0	0	0	0	15	0	11	2	FALSE	FALSE	FALSE	TRUE
CD226	FALSE	15	0	4	1	0	0	0	0	FALSE	TRUE	FALSE	FALSE
CD247	FALSE	22	0	17	1	24	0	21	0	FALSE	TRUE	FALSE	FALSE
CD27-AS1	TRUE	0	0	0	0	2	0	3	0	FALSE	FALSE	FALSE	FALSE
CD274	FALSE	5	1	3	0	16	0	12	0	TRUE	FALSE	FALSE	FALSE
CD276	TRUE	10	0	2	0	0	0	0	0	FALSE	FALSE	FALSE	FALSE
CD28	FALSE	7	0	13	0	0	0	0	0	FALSE	FALSE	FALSE	FALSE
CD2BP2	FALSE	15	0	14	1	30	1	30	3	FALSE	TRUE	TRUE	TRUE
CD37	TRUE	12	0	5	2	12	0	5	1	FALSE	TRUE	FALSE	TRUE
CD38	TRUE	5	0	5	0	0	0	0	0	FALSE	FALSE	FALSE	FALSE
CD3E	FALSE	4	0	7	0	0	0	0	0	FALSE	FALSE	FALSE	FALSE
CD44	FALSE	6	0	2	1	0	0	0	0	FALSE	TRUE	FALSE	FALSE
CD47	FALSE	11	0	9	0	0	0	0	0	FALSE	FALSE	FALSE	FALSE
CD48	FALSE	0	0	0	0	120	2	74	0	FALSE	FALSE	TRUE	FALSE
CD55	FALSE	13	0	6	2	17	0	9	2	FALSE	TRUE	FALSE	TRUE
CD63	FALSE	0	0	0	0	30	0	23	0	FALSE	FALSE	FALSE	FALSE
CD7	TRUE	35	0	29	8	0	0	0	0	FALSE	TRUE	FALSE	FALSE
CD70	FALSE	43	1	32	1	0	0	0	0	TRUE	TRUE	FALSE	FALSE
CD72	FALSE	14	0	10	1	0	0	0	0	FALSE	TRUE	FALSE	FALSE
CD79A	FALSE	17	0	4	0	0	0	0	0	FALSE	FALSE	FALSE	FALSE
CD81	FALSE	16	0	18	1	0	0	0	0	FALSE	TRUE	FALSE	FALSE
CD82	TRUE	0	0	0	0	3	0	3	0	FALSE	FALSE	FALSE	FALSE
CD83	FALSE	0	0	0	0	9	0	2	0	FALSE	FALSE	FALSE	FALSE
CD8A	FALSE	12	0	9	0	0	0	0	0	FALSE	FALSE	FALSE	FALSE
CD9	TRUE	0	0	0	0	7	0	7	3	FALSE	FALSE	FALSE	TRUE
CD99L2	FALSE	0	0	2	0	5	0	5	0	FALSE	FALSE	FALSE	FALSE
CDADC1	FALSE	16	0	12	0	0	0	0	0	FALSE	FALSE	FALSE	FALSE
CDAN1	FALSE	0	0	0	0	6	0	2	0	FALSE	FALSE	FALSE	FALSE
CDC123	FALSE	30	1	15	1	0	0	0	0	TRUE	TRUE	FALSE	FALSE
CDC14A	FALSE	4	0	8	0	0	0	0	0	FALSE	FALSE	FALSE	FALSE
CDC14B	TRUE	0	0	0	0	0	0	0	0	FALSE	FALSE	FALSE	FALSE
CDC16	FALSE	17	2	19	2	0	0	0	0	TRUE	TRUE	FALSE	FALSE
CDC23	FALSE	0	0	0	0	0	0	0	0	FALSE	FALSE	FALSE	FALSE
CDC25C	FALSE	1	0	4	0	0	0	0	0	FALSE	FALSE	FALSE	FALSE
CDC26	FALSE	0	0	0	0	16	0	14	0	FALSE	FALSE	FALSE	FALSE
CDC27	FALSE	18	0	12	0	0	0	0	0	FALSE	FALSE	FALSE	FALSE
CDC34	FALSE	42	0	28	2	0	0	0	0	FALSE	TRUE	FALSE	FALSE
CDC37L1	FALSE	16	0	8	0	0	0	0	0	FALSE	FALSE	FALSE	FALSE
CDC37L1-AS1	FALSE	16	0	8	0	0	0	0	0	FALSE	FALSE	FALSE	FALSE
CDC40	FALSE	6	0	3	0	0	0	0	0	FALSE	FALSE	FALSE	FALSE
CDC42BPA	FALSE	5	0	3	0	0	0	0	0	FALSE	FALSE	FALSE	FALSE
CDC42BPG	FALSE	0	0	0	0	19	0	14	1	FALSE	FALSE	FALSE	TRUE
CDC42EP3	FALSE	19	0	20	2	13	0	9	2	FALSE	TRUE	FALSE	TRUE
CDC42EP4	TRUE	2	0	2	0	7	0	3	0	FALSE	FALSE	FALSE	FALSE
CDC42P3	FALSE	12	1	4	0	0	0	0	0	TRUE	FALSE	FALSE	FALSE
CDC42SE1	FALSE	0	0	0	0	15	0	11	0	FALSE	FALSE	FALSE	FALSE
CDC42SE2	FALSE	0	0	0	0	4	0	8	0	FALSE	FALSE	FALSE	FALSE
CDC45	FALSE	20	0	10	0	0	0	0	0	FALSE	FALSE	FALSE	FALSE
CDC7	FALSE	8	0	5	0	0	0	0	0	FALSE	FALSE	FALSE	FALSE
CDCA2	FALSE	4	0	1	0	0	0	0	0	FALSE	FALSE	FALSE	FALSE
CDCA3	FALSE	13	0	13	1	0	0	0	0	FALSE	TRUE	FALSE	FALSE
CDCA4	FALSE	30	1	21	3	6	0	5	0	TRUE	TRUE	FALSE	FALSE
CDCA5	FALSE	12	0	11	0	19	0	14	1	FALSE	FALSE	FALSE	TRUE
CDCA7L	TRUE	16	2	5	0	0	0	0	0	TRUE	FALSE	FALSE	FALSE
CDCA8	FALSE	11	1	7	1	0	0	0	0	TRUE	TRUE	FALSE	FALSE
CDH1	FALSE	16	1	9	0	0	0	0	0	TRUE	FALSE	FALSE	FALSE
CDH2	FALSE	2	0	0	0	0	0	0	0	FALSE	FALSE	FALSE	FALSE
CDH24	FALSE	0	0	0	0	0	0	0	0	FALSE	FALSE	FALSE	FALSE
CDH9	FALSE	6	0	9	1	0	0	0	0	FALSE	TRUE	FALSE	FALSE
CDIP1	FALSE	19	2	17	2	0	0	0	0	TRUE	TRUE	FALSE	FALSE
CDIPT	FALSE	9	0	9	0	17	0	12	0	FALSE	FALSE	FALSE	FALSE
CDK11A	FALSE	13	0	14	2	0	0	0	0	FALSE	TRUE	FALSE	FALSE
CDK11B	FALSE	13	0	14	2	0	0	0	0	FALSE	TRUE	FALSE	FALSE
CDK13	FALSE	10	2	3	0	0	0	0	0	TRUE	FALSE	FALSE	FALSE
CDK14	FALSE	2	0	2	0	0	0	0	0	FALSE	FALSE	FALSE	FALSE
CDK16	FALSE	0	0	0	0	0	0	0	0	FALSE	FALSE	FALSE	FALSE
CDK17	FALSE	4	0	7	1	6	0	8	1	FALSE	TRUE	FALSE	TRUE
CDK18	FALSE	23	0	12	5	10	0	2	1	FALSE	TRUE	FALSE	TRUE
CDK19	FALSE	3	0	3	1	0	0	0	0	FALSE	TRUE	FALSE	FALSE
CDK2	FALSE	43	0	27	0	30	0	23	0	FALSE	FALSE	FALSE	FALSE
CDK4	FALSE	26	0	18	0	13	0	9	0	FALSE	FALSE	FALSE	FALSE
CDK5	FALSE	37	0	14	1	90	0	39	1	FALSE	TRUE	FALSE	TRUE
CDK5R1	TRUE	9	0	15	2	0	0	0	0	FALSE	TRUE	FALSE	FALSE
CDK5RAP2	FALSE	2	0	4	0	0	0	0	0	FALSE	FALSE	FALSE	FALSE
CDK5RAP3	FALSE	0	0	0	0	4	0	3	0	FALSE	FALSE	FALSE	FALSE
CDK6	FALSE	12	0	15	0	13	0	17	0	FALSE	FALSE	FALSE	FALSE
CDK7	FALSE	1	0	7	0	0	0	0	0	FALSE	FALSE	FALSE	FALSE
CDK8	FALSE	0	0	0	0	6	0	4	0	FALSE	FALSE	FALSE	FALSE
CDK9	FALSE	25	0	14	1	17	0	8	1	FALSE	TRUE	FALSE	TRUE
CDKAL1	FALSE	0	0	0	0	5	0	6	0	FALSE	FALSE	FALSE	FALSE
CDKL2	TRUE	0	0	0	0	6	0	5	0	FALSE	FALSE	FALSE	FALSE
CDKL3	FALSE	22	0	19	1	0	0	0	0	FALSE	TRUE	FALSE	FALSE
CDKL5	FALSE	0	0	0	0	12	1	5	0	FALSE	FALSE	TRUE	FALSE
CDKN1A	FALSE	15	0	4	0	6	0	1	0	FALSE	FALSE	FALSE	FALSE
CDKN1B	FALSE	0	0	0	0	0	0	0	0	FALSE	FALSE	FALSE	FALSE
CDKN1C	FALSE	16	0	18	1	0	0	0	0	FALSE	TRUE	FALSE	FALSE
CDKN2A	FALSE	11	1	15	2	18	1	19	2	TRUE	TRUE	TRUE	TRUE
CDKN2AIPNL	FALSE	22	0	19	1	0	0	0	0	FALSE	TRUE	FALSE	FALSE
CDKN2B	FALSE	11	1	15	2	18	1	19	2	TRUE	TRUE	TRUE	TRUE
CDKN2B-AS1	FALSE	11	1	15	2	18	1	19	2	TRUE	TRUE	TRUE	TRUE
CDKN2C	FALSE	19	0	13	0	0	0	0	0	FALSE	FALSE	FALSE	FALSE
CDKN2D	FALSE	4	0	2	0	0	0	0	0	FALSE	FALSE	FALSE	FALSE
CDON	TRUE	4	0	7	0	7	0	7	0	FALSE	FALSE	FALSE	FALSE
CDR2	FALSE	29	1	15	2	40	1	23	3	TRUE	TRUE	TRUE	TRUE
CDS2	FALSE	6	0	6	0	0	0	0	0	FALSE	FALSE	FALSE	FALSE
CDT1	FALSE	17	2	14	3	0	0	0	0	TRUE	TRUE	FALSE	FALSE
CDV3	FALSE	5	0	4	1	9	0	10	1	FALSE	TRUE	FALSE	TRUE
CDYL	FALSE	8	0	7	0	0	0	0	0	FALSE	FALSE	FALSE	FALSE
CDYL2	FALSE	5	0	3	0	0	0	0	0	FALSE	FALSE	FALSE	FALSE
CEACAM21	FALSE	1	0	8	0	0	0	0	0	FALSE	FALSE	FALSE	FALSE
CEBPB	FALSE	0	0	0	0	18	0	5	0	FALSE	FALSE	FALSE	FALSE
CEBPB-AS1	TRUE	0	0	0	0	18	0	5	0	FALSE	FALSE	FALSE	FALSE
CEBPD	TRUE	3	0	4	0	0	0	0	0	FALSE	FALSE	FALSE	FALSE
CEBPZ	FALSE	19	0	20	2	0	0	0	0	FALSE	TRUE	FALSE	FALSE
CEBPZOS	FALSE	19	0	20	2	0	0	0	0	FALSE	TRUE	FALSE	FALSE
CECR1	FALSE	2	0	1	0	12	0	12	0	FALSE	FALSE	FALSE	FALSE
CECR2	TRUE	13	0	11	0	12	0	12	0	FALSE	FALSE	FALSE	FALSE
CEL	FALSE	0	0	0	0	7	0	2	0	FALSE	FALSE	FALSE	FALSE
CELF1	FALSE	12	0	17	0	0	0	0	0	FALSE	FALSE	FALSE	FALSE
CELF2	FALSE	12	0	7	0	0	0	0	0	FALSE	FALSE	FALSE	FALSE
CELF4	TRUE	13	3	2	0	0	0	0	0	TRUE	FALSE	FALSE	FALSE
CELSR1	FALSE	3	0	3	0	0	0	0	0	FALSE	FALSE	FALSE	FALSE
CELSR2	FALSE	0	0	0	0	11	0	10	2	FALSE	FALSE	FALSE	TRUE
CENPB	FALSE	0	0	0	0	0	0	0	0	FALSE	FALSE	FALSE	FALSE
CENPBD1	FALSE	10	1	11	2	0	0	0	0	TRUE	TRUE	FALSE	FALSE
CENPBD1P1	FALSE	34	0	46	0	0	0	0	0	FALSE	FALSE	FALSE	FALSE
CENPF	FALSE	0	0	0	0	0	0	0	0	FALSE	FALSE	FALSE	FALSE
CENPH	FALSE	1	0	2	0	0	0	0	0	FALSE	FALSE	FALSE	FALSE
CENPI	FALSE	4	0	4	0	0	0	0	0	FALSE	FALSE	FALSE	FALSE
CENPJ	FALSE	22	0	9	0	0	0	0	0	FALSE	FALSE	FALSE	FALSE
CENPL	FALSE	3	0	3	0	0	0	0	0	FALSE	FALSE	FALSE	FALSE
CENPM	FALSE	16	1	17	1	9	0	9	1	TRUE	TRUE	FALSE	TRUE
CENPO	FALSE	12	0	10	0	7	0	7	0	FALSE	FALSE	FALSE	FALSE
CENPP	FALSE	17	0	7	1	16	0	4	1	FALSE	TRUE	FALSE	TRUE
CENPT	FALSE	24	0	17	0	12	0	9	0	FALSE	FALSE	FALSE	FALSE
CENPV	TRUE	13	0	8	0	0	0	0	0	FALSE	FALSE	FALSE	FALSE
CENPW	FALSE	9	1	2	1	0	0	0	0	TRUE	TRUE	FALSE	FALSE
CEP112	FALSE	11	0	3	0	0	0	0	0	FALSE	FALSE	FALSE	FALSE
CEP120	FALSE	20	1	9	1	0	0	0	0	TRUE	TRUE	FALSE	FALSE
CEP126	FALSE	10	0	1	0	0	0	0	0	FALSE	FALSE	FALSE	FALSE
CEP135	FALSE	0	0	0	0	7	0	2	0	FALSE	FALSE	FALSE	FALSE
CEP170B	FALSE	30	1	21	3	0	0	0	0	TRUE	TRUE	FALSE	FALSE
CEP170P1	FALSE	4	0	3	0	0	0	0	0	FALSE	FALSE	FALSE	FALSE
CEP192	FALSE	1	0	1	0	0	0	0	0	FALSE	FALSE	FALSE	FALSE
CEP295NL	FALSE	18	3	11	5	0	0	0	0	TRUE	TRUE	FALSE	FALSE
CEP350	FALSE	2	0	5	1	0	0	0	0	FALSE	TRUE	FALSE	FALSE
CEP41	FALSE	9	0	4	1	15	0	5	1	FALSE	TRUE	FALSE	TRUE
CEP63	FALSE	3	0	2	0	9	1	4	2	FALSE	FALSE	TRUE	TRUE
CEP68	FALSE	13	0	9	0	9	0	7	0	FALSE	FALSE	FALSE	FALSE
CEP70	FALSE	36	1	28	1	8	0	9	0	TRUE	TRUE	FALSE	FALSE
CEP72	FALSE	25	0	24	2	0	0	0	0	FALSE	TRUE	FALSE	FALSE
CEP78	FALSE	16	4	5	0	0	0	0	0	TRUE	FALSE	FALSE	FALSE
CEP85	FALSE	15	0	10	1	0	0	0	0	FALSE	TRUE	FALSE	FALSE
CEP85L	FALSE	13	0	4	0	0	0	0	0	FALSE	FALSE	FALSE	FALSE
CEP89	FALSE	6	0	2	0	0	0	0	0	FALSE	FALSE	FALSE	FALSE
CEP95	FALSE	32	1	22	5	0	0	0	0	TRUE	TRUE	FALSE	FALSE
CERCAM	TRUE	27	0	22	1	6	0	4	0	FALSE	TRUE	FALSE	FALSE
CERS2	FALSE	29	0	22	1	49	0	36	1	FALSE	TRUE	FALSE	TRUE
CERS5	FALSE	14	0	9	2	7	0	3	0	FALSE	TRUE	FALSE	FALSE
CERS6	FALSE	15	2	5	0	12	1	4	0	TRUE	FALSE	TRUE	FALSE
CES3	TRUE	0	0	0	0	0	0	0	0	FALSE	FALSE	FALSE	FALSE
CES4A	FALSE	0	0	0	0	0	0	0	0	FALSE	FALSE	FALSE	FALSE
CFAP20	FALSE	42	1	24	3	0	0	0	0	TRUE	TRUE	FALSE	FALSE
CFAP206	TRUE	10	0	15	1	0	0	0	0	FALSE	TRUE	FALSE	FALSE
CFAP36	FALSE	1	0	0	0	0	0	0	0	FALSE	FALSE	FALSE	FALSE
CFAP43	FALSE	17	0	7	0	0	0	0	0	FALSE	FALSE	FALSE	FALSE
CFAP44	TRUE	9	1	3	1	0	0	0	0	TRUE	TRUE	FALSE	FALSE
CFAP45	FALSE	0	0	0	0	120	2	74	0	FALSE	FALSE	TRUE	FALSE
CFAP53	TRUE	10	1	5	1	0	0	0	0	TRUE	TRUE	FALSE	FALSE
CFAP54	FALSE	0	0	0	0	6	0	8	1	FALSE	FALSE	FALSE	TRUE
CFAP58-AS1	TRUE	0	0	0	0	7	0	2	0	FALSE	FALSE	FALSE	FALSE
CFAP69	TRUE	0	0	0	0	0	0	0	0	FALSE	FALSE	FALSE	FALSE
CFAP70	TRUE	3	0	4	0	9	0	6	0	FALSE	FALSE	FALSE	FALSE
CFD	FALSE	42	0	28	2	6	0	7	0	FALSE	TRUE	FALSE	FALSE
CFDP1	FALSE	9	0	6	0	0	0	0	0	FALSE	FALSE	FALSE	FALSE
CFL1	FALSE	21	0	23	2	0	0	0	0	FALSE	TRUE	FALSE	FALSE
CFL2	FALSE	4	0	6	0	0	0	0	0	FALSE	FALSE	FALSE	FALSE
CFLAR	FALSE	7	0	6	0	14	0	12	0	FALSE	FALSE	FALSE	FALSE
CGGBP1	FALSE	3	0	1	0	0	0	0	0	FALSE	FALSE	FALSE	FALSE
CGN	FALSE	28	0	24	1	23	0	20	1	FALSE	TRUE	FALSE	TRUE
CH17-340M24.3	FALSE	9	0	8	1	8	0	12	0	FALSE	TRUE	FALSE	FALSE
CHAC1	FALSE	0	0	0	0	0	0	0	0	FALSE	FALSE	FALSE	FALSE
CHAMP1	FALSE	17	2	19	2	1	0	0	0	TRUE	TRUE	FALSE	FALSE
CHCHD10	FALSE	9	0	10	1	0	0	0	0	FALSE	TRUE	FALSE	FALSE
CHCHD2	FALSE	18	0	17	2	0	0	0	0	FALSE	TRUE	FALSE	FALSE
CHCHD3	FALSE	7	1	4	1	0	0	0	0	TRUE	TRUE	FALSE	FALSE
CHCHD5	FALSE	13	0	16	4	0	0	0	0	FALSE	TRUE	FALSE	FALSE
CHCHD6	FALSE	17	1	9	1	19	1	9	1	TRUE	TRUE	TRUE	TRUE
CHD1	FALSE	9	0	3	0	2	0	1	0	FALSE	FALSE	FALSE	FALSE
CHD1L	FALSE	0	0	0	0	2	0	2	0	FALSE	FALSE	FALSE	FALSE
CHD2	FALSE	0	0	0	0	5	0	9	0	FALSE	FALSE	FALSE	FALSE
CHD3	FALSE	9	0	7	0	0	0	0	0	FALSE	FALSE	FALSE	FALSE
CHD4	FALSE	16	0	11	1	0	0	0	0	FALSE	TRUE	FALSE	FALSE
CHD6	FALSE	3	0	1	0	0	0	0	0	FALSE	FALSE	FALSE	FALSE
CHD7	FALSE	23	0	14	0	12	0	8	0	FALSE	FALSE	FALSE	FALSE
CHD8	FALSE	5	0	10	0	0	0	0	0	FALSE	FALSE	FALSE	FALSE
CHD9	FALSE	0	0	0	0	0	0	0	0	FALSE	FALSE	FALSE	FALSE
CHGB	TRUE	6	0	4	0	0	0	0	0	FALSE	FALSE	FALSE	FALSE
CHIC1	FALSE	14	0	14	2	0	0	0	0	FALSE	TRUE	FALSE	FALSE
CHIC2	FALSE	14	0	9	0	8	0	4	0	FALSE	FALSE	FALSE	FALSE
CHIT1	TRUE	18	1	5	0	13	1	1	0	TRUE	FALSE	TRUE	FALSE
CHKA	FALSE	10	0	12	0	0	0	0	0	FALSE	FALSE	FALSE	FALSE
CHKB-AS1	FALSE	25	0	17	0	0	0	0	0	FALSE	FALSE	FALSE	FALSE
CHM	FALSE	2	0	2	0	0	0	0	0	FALSE	FALSE	FALSE	FALSE
CHMP1A	FALSE	0	0	0	0	0	0	0	0	FALSE	FALSE	FALSE	FALSE
CHMP1B	FALSE	2	0	2	0	0	0	0	0	FALSE	FALSE	FALSE	FALSE
CHMP2A	FALSE	34	0	46	0	0	0	0	0	FALSE	FALSE	FALSE	FALSE
CHMP3	FALSE	12	0	9	0	0	0	0	0	FALSE	FALSE	FALSE	FALSE
CHMP4A	FALSE	13	0	11	0	0	0	0	0	FALSE	FALSE	FALSE	FALSE
CHMP4B	FALSE	24	0	28	0	0	0	0	0	FALSE	FALSE	FALSE	FALSE
CHMP7	FALSE	5	0	4	0	0	0	0	0	FALSE	FALSE	FALSE	FALSE
CHN1	TRUE	16	2	11	4	0	0	0	0	TRUE	TRUE	FALSE	FALSE
CHN2	TRUE	12	2	3	1	15	2	4	2	TRUE	TRUE	TRUE	TRUE
CHP1	FALSE	5	0	3	0	0	0	0	0	FALSE	FALSE	FALSE	FALSE
CHPF	FALSE	25	0	16	2	0	0	0	0	FALSE	TRUE	FALSE	FALSE
CHPF2	FALSE	0	0	0	0	90	0	39	1	FALSE	FALSE	FALSE	TRUE
CHPT1	FALSE	3	1	3	0	0	0	0	0	TRUE	FALSE	FALSE	FALSE
CHRAC1	FALSE	0	0	0	0	2	0	6	2	FALSE	FALSE	FALSE	TRUE
CHRNA1	TRUE	16	2	11	4	0	0	0	0	TRUE	TRUE	FALSE	FALSE
CHRNA5	TRUE	17	0	11	1	0	0	0	0	FALSE	TRUE	FALSE	FALSE
CHRNA6	FALSE	0	0	0	0	4	0	5	1	FALSE	FALSE	FALSE	TRUE
CHRNA7	TRUE	1	0	1	0	0	0	0	0	FALSE	FALSE	FALSE	FALSE
CHRNB1	FALSE	8	1	8	0	0	0	0	0	TRUE	FALSE	FALSE	FALSE
CHST11	FALSE	10	0	8	1	0	0	0	0	FALSE	TRUE	FALSE	FALSE
CHST12	FALSE	0	0	0	0	0	0	0	0	FALSE	FALSE	FALSE	FALSE
CHST15	FALSE	0	0	0	0	19	0	17	3	FALSE	FALSE	FALSE	TRUE
CHST2	FALSE	0	0	0	0	0	0	0	0	FALSE	FALSE	FALSE	FALSE
CHST7	FALSE	1	0	2	0	0	0	0	0	FALSE	FALSE	FALSE	FALSE
CHST8	TRUE	0	0	0	0	6	0	3	0	FALSE	FALSE	FALSE	FALSE
CHSY1	FALSE	0	0	0	0	14	0	14	2	FALSE	FALSE	FALSE	TRUE
CHTF8	FALSE	16	1	9	0	0	0	0	0	TRUE	FALSE	FALSE	FALSE
CHTOP	FALSE	20	1	24	1	21	1	24	0	TRUE	TRUE	TRUE	FALSE
CHURC1	FALSE	10	0	5	0	0	0	0	0	FALSE	FALSE	FALSE	FALSE
CIAO1	FALSE	29	0	27	0	0	0	0	0	FALSE	FALSE	FALSE	FALSE
CIART	FALSE	0	0	0	0	37	0	29	1	FALSE	FALSE	FALSE	TRUE
CIB2	FALSE	15	0	9	0	5	0	3	0	FALSE	FALSE	FALSE	FALSE
CIC	FALSE	8	0	6	0	0	0	0	0	FALSE	FALSE	FALSE	FALSE
CIDEB	FALSE	13	0	11	0	0	0	0	0	FALSE	FALSE	FALSE	FALSE
CIDECP	FALSE	5	0	10	0	0	0	0	0	FALSE	FALSE	FALSE	FALSE
CIITA	TRUE	0	0	0	0	8	0	9	3	FALSE	FALSE	FALSE	TRUE
CINP	FALSE	9	0	9	0	12	0	9	0	FALSE	FALSE	FALSE	FALSE
CIRBP	FALSE	0	0	0	0	0	0	0	0	FALSE	FALSE	FALSE	FALSE
CIRH1A	FALSE	16	1	9	0	0	0	0	0	TRUE	FALSE	FALSE	FALSE
CISD1	FALSE	4	0	2	0	0	0	0	0	FALSE	FALSE	FALSE	FALSE
CISD2	FALSE	14	0	13	1	10	0	11	0	FALSE	TRUE	FALSE	FALSE
CISD3	FALSE	9	0	18	0	0	0	0	0	FALSE	FALSE	FALSE	FALSE
CISH	FALSE	0	0	0	0	0	0	0	0	FALSE	FALSE	FALSE	FALSE
CIT	FALSE	6	0	2	0	0	0	0	0	FALSE	FALSE	FALSE	FALSE
CIZ1	FALSE	0	0	0	0	3	0	2	0	FALSE	FALSE	FALSE	FALSE
CKLF	FALSE	17	0	11	0	0	0	0	0	FALSE	FALSE	FALSE	FALSE
CKS1B	FALSE	34	2	20	4	52	2	28	4	TRUE	TRUE	TRUE	TRUE
CKS2	FALSE	0	0	0	0	2	0	2	0	FALSE	FALSE	FALSE	FALSE
CLASP1	FALSE	5	0	3	0	0	0	0	0	FALSE	FALSE	FALSE	FALSE
CLASP2	FALSE	6	0	6	0	0	0	0	0	FALSE	FALSE	FALSE	FALSE
CLASRP	FALSE	30	0	19	0	0	0	0	0	FALSE	FALSE	FALSE	FALSE
CLCC1	FALSE	0	0	0	0	0	0	0	0	FALSE	FALSE	FALSE	FALSE
CLCF1	TRUE	0	0	0	0	5	0	1	0	FALSE	FALSE	FALSE	FALSE
CLCN2	TRUE	0	0	0	0	0	0	0	0	FALSE	FALSE	FALSE	FALSE
CLCN7	FALSE	13	0	7	0	0	0	0	0	FALSE	FALSE	FALSE	FALSE
CLDN15	FALSE	11	0	5	0	0	0	0	0	FALSE	FALSE	FALSE	FALSE
CLDN23	TRUE	0	0	0	0	0	0	0	0	FALSE	FALSE	FALSE	FALSE
CLDN3	FALSE	0	0	0	0	10	0	8	0	FALSE	FALSE	FALSE	FALSE
CLDND1	FALSE	8	0	13	0	0	0	0	0	FALSE	FALSE	FALSE	FALSE
CLEC2B	FALSE	3	0	2	0	0	0	0	0	FALSE	FALSE	FALSE	FALSE
CLEC2D	FALSE	0	0	0	0	6	0	8	0	FALSE	FALSE	FALSE	FALSE
CLEC4GP1	FALSE	6	0	4	0	0	0	0	0	FALSE	FALSE	FALSE	FALSE
CLGN	TRUE	0	0	0	0	12	2	7	2	FALSE	FALSE	TRUE	TRUE
CLHC1	FALSE	4	0	8	0	0	0	0	0	FALSE	FALSE	FALSE	FALSE
CLIC2	FALSE	15	0	16	0	0	0	0	0	FALSE	FALSE	FALSE	FALSE
CLIC4	FALSE	0	0	0	0	8	0	8	0	FALSE	FALSE	FALSE	FALSE
CLINT1	FALSE	0	0	0	0	0	0	0	0	FALSE	FALSE	FALSE	FALSE
CLIP1	FALSE	17	0	13	0	0	0	0	0	FALSE	FALSE	FALSE	FALSE
CLIP2	FALSE	21	0	11	0	0	0	0	0	FALSE	FALSE	FALSE	FALSE
CLIP3	FALSE	13	0	7	0	0	0	0	0	FALSE	FALSE	FALSE	FALSE
CLIP4	FALSE	0	0	0	0	6	0	3	1	FALSE	FALSE	FALSE	TRUE
CLK2	FALSE	0	0	0	0	33	0	26	0	FALSE	FALSE	FALSE	FALSE
CLK2P1	FALSE	0	0	0	0	3	0	1	0	FALSE	FALSE	FALSE	FALSE
CLK3	FALSE	13	1	13	3	0	0	0	0	TRUE	TRUE	FALSE	FALSE
CLK4	FALSE	10	0	3	0	0	0	0	0	FALSE	FALSE	FALSE	FALSE
CLMN	TRUE	1	0	0	0	0	0	0	0	FALSE	FALSE	FALSE	FALSE
CLN3	FALSE	18	0	17	1	0	0	0	0	FALSE	TRUE	FALSE	FALSE
CLN8	FALSE	0	0	2	0	0	0	0	0	FALSE	FALSE	FALSE	FALSE
CLOCK	FALSE	4	0	9	0	0	0	0	0	FALSE	FALSE	FALSE	FALSE
CLP1	FALSE	8	0	4	0	0	0	0	0	FALSE	FALSE	FALSE	FALSE
CLPB	FALSE	22	0	13	0	16	0	10	0	FALSE	FALSE	FALSE	FALSE
CLPP	FALSE	43	1	32	1	0	0	0	0	TRUE	TRUE	FALSE	FALSE
CLPTM1	FALSE	30	0	19	0	0	0	0	0	FALSE	FALSE	FALSE	FALSE
CLPTM1L	FALSE	4	0	6	0	0	0	0	0	FALSE	FALSE	FALSE	FALSE
CLPX	FALSE	14	0	8	0	6	0	3	0	FALSE	FALSE	FALSE	FALSE
CLSTN1	FALSE	15	0	16	0	0	0	0	0	FALSE	FALSE	FALSE	FALSE
CLSTN2	TRUE	31	5	4	1	0	0	0	0	TRUE	TRUE	FALSE	FALSE
CLTA	FALSE	6	0	3	0	0	0	0	0	FALSE	FALSE	FALSE	FALSE
CLTCL1	FALSE	20	0	10	0	0	0	0	0	FALSE	FALSE	FALSE	FALSE
CLU	FALSE	11	0	4	0	0	0	0	0	FALSE	FALSE	FALSE	FALSE
CLUAP1	FALSE	19	0	17	0	18	0	17	0	FALSE	FALSE	FALSE	FALSE
CLUHP3	FALSE	19	1	8	0	0	0	0	0	TRUE	FALSE	FALSE	FALSE
CLUL1	FALSE	28	1	10	0	10	1	0	0	TRUE	FALSE	TRUE	FALSE
CMAS	FALSE	6	2	2	0	0	0	0	0	TRUE	FALSE	FALSE	FALSE
CMBL	TRUE	0	0	0	0	5	0	4	0	FALSE	FALSE	FALSE	FALSE
CMC1	FALSE	2	0	1	0	0	0	0	0	FALSE	FALSE	FALSE	FALSE
CMC4	FALSE	15	0	16	0	0	0	0	0	FALSE	FALSE	FALSE	FALSE
CMIP	FALSE	24	0	21	0	19	0	18	0	FALSE	FALSE	FALSE	FALSE
CMTM1	FALSE	17	0	11	0	0	0	0	0	FALSE	FALSE	FALSE	FALSE
CMTM3	FALSE	17	0	11	0	0	0	0	0	FALSE	FALSE	FALSE	FALSE
CMTM4	FALSE	17	0	11	0	0	0	0	0	FALSE	FALSE	FALSE	FALSE
CMTM6	FALSE	7	0	9	1	0	0	0	0	FALSE	TRUE	FALSE	FALSE
CMTM7	FALSE	7	0	9	1	0	0	0	0	FALSE	TRUE	FALSE	FALSE
CMTR1	FALSE	0	0	0	0	0	0	0	0	FALSE	FALSE	FALSE	FALSE
CMTR2	FALSE	7	0	3	0	0	0	0	0	FALSE	FALSE	FALSE	FALSE
CNBP	FALSE	5	0	8	0	10	0	11	0	FALSE	FALSE	FALSE	FALSE
CNDP1	FALSE	0	0	0	0	17	1	6	0	FALSE	FALSE	TRUE	FALSE
CNDP2	FALSE	0	0	0	0	17	1	6	0	FALSE	FALSE	TRUE	FALSE
CNEP1R1	FALSE	0	0	0	0	11	0	9	0	FALSE	FALSE	FALSE	FALSE
CNFN	FALSE	18	0	7	2	0	0	0	0	FALSE	TRUE	FALSE	FALSE
CNGA1	FALSE	9	1	2	0	0	0	0	0	TRUE	FALSE	FALSE	FALSE
CNIH3	FALSE	8	0	7	0	10	0	10	0	FALSE	FALSE	FALSE	FALSE
CNKSR1	FALSE	15	0	10	1	0	0	0	0	FALSE	TRUE	FALSE	FALSE
CNKSR2	FALSE	14	1	4	0	0	0	0	0	TRUE	FALSE	FALSE	FALSE
CNKSR3	TRUE	2	0	0	0	0	0	0	0	FALSE	FALSE	FALSE	FALSE
CNN2	FALSE	42	0	28	2	18	0	17	2	FALSE	TRUE	FALSE	TRUE
CNNM2	FALSE	17	0	13	0	3	0	2	0	FALSE	FALSE	FALSE	FALSE
CNNM3	FALSE	29	0	27	0	0	0	0	0	FALSE	FALSE	FALSE	FALSE
CNNM4	FALSE	29	0	27	0	0	0	0	0	FALSE	FALSE	FALSE	FALSE
CNOT1	FALSE	42	1	24	3	0	0	0	0	TRUE	TRUE	FALSE	FALSE
CNOT11	FALSE	16	2	3	0	0	0	0	0	TRUE	FALSE	FALSE	FALSE
CNOT2	FALSE	8	2	5	1	17	5	9	5	TRUE	TRUE	TRUE	TRUE
CNOT4	FALSE	4	0	2	0	3	0	1	0	FALSE	FALSE	FALSE	FALSE
CNOT6	FALSE	3	0	1	0	0	0	0	0	FALSE	FALSE	FALSE	FALSE
CNOT8	FALSE	1	0	1	0	0	0	0	0	FALSE	FALSE	FALSE	FALSE
CNP	FALSE	24	0	19	0	0	0	0	0	FALSE	FALSE	FALSE	FALSE
CNPPD1	FALSE	25	0	16	2	0	0	0	0	FALSE	TRUE	FALSE	FALSE
CNPY2	FALSE	43	0	27	0	35	0	20	0	FALSE	FALSE	FALSE	FALSE
CNPY3	FALSE	0	0	0	0	8	0	9	0	FALSE	FALSE	FALSE	FALSE
CNPY4	FALSE	0	0	0	0	0	0	0	0	FALSE	FALSE	FALSE	FALSE
CNR1	FALSE	0	0	0	0	0	0	0	0	FALSE	FALSE	FALSE	FALSE
CNTD1	TRUE	8	0	7	0	0	0	0	0	FALSE	FALSE	FALSE	FALSE
CNTN1	TRUE	3	0	3	1	0	0	0	0	FALSE	TRUE	FALSE	FALSE
CNTNAP1	FALSE	0	0	0	0	11	0	10	0	FALSE	FALSE	FALSE	FALSE
CNTRL	FALSE	30	0	18	2	0	0	0	0	FALSE	TRUE	FALSE	FALSE
CNTROB	FALSE	9	0	7	0	3	0	2	0	FALSE	FALSE	FALSE	FALSE
COA1	FALSE	18	0	19	0	0	0	0	0	FALSE	FALSE	FALSE	FALSE
COA3	FALSE	8	0	7	0	0	0	0	0	FALSE	FALSE	FALSE	FALSE
COA7	FALSE	6	0	5	0	0	0	0	0	FALSE	FALSE	FALSE	FALSE
COASY	FALSE	0	0	0	0	11	0	10	0	FALSE	FALSE	FALSE	FALSE
COBLL1	TRUE	13	1	12	0	0	0	0	0	TRUE	FALSE	FALSE	FALSE
COCH	FALSE	8	0	4	0	0	0	0	0	FALSE	FALSE	FALSE	FALSE
COG1	FALSE	13	0	7	1	0	0	0	0	FALSE	TRUE	FALSE	FALSE
COG2	FALSE	16	0	7	0	0	0	0	0	FALSE	FALSE	FALSE	FALSE
COG3	FALSE	0	0	0	0	0	0	0	0	FALSE	FALSE	FALSE	FALSE
COG4	FALSE	12	0	11	1	13	0	15	1	FALSE	TRUE	FALSE	TRUE
COG5	FALSE	7	1	4	1	0	0	0	0	TRUE	TRUE	FALSE	FALSE
COG7	FALSE	20	1	16	0	0	0	0	0	TRUE	FALSE	FALSE	FALSE
COG8	FALSE	0	0	0	0	0	0	0	0	FALSE	FALSE	FALSE	FALSE
COL14A1	FALSE	0	0	0	0	5	1	0	0	FALSE	FALSE	TRUE	FALSE
COL15A1	TRUE	0	0	0	0	7	0	6	0	FALSE	FALSE	FALSE	FALSE
COL1A1	FALSE	0	0	0	0	5	0	0	0	FALSE	FALSE	FALSE	FALSE
COL22A1	TRUE	10	3	1	0	0	0	0	0	TRUE	FALSE	FALSE	FALSE
COL24A1	FALSE	7	0	5	0	0	0	0	0	FALSE	FALSE	FALSE	FALSE
COL27A1	TRUE	8	1	1	1	7	0	1	0	TRUE	TRUE	FALSE	FALSE
COL4A3BP	FALSE	1	0	5	0	0	0	0	0	FALSE	FALSE	FALSE	FALSE
COL4A5	TRUE	1	0	2	1	0	0	0	0	FALSE	TRUE	FALSE	FALSE
COL5A2	FALSE	12	1	3	1	17	1	4	2	TRUE	TRUE	TRUE	TRUE
COL6A1	TRUE	26	0	21	0	0	0	0	0	FALSE	FALSE	FALSE	FALSE
COL9A2	TRUE	0	0	0	0	12	1	9	0	FALSE	FALSE	TRUE	FALSE
COL9A3	FALSE	49	0	28	3	0	0	0	0	FALSE	TRUE	FALSE	FALSE
COLGALT1	FALSE	17	0	8	1	0	0	0	0	FALSE	TRUE	FALSE	FALSE
COMMD3	FALSE	6	0	7	0	23	0	18	1	FALSE	FALSE	FALSE	TRUE
COMMD5	FALSE	13	0	13	0	0	0	0	0	FALSE	FALSE	FALSE	FALSE
COMMD6	FALSE	4	0	3	0	0	0	0	0	FALSE	FALSE	FALSE	FALSE
COMMD7	FALSE	0	0	0	0	7	0	6	0	FALSE	FALSE	FALSE	FALSE
COMMD9	FALSE	21	1	15	1	5	0	5	0	TRUE	TRUE	FALSE	FALSE
COPA	FALSE	0	0	0	0	120	2	74	0	FALSE	FALSE	TRUE	FALSE
COPB1	FALSE	0	0	0	0	11	0	10	0	FALSE	FALSE	FALSE	FALSE
COPE	FALSE	1	0	3	2	25	0	12	0	FALSE	TRUE	FALSE	FALSE
COPG1	FALSE	0	0	0	0	10	0	11	0	FALSE	FALSE	FALSE	FALSE
COPG2	FALSE	9	0	4	1	15	0	5	1	FALSE	TRUE	FALSE	TRUE
COPG2IT1	FALSE	9	0	4	1	15	0	5	1	FALSE	TRUE	FALSE	TRUE
COPS4	FALSE	11	0	10	0	0	0	0	0	FALSE	FALSE	FALSE	FALSE
COPS5	FALSE	12	0	11	1	0	0	0	0	FALSE	TRUE	FALSE	FALSE
COPS6	FALSE	0	0	0	0	23	0	13	0	FALSE	FALSE	FALSE	FALSE
COPS7A	FALSE	16	0	11	1	2	0	2	0	FALSE	TRUE	FALSE	FALSE
COPZ1	FALSE	24	0	10	0	14	0	9	0	FALSE	FALSE	FALSE	FALSE
COPZ2	FALSE	0	0	0	0	11	0	8	2	FALSE	FALSE	FALSE	TRUE
COQ10A	FALSE	43	0	27	0	35	0	20	0	FALSE	FALSE	FALSE	FALSE
COQ2	FALSE	10	0	9	0	12	0	10	0	FALSE	FALSE	FALSE	FALSE
COQ4	FALSE	0	0	0	0	6	0	4	0	FALSE	FALSE	FALSE	FALSE
COQ5	FALSE	30	0	16	0	0	0	0	0	FALSE	FALSE	FALSE	FALSE
COQ6	FALSE	12	0	9	0	0	0	0	0	FALSE	FALSE	FALSE	FALSE
COQ7	FALSE	12	1	6	0	0	0	0	0	TRUE	FALSE	FALSE	FALSE
CORO1A	TRUE	0	0	0	0	30	1	30	3	FALSE	FALSE	TRUE	TRUE
CORO1C	FALSE	12	0	11	0	6	0	9	0	FALSE	FALSE	FALSE	FALSE
CORO2A	TRUE	6	0	8	0	13	0	10	0	FALSE	FALSE	FALSE	FALSE
COX10	FALSE	3	0	5	0	0	0	0	0	FALSE	FALSE	FALSE	FALSE
COX10-AS1	FALSE	3	0	5	0	0	0	0	0	FALSE	FALSE	FALSE	FALSE
COX14	FALSE	14	0	9	2	7	0	3	0	FALSE	TRUE	FALSE	FALSE
COX16	FALSE	16	2	8	0	0	0	0	0	TRUE	FALSE	FALSE	FALSE
COX19	FALSE	8	0	9	0	0	0	0	0	FALSE	FALSE	FALSE	FALSE
COX20	FALSE	6	0	6	0	3	0	4	0	FALSE	FALSE	FALSE	FALSE
COX5B	FALSE	0	0	0	0	4	0	2	0	FALSE	FALSE	FALSE	FALSE
COX6A1	FALSE	30	0	16	0	0	0	0	0	FALSE	FALSE	FALSE	FALSE
COX6B1	FALSE	0	0	0	0	0	0	0	0	FALSE	FALSE	FALSE	FALSE
COX6C	FALSE	22	2	20	0	0	0	0	0	TRUE	FALSE	FALSE	FALSE
COX7B	FALSE	3	0	8	0	0	0	0	0	FALSE	FALSE	FALSE	FALSE
COX7C	FALSE	10	0	3	0	0	0	0	0	FALSE	FALSE	FALSE	FALSE
COX8A	FALSE	15	0	8	0	0	0	0	0	FALSE	FALSE	FALSE	FALSE
CPE	TRUE	0	0	0	0	10	0	4	0	FALSE	FALSE	FALSE	FALSE
CPEB1	TRUE	6	0	8	1	0	0	0	0	FALSE	TRUE	FALSE	FALSE
CPEB2	FALSE	2	1	5	2	0	0	0	0	TRUE	TRUE	FALSE	FALSE
CPEB3	FALSE	8	0	9	0	8	0	9	0	FALSE	FALSE	FALSE	FALSE
CPEB4	FALSE	3	0	8	0	0	0	0	0	FALSE	FALSE	FALSE	FALSE
CPED1	TRUE	21	1	16	1	0	0	0	0	TRUE	TRUE	FALSE	FALSE
CPNE1	FALSE	13	0	11	1	0	0	0	0	FALSE	TRUE	FALSE	FALSE
CPNE2	TRUE	9	0	12	0	0	0	0	0	FALSE	FALSE	FALSE	FALSE
CPNE4	TRUE	14	1	5	1	11	0	4	0	TRUE	TRUE	FALSE	FALSE
CPOX	FALSE	8	0	13	0	10	0	6	0	FALSE	FALSE	FALSE	FALSE
CPPED1	FALSE	26	1	8	1	0	0	0	0	TRUE	TRUE	FALSE	FALSE
CPQ	TRUE	16	1	12	0	29	2	15	0	TRUE	FALSE	TRUE	FALSE
CPS1	TRUE	3	0	3	0	0	0	0	0	FALSE	FALSE	FALSE	FALSE
CPSF2	FALSE	0	0	0	0	19	0	12	0	FALSE	FALSE	FALSE	FALSE
CPSF3L	FALSE	14	0	12	0	0	0	0	0	FALSE	FALSE	FALSE	FALSE
CPSF4	FALSE	0	0	0	0	23	0	13	0	FALSE	FALSE	FALSE	FALSE
CPSF6	FALSE	0	0	0	0	4	0	2	1	FALSE	FALSE	FALSE	TRUE
CPT1A	FALSE	8	0	4	0	0	0	0	0	FALSE	FALSE	FALSE	FALSE
CPT1C	TRUE	21	0	13	0	0	0	0	0	FALSE	FALSE	FALSE	FALSE
CPTP	FALSE	14	0	12	0	0	0	0	0	FALSE	FALSE	FALSE	FALSE
CPVL	TRUE	12	2	3	1	15	2	4	2	TRUE	TRUE	TRUE	TRUE
CPXM2	FALSE	0	0	0	0	8	0	5	0	FALSE	FALSE	FALSE	FALSE
CR2	TRUE	13	0	6	2	17	0	9	2	FALSE	TRUE	FALSE	TRUE
CRADD	FALSE	5	0	7	2	12	0	9	2	FALSE	TRUE	FALSE	TRUE
CRAMP1	FALSE	13	0	7	0	0	0	0	0	FALSE	FALSE	FALSE	FALSE
CRB3	FALSE	43	1	32	1	0	0	0	0	TRUE	TRUE	FALSE	FALSE
CRCP	FALSE	35	0	28	0	0	0	0	0	FALSE	FALSE	FALSE	FALSE
CREB3	FALSE	14	0	10	1	0	0	0	0	FALSE	TRUE	FALSE	FALSE
CREB3L2	TRUE	0	0	0	0	4	0	3	1	FALSE	FALSE	FALSE	TRUE
CREB3L4	FALSE	20	1	24	1	29	1	31	1	TRUE	TRUE	TRUE	TRUE
CREB5	TRUE	2	2	1	1	9	4	5	4	TRUE	TRUE	TRUE	TRUE
CREBBP	FALSE	7	0	4	0	12	0	6	0	FALSE	FALSE	FALSE	FALSE
CREBL2	FALSE	5	1	3	0	8	1	12	1	TRUE	FALSE	TRUE	TRUE
CREBRF	FALSE	8	0	4	0	0	0	0	0	FALSE	FALSE	FALSE	FALSE
CREG1	FALSE	22	0	17	1	24	0	21	0	FALSE	TRUE	FALSE	FALSE
CRELD1	FALSE	5	0	10	0	0	0	0	0	FALSE	FALSE	FALSE	FALSE
CRELD2	TRUE	0	0	1	0	0	0	0	0	FALSE	FALSE	FALSE	FALSE
CREM	FALSE	0	0	0	0	4	0	2	0	FALSE	FALSE	FALSE	FALSE
CRIM1	TRUE	12	3	8	4	0	0	0	0	TRUE	TRUE	FALSE	FALSE
CRIPAK	FALSE	21	0	12	0	0	0	0	0	FALSE	FALSE	FALSE	FALSE
CRIPT	FALSE	0	0	0	0	14	0	6	1	FALSE	FALSE	FALSE	TRUE
CRISP3	FALSE	0	0	2	0	0	0	0	0	FALSE	FALSE	FALSE	FALSE
CRISPLD1	TRUE	4	1	0	0	0	0	0	0	TRUE	FALSE	FALSE	FALSE
CRK	FALSE	4	0	11	0	0	0	0	0	FALSE	FALSE	FALSE	FALSE
CRKL	FALSE	32	0	15	1	0	0	0	0	FALSE	TRUE	FALSE	FALSE
CRNDE	FALSE	8	2	1	0	0	0	0	0	TRUE	FALSE	FALSE	FALSE
CROCC	FALSE	0	0	0	0	18	0	8	0	FALSE	FALSE	FALSE	FALSE
CROCCP2	FALSE	0	0	0	0	18	0	8	0	FALSE	FALSE	FALSE	FALSE
CROT	FALSE	0	0	0	0	4	0	3	0	FALSE	FALSE	FALSE	FALSE
CRTC1	FALSE	17	0	11	0	25	0	12	0	FALSE	FALSE	FALSE	FALSE
CRTC2	FALSE	20	1	24	1	29	1	31	1	TRUE	TRUE	TRUE	TRUE
CRTC3	FALSE	15	0	14	1	0	0	0	0	FALSE	TRUE	FALSE	FALSE
CRTC3-AS1	FALSE	15	0	14	1	0	0	0	0	FALSE	TRUE	FALSE	FALSE
CRYBB1	FALSE	4	0	12	1	9	0	17	1	FALSE	TRUE	FALSE	TRUE
CRYBB2P1	FALSE	8	1	4	1	0	0	0	0	TRUE	TRUE	FALSE	FALSE
CRYBG3	TRUE	0	0	0	0	5	0	3	0	FALSE	FALSE	FALSE	FALSE
CRYGS	FALSE	0	0	0	0	19	1	9	1	FALSE	FALSE	TRUE	TRUE
CRYL1	TRUE	5	0	7	1	0	0	0	0	FALSE	TRUE	FALSE	FALSE
CRYM-AS1	FALSE	11	1	5	2	0	0	0	0	TRUE	TRUE	FALSE	FALSE
CS	FALSE	43	0	27	0	35	0	20	0	FALSE	FALSE	FALSE	FALSE
CSAD	FALSE	37	0	33	0	24	0	19	0	FALSE	FALSE	FALSE	FALSE
CSDE1	FALSE	7	0	10	0	0	0	0	0	FALSE	FALSE	FALSE	FALSE
CSF1	FALSE	20	1	10	0	34	1	17	0	TRUE	FALSE	TRUE	FALSE
CSF2RB	FALSE	5	0	6	0	0	0	0	0	FALSE	FALSE	FALSE	FALSE
CSGALNACT1	FALSE	8	2	1	0	0	0	0	0	TRUE	FALSE	FALSE	FALSE
CSGALNACT2	FALSE	36	0	11	0	0	0	0	0	FALSE	FALSE	FALSE	FALSE
CSK	FALSE	13	1	13	3	10	1	4	2	TRUE	TRUE	TRUE	TRUE
CSN2	FALSE	8	0	4	0	0	0	0	0	FALSE	FALSE	FALSE	FALSE
CSNK1A1	FALSE	6	0	2	0	0	0	0	0	FALSE	FALSE	FALSE	FALSE
CSNK1D	FALSE	0	0	0	0	0	0	0	0	FALSE	FALSE	FALSE	FALSE
CSNK1G1	FALSE	7	0	16	0	0	0	0	0	FALSE	FALSE	FALSE	FALSE
CSNK1G3	FALSE	20	1	9	1	0	0	0	0	TRUE	TRUE	FALSE	FALSE
CSNK2A1	FALSE	0	0	0	0	0	0	0	0	FALSE	FALSE	FALSE	FALSE
CSNK2A2	FALSE	42	1	24	3	0	0	0	0	TRUE	TRUE	FALSE	FALSE
CSNK2A3	FALSE	14	5	7	6	0	0	0	0	TRUE	TRUE	FALSE	FALSE
CSNK2B	FALSE	0	0	18	1	0	0	0	0	FALSE	TRUE	FALSE	FALSE
CSPP1	FALSE	12	0	11	1	0	0	0	0	FALSE	TRUE	FALSE	FALSE
CSRNP2	FALSE	11	1	13	0	13	1	17	0	TRUE	FALSE	TRUE	FALSE
CSRP2BP	FALSE	13	0	10	1	0	0	0	0	FALSE	TRUE	FALSE	FALSE
CSTF2	FALSE	4	0	4	0	0	0	0	0	FALSE	FALSE	FALSE	FALSE
CSTF2T	FALSE	10	2	1	0	0	0	0	0	TRUE	FALSE	FALSE	FALSE
CSTF3	FALSE	17	0	17	2	0	0	0	0	FALSE	TRUE	FALSE	FALSE
CSTF3-AS1	FALSE	17	0	17	2	0	0	0	0	FALSE	TRUE	FALSE	FALSE
CTAGE5	FALSE	1	0	1	0	0	0	0	0	FALSE	FALSE	FALSE	FALSE
CTBP1	FALSE	21	0	12	0	3	0	3	0	FALSE	FALSE	FALSE	FALSE
CTBP1-AS2	FALSE	21	0	12	0	3	0	3	0	FALSE	FALSE	FALSE	FALSE
CTBS	FALSE	12	0	14	3	0	0	0	0	FALSE	TRUE	FALSE	FALSE
CTC-338M12.4	FALSE	13	0	9	0	0	0	0	0	FALSE	FALSE	FALSE	FALSE
CTCF	FALSE	0	0	0	0	7	0	6	1	FALSE	FALSE	FALSE	TRUE
CTDNEP1	FALSE	4	0	5	0	0	0	0	0	FALSE	FALSE	FALSE	FALSE
CTDP1	FALSE	11	1	8	0	0	0	0	0	TRUE	FALSE	FALSE	FALSE
CTDSP1	FALSE	4	0	8	0	0	0	0	0	FALSE	FALSE	FALSE	FALSE
CTDSP2	FALSE	0	0	0	0	14	0	9	0	FALSE	FALSE	FALSE	FALSE
CTDSPL	FALSE	0	0	0	0	4	0	2	0	FALSE	FALSE	FALSE	FALSE
CTDSPL2	FALSE	14	0	7	0	0	0	0	0	FALSE	FALSE	FALSE	FALSE
CTH	FALSE	0	0	1	0	0	0	0	0	FALSE	FALSE	FALSE	FALSE
CTHRC1	FALSE	17	0	8	0	0	0	0	0	FALSE	FALSE	FALSE	FALSE
CTIF	TRUE	0	0	0	0	9	1	5	0	FALSE	FALSE	TRUE	FALSE
CTLA4	TRUE	7	0	13	0	0	0	0	0	FALSE	FALSE	FALSE	FALSE
CTNNA1	FALSE	11	0	4	0	0	0	0	0	FALSE	FALSE	FALSE	FALSE
CTNNA2	TRUE	8	0	0	0	0	0	0	0	FALSE	FALSE	FALSE	FALSE
CTNNAL1	FALSE	11	0	9	2	16	0	12	2	FALSE	TRUE	FALSE	TRUE
CTNNB1	FALSE	0	0	3	0	0	0	0	0	FALSE	FALSE	FALSE	FALSE
CTNNBIP1	FALSE	15	0	16	0	0	0	0	0	FALSE	FALSE	FALSE	FALSE
CTNNBL1	FALSE	39	0	11	0	0	0	0	0	FALSE	FALSE	FALSE	FALSE
CTNND2	TRUE	16	4	2	2	0	0	0	0	TRUE	TRUE	FALSE	FALSE
CTRL	FALSE	24	0	17	0	12	0	9	0	FALSE	FALSE	FALSE	FALSE
CTSB	FALSE	18	0	12	0	0	0	0	0	FALSE	FALSE	FALSE	FALSE
CTSC	FALSE	6	0	3	0	0	0	0	0	FALSE	FALSE	FALSE	FALSE
CTSF	FALSE	12	0	11	0	0	0	0	0	FALSE	FALSE	FALSE	FALSE
CTSK	FALSE	29	0	22	1	38	0	30	1	FALSE	TRUE	FALSE	TRUE
CTSL	FALSE	6	0	5	0	0	0	0	0	FALSE	FALSE	FALSE	FALSE
CTSS	FALSE	29	0	22	1	38	0	30	1	FALSE	TRUE	FALSE	TRUE
CTSV	TRUE	13	0	9	2	0	0	0	0	FALSE	TRUE	FALSE	FALSE
CTSZ	TRUE	28	0	16	0	14	0	9	0	FALSE	FALSE	FALSE	FALSE
CTTNBP2	TRUE	9	0	5	0	14	2	3	1	FALSE	FALSE	TRUE	TRUE
CTTNBP2NL	TRUE	0	0	0	0	0	0	0	0	FALSE	FALSE	FALSE	FALSE
CTU2	FALSE	17	2	14	3	0	0	0	0	TRUE	TRUE	FALSE	FALSE
CTXN2	FALSE	15	0	4	0	0	0	0	0	FALSE	FALSE	FALSE	FALSE
CUBN	TRUE	12	0	6	1	16	0	7	2	FALSE	TRUE	FALSE	TRUE
CUEDC1	FALSE	0	0	0	0	16	0	6	0	FALSE	FALSE	FALSE	FALSE
CUEDC2	FALSE	14	0	9	0	0	0	0	0	FALSE	FALSE	FALSE	FALSE
CUL1	FALSE	19	0	19	0	18	0	16	0	FALSE	FALSE	FALSE	FALSE
CUL3	FALSE	1	0	2	0	0	0	0	0	FALSE	FALSE	FALSE	FALSE
CUL4A	FALSE	9	0	9	0	0	0	0	0	FALSE	FALSE	FALSE	FALSE
CUL4B	FALSE	0	0	0	0	4	0	3	0	FALSE	FALSE	FALSE	FALSE
CUL7	FALSE	1	0	2	0	8	0	9	0	FALSE	FALSE	FALSE	FALSE
CUL9	FALSE	0	0	0	0	0	0	0	0	FALSE	FALSE	FALSE	FALSE
CUX1	FALSE	18	0	13	1	19	0	10	1	FALSE	TRUE	FALSE	TRUE
CWC25	FALSE	9	0	18	0	0	0	0	0	FALSE	FALSE	FALSE	FALSE
CWC27	FALSE	3	0	1	0	4	0	1	0	FALSE	FALSE	FALSE	FALSE
CX3CR1	TRUE	4	1	10	2	0	0	0	0	TRUE	TRUE	FALSE	FALSE
CXADRP2	FALSE	0	0	0	0	7	2	1	0	FALSE	FALSE	TRUE	FALSE
CXCL10	FALSE	0	0	0	0	5	0	4	0	FALSE	FALSE	FALSE	FALSE
CXCL14	FALSE	3	0	0	0	13	1	1	0	FALSE	FALSE	TRUE	FALSE
CXCL16	FALSE	7	0	5	0	0	0	0	0	FALSE	FALSE	FALSE	FALSE
CXCL6	FALSE	18	0	7	0	0	0	0	0	FALSE	FALSE	FALSE	FALSE
CXCR3	FALSE	4	0	3	0	0	0	0	0	FALSE	FALSE	FALSE	FALSE
CXCR4	TRUE	6	0	5	0	10	0	6	0	FALSE	FALSE	FALSE	FALSE
CXXC1	FALSE	10	1	5	1	0	0	0	0	TRUE	TRUE	FALSE	FALSE
CXXC4	FALSE	12	1	9	0	17	1	10	0	TRUE	FALSE	TRUE	FALSE
CXXC5	FALSE	0	0	0	0	0	0	0	0	FALSE	FALSE	FALSE	FALSE
CXorf23	FALSE	16	0	22	2	0	0	0	0	FALSE	TRUE	FALSE	FALSE
CXorf56	FALSE	14	0	18	0	0	0	0	0	FALSE	FALSE	FALSE	FALSE
CXorf57	TRUE	1	0	1	1	0	0	0	0	FALSE	TRUE	FALSE	FALSE
CYB561	FALSE	9	0	3	0	0	0	0	0	FALSE	FALSE	FALSE	FALSE
CYB561A3	FALSE	0	0	0	0	4	0	4	0	FALSE	FALSE	FALSE	FALSE
CYB561D1	FALSE	0	0	0	0	41	1	25	2	FALSE	FALSE	TRUE	TRUE
CYB5A	FALSE	3	0	1	0	17	1	6	0	FALSE	FALSE	TRUE	FALSE
CYB5B	FALSE	0	0	0	0	0	0	0	0	FALSE	FALSE	FALSE	FALSE
CYB5D1	FALSE	9	0	7	0	0	0	0	0	FALSE	FALSE	FALSE	FALSE
CYB5D2	FALSE	9	0	7	0	0	0	0	0	FALSE	FALSE	FALSE	FALSE
CYB5R1	FALSE	0	0	0	0	0	0	0	0	FALSE	FALSE	FALSE	FALSE
CYB5R2	FALSE	16	3	6	1	0	0	0	0	TRUE	TRUE	FALSE	FALSE
CYB5R4	FALSE	2	0	2	0	0	0	0	0	FALSE	FALSE	FALSE	FALSE
CYB5RL	FALSE	17	0	9	0	6	0	5	0	FALSE	FALSE	FALSE	FALSE
CYBA	FALSE	2	0	2	0	0	0	0	0	FALSE	FALSE	FALSE	FALSE
CYBB	FALSE	13	0	12	1	0	0	0	0	FALSE	TRUE	FALSE	FALSE
CYC1	FALSE	19	0	18	0	0	0	0	0	FALSE	FALSE	FALSE	FALSE
CYFIP1	FALSE	0	0	4	0	0	0	0	0	FALSE	FALSE	FALSE	FALSE
CYLD	FALSE	11	0	4	0	0	0	0	0	FALSE	FALSE	FALSE	FALSE
CYP19A1	FALSE	11	0	5	0	6	0	3	0	FALSE	FALSE	FALSE	FALSE
CYP1A1	FALSE	2	0	0	0	10	1	4	2	FALSE	FALSE	TRUE	TRUE
CYP1B1	FALSE	0	0	0	0	7	0	3	2	FALSE	FALSE	FALSE	TRUE
CYP26A1	FALSE	12	0	5	0	0	0	0	0	FALSE	FALSE	FALSE	FALSE
CYP27B1	TRUE	26	0	18	0	13	0	9	0	FALSE	FALSE	FALSE	FALSE
CYP2B7P	FALSE	9	0	5	0	0	0	0	0	FALSE	FALSE	FALSE	FALSE
CYP2J2	TRUE	0	0	0	0	15	0	15	1	FALSE	FALSE	FALSE	TRUE
CYP2R1	FALSE	0	0	0	0	11	0	10	0	FALSE	FALSE	FALSE	FALSE
CYP39A1	TRUE	13	0	2	1	0	0	0	0	FALSE	TRUE	FALSE	FALSE
CYP4F35P	TRUE	0	0	0	0	0	0	0	0	FALSE	FALSE	FALSE	FALSE
CYP51A1	FALSE	6	0	4	0	0	0	0	0	FALSE	FALSE	FALSE	FALSE
CYSTM1	FALSE	3	0	2	0	0	0	0	0	FALSE	FALSE	FALSE	FALSE
CYTH1	TRUE	18	3	11	5	0	0	0	0	TRUE	TRUE	FALSE	FALSE
CYTH2	FALSE	3	0	4	0	0	0	0	0	FALSE	FALSE	FALSE	FALSE
CYTH3	FALSE	10	0	9	1	0	0	0	0	FALSE	TRUE	FALSE	FALSE
CYTIP	FALSE	15	0	9	1	0	0	0	0	FALSE	TRUE	FALSE	FALSE
D2HGDH	FALSE	19	1	26	3	0	0	0	0	TRUE	TRUE	FALSE	FALSE
DACH1	FALSE	1	0	2	0	0	0	0	0	FALSE	FALSE	FALSE	FALSE
DACH2	TRUE	4	0	1	0	0	0	0	0	FALSE	FALSE	FALSE	FALSE
DACT1	FALSE	1	0	0	0	0	0	0	0	FALSE	FALSE	FALSE	FALSE
DACT3	FALSE	0	0	0	0	4	0	2	0	FALSE	FALSE	FALSE	FALSE
DAD1	FALSE	25	0	29	0	6	0	6	0	FALSE	FALSE	FALSE	FALSE
DAG1	FALSE	7	0	8	1	0	0	0	0	FALSE	TRUE	FALSE	FALSE
DANCR	FALSE	23	1	9	1	0	0	0	0	TRUE	TRUE	FALSE	FALSE
DAP3	FALSE	33	0	21	0	25	0	22	0	FALSE	FALSE	FALSE	FALSE
DAPK3	FALSE	4	0	9	1	0	0	0	0	FALSE	TRUE	FALSE	FALSE
DARS	FALSE	6	0	5	0	10	0	6	0	FALSE	FALSE	FALSE	FALSE
DARS-AS1	FALSE	6	0	5	0	10	0	6	0	FALSE	FALSE	FALSE	FALSE
DARS2	FALSE	3	0	3	0	0	0	0	0	FALSE	FALSE	FALSE	FALSE
DAZAP1	FALSE	0	0	0	0	0	0	0	0	FALSE	FALSE	FALSE	FALSE
DAZAP2	FALSE	11	1	13	0	13	1	17	0	TRUE	FALSE	TRUE	FALSE
DBF4	FALSE	10	1	2	1	0	0	0	0	TRUE	TRUE	FALSE	FALSE
DBF4B	FALSE	18	0	7	0	0	0	0	0	FALSE	FALSE	FALSE	FALSE
DBIL5P	FALSE	8	0	11	1	0	0	0	0	FALSE	TRUE	FALSE	FALSE
DBN1	FALSE	13	0	12	1	0	0	0	0	FALSE	TRUE	FALSE	FALSE
DBNDD1	FALSE	10	1	11	2	0	0	0	0	TRUE	TRUE	FALSE	FALSE
DBP	FALSE	0	0	0	0	0	0	0	0	FALSE	FALSE	FALSE	FALSE
DBT	FALSE	4	0	8	0	0	0	0	0	FALSE	FALSE	FALSE	FALSE
DCAF10	FALSE	18	0	10	0	0	0	0	0	FALSE	FALSE	FALSE	FALSE
DCAF12	FALSE	8	0	6	1	0	0	0	0	FALSE	TRUE	FALSE	FALSE
DCAF13	FALSE	17	0	8	0	0	0	0	0	FALSE	FALSE	FALSE	FALSE
DCAF15	FALSE	5	0	6	0	14	0	11	1	FALSE	FALSE	FALSE	TRUE
DCAF16	FALSE	11	0	4	0	0	0	0	0	FALSE	FALSE	FALSE	FALSE
DCAF17	FALSE	6	0	3	0	0	0	0	0	FALSE	FALSE	FALSE	FALSE
DCAF4	FALSE	6	0	5	0	0	0	0	0	FALSE	FALSE	FALSE	FALSE
DCAF6	FALSE	8	0	1	0	0	0	0	0	FALSE	FALSE	FALSE	FALSE
DCAF7	FALSE	9	0	3	0	0	0	0	0	FALSE	FALSE	FALSE	FALSE
DCAF8	FALSE	0	0	0	0	120	2	74	0	FALSE	FALSE	TRUE	FALSE
DCC	TRUE	9	0	5	0	0	0	0	0	FALSE	FALSE	FALSE	FALSE
DCK	FALSE	0	0	0	0	33	0	21	0	FALSE	FALSE	FALSE	FALSE
DCLK2	FALSE	0	0	0	0	0	0	0	0	FALSE	FALSE	FALSE	FALSE
DCLRE1A	FALSE	10	0	3	0	13	0	3	0	FALSE	FALSE	FALSE	FALSE
DCLRE1B	FALSE	0	0	0	0	0	0	0	0	FALSE	FALSE	FALSE	FALSE
DCP1B	FALSE	9	0	5	1	0	0	0	0	FALSE	TRUE	FALSE	FALSE
DCST2	FALSE	0	0	0	0	52	2	28	4	FALSE	FALSE	TRUE	TRUE
DCTN1	FALSE	28	0	20	2	0	0	0	0	FALSE	TRUE	FALSE	FALSE
DCTN2	FALSE	26	0	18	0	0	0	0	0	FALSE	FALSE	FALSE	FALSE
DCTN4	FALSE	13	0	12	1	0	0	0	0	FALSE	TRUE	FALSE	FALSE
DCTPP1	FALSE	15	0	14	1	33	1	32	3	FALSE	TRUE	TRUE	TRUE
DCUN1D1	FALSE	0	0	0	0	0	0	0	0	FALSE	FALSE	FALSE	FALSE
DCUN1D3	FALSE	11	1	5	2	0	0	0	0	TRUE	TRUE	FALSE	FALSE
DCUN1D4	FALSE	23	1	9	1	0	0	0	0	TRUE	TRUE	FALSE	FALSE
DCXR	FALSE	0	0	0	0	0	0	0	0	FALSE	FALSE	FALSE	FALSE
DDAH1	TRUE	1	0	0	0	0	0	0	0	FALSE	FALSE	FALSE	FALSE
DDB1	FALSE	0	0	0	0	4	0	4	0	FALSE	FALSE	FALSE	FALSE
DDHD1	FALSE	9	0	5	0	0	0	0	0	FALSE	FALSE	FALSE	FALSE
DDHD2	FALSE	14	0	8	0	7	0	4	0	FALSE	FALSE	FALSE	FALSE
DDI2	FALSE	6	0	7	1	0	0	0	0	FALSE	TRUE	FALSE	FALSE
DDIAS	FALSE	10	0	15	0	13	0	17	0	FALSE	FALSE	FALSE	FALSE
DDIT3	FALSE	26	0	18	0	0	0	0	0	FALSE	FALSE	FALSE	FALSE
DDIT4	FALSE	0	0	0	0	10	0	9	0	FALSE	FALSE	FALSE	FALSE
DDN	TRUE	35	0	20	0	12	0	8	0	FALSE	FALSE	FALSE	FALSE
DDR2	TRUE	19	0	13	2	12	0	11	1	FALSE	TRUE	FALSE	TRUE
DDRGK1	FALSE	1	0	2	0	0	0	0	0	FALSE	FALSE	FALSE	FALSE
DDX17	FALSE	20	0	17	2	0	0	0	0	FALSE	TRUE	FALSE	FALSE
DDX19A	FALSE	1	0	3	0	13	0	15	1	FALSE	FALSE	FALSE	TRUE
DDX19B	FALSE	1	0	3	0	13	0	15	1	FALSE	FALSE	FALSE	TRUE
DDX20	FALSE	0	0	0	0	0	0	0	0	FALSE	FALSE	FALSE	FALSE
DDX23	FALSE	0	0	0	0	12	0	8	0	FALSE	FALSE	FALSE	FALSE
DDX24	FALSE	0	0	5	1	0	0	0	0	FALSE	TRUE	FALSE	FALSE
DDX26B	FALSE	7	2	3	0	0	0	0	0	TRUE	FALSE	FALSE	FALSE
DDX27	FALSE	0	0	0	0	4	0	1	0	FALSE	FALSE	FALSE	FALSE
DDX28	FALSE	24	0	17	0	12	0	9	0	FALSE	FALSE	FALSE	FALSE
DDX31	FALSE	10	0	5	0	0	0	0	0	FALSE	FALSE	FALSE	FALSE
DDX39A	FALSE	4	0	3	1	0	0	0	0	FALSE	TRUE	FALSE	FALSE
DDX3X	FALSE	15	0	9	0	0	0	0	0	FALSE	FALSE	FALSE	FALSE
DDX46	FALSE	22	0	19	1	0	0	0	0	FALSE	TRUE	FALSE	FALSE
DDX49	FALSE	17	0	11	0	25	0	12	0	FALSE	FALSE	FALSE	FALSE
DDX5	FALSE	32	1	22	5	0	0	0	0	TRUE	TRUE	FALSE	FALSE
DDX52	FALSE	1	0	7	0	0	0	0	0	FALSE	FALSE	FALSE	FALSE
DDX54	FALSE	6	0	5	0	0	0	0	0	FALSE	FALSE	FALSE	FALSE
DDX58	TRUE	8	0	3	0	9	0	4	0	FALSE	FALSE	FALSE	FALSE
DDX59	FALSE	0	0	0	0	16	0	15	0	FALSE	FALSE	FALSE	FALSE
DDX6	FALSE	24	0	21	1	0	0	0	0	FALSE	TRUE	FALSE	FALSE
DDX60L	TRUE	6	0	11	4	0	0	0	0	FALSE	TRUE	FALSE	FALSE
DEAF1	FALSE	25	0	27	2	0	0	0	0	FALSE	TRUE	FALSE	FALSE
DECR1	FALSE	14	0	9	1	0	0	0	0	FALSE	TRUE	FALSE	FALSE
DECR2	FALSE	19	0	16	0	0	0	0	0	FALSE	FALSE	FALSE	FALSE
DEDD	FALSE	0	0	0	0	120	2	74	0	FALSE	FALSE	TRUE	FALSE
DEDD2	FALSE	8	0	6	0	0	0	0	0	FALSE	FALSE	FALSE	FALSE
DEF6	FALSE	0	0	0	0	10	1	3	0	FALSE	FALSE	TRUE	FALSE
DEF8	FALSE	10	1	11	2	0	0	0	0	TRUE	TRUE	FALSE	FALSE
DEK	FALSE	5	0	6	1	0	0	0	0	FALSE	TRUE	FALSE	FALSE
DENND1A	FALSE	10	0	6	0	0	0	0	0	FALSE	FALSE	FALSE	FALSE
DENND1B	FALSE	6	1	3	0	0	0	0	0	TRUE	FALSE	FALSE	FALSE
DENND2C	FALSE	7	0	10	0	0	0	0	0	FALSE	FALSE	FALSE	FALSE
DENND3	FALSE	13	1	3	0	0	0	0	0	TRUE	FALSE	FALSE	FALSE
DENND4A	FALSE	0	0	1	0	0	0	0	0	FALSE	FALSE	FALSE	FALSE
DENND4B	FALSE	20	1	24	1	29	1	31	1	TRUE	TRUE	TRUE	TRUE
DENND4C	FALSE	1	0	2	0	0	0	0	0	FALSE	FALSE	FALSE	FALSE
DENND5A	FALSE	13	0	11	0	0	0	0	0	FALSE	FALSE	FALSE	FALSE
DENND5B	TRUE	0	0	0	0	5	0	3	0	FALSE	FALSE	FALSE	FALSE
DENND6A	FALSE	8	0	5	0	0	0	0	0	FALSE	FALSE	FALSE	FALSE
DENND6B	FALSE	25	0	17	0	0	0	0	0	FALSE	FALSE	FALSE	FALSE
DEPDC1	FALSE	7	2	2	1	0	0	0	0	TRUE	TRUE	FALSE	FALSE
DEPDC1-AS1	FALSE	7	2	2	1	0	0	0	0	TRUE	TRUE	FALSE	FALSE
DEPDC4	FALSE	11	1	6	1	0	0	0	0	TRUE	TRUE	FALSE	FALSE
DEPTOR	FALSE	10	0	9	1	12	0	11	0	FALSE	TRUE	FALSE	FALSE
DERL1	FALSE	7	0	8	0	14	0	11	0	FALSE	FALSE	FALSE	FALSE
DESI2	FALSE	6	0	6	0	3	0	2	0	FALSE	FALSE	FALSE	FALSE
DET1	FALSE	0	0	0	0	0	0	0	0	FALSE	FALSE	FALSE	FALSE
DFNB31	TRUE	6	0	5	0	11	0	6	0	FALSE	FALSE	FALSE	FALSE
DGAT1	FALSE	19	0	18	0	0	0	0	0	FALSE	FALSE	FALSE	FALSE
DGCR11	FALSE	20	0	10	0	0	0	0	0	FALSE	FALSE	FALSE	FALSE
DGCR14	FALSE	20	0	10	0	0	0	0	0	FALSE	FALSE	FALSE	FALSE
DGCR2	FALSE	20	0	10	0	0	0	0	0	FALSE	FALSE	FALSE	FALSE
DGCR5	TRUE	2	0	0	0	0	0	0	0	FALSE	FALSE	FALSE	FALSE
DGCR6L	FALSE	32	0	15	1	0	0	0	0	FALSE	TRUE	FALSE	FALSE
DGKA	TRUE	43	0	27	0	30	0	23	0	FALSE	FALSE	FALSE	FALSE
DGKD	FALSE	1	0	2	0	0	0	0	0	FALSE	FALSE	FALSE	FALSE
DGKG	FALSE	11	1	9	1	19	1	9	1	TRUE	TRUE	TRUE	TRUE
DGKH	FALSE	3	0	8	0	2	0	3	0	FALSE	FALSE	FALSE	FALSE
DGKZ	FALSE	0	0	0	0	0	0	0	0	FALSE	FALSE	FALSE	FALSE
DGUOK	FALSE	28	0	20	2	16	0	10	2	FALSE	TRUE	FALSE	TRUE
DHCR24	FALSE	2	0	2	0	0	0	0	0	FALSE	FALSE	FALSE	FALSE
DHDH	FALSE	0	0	0	0	4	0	4	0	FALSE	FALSE	FALSE	FALSE
DHFR	FALSE	5	0	3	0	0	0	0	0	FALSE	FALSE	FALSE	FALSE
DHFRL1	FALSE	20	0	9	1	0	0	0	0	FALSE	TRUE	FALSE	FALSE
DHRS1	FALSE	13	0	11	0	5	0	3	0	FALSE	FALSE	FALSE	FALSE
DHRS13	FALSE	0	0	0	0	11	0	12	0	FALSE	FALSE	FALSE	FALSE
DHRS4L1	FALSE	0	0	0	0	2	0	1	0	FALSE	FALSE	FALSE	FALSE
DHRS7	FALSE	5	0	3	1	0	0	0	0	FALSE	TRUE	FALSE	FALSE
DHRS7B	FALSE	0	0	0	0	9	0	10	0	FALSE	FALSE	FALSE	FALSE
DHRSX	FALSE	0	0	2	0	0	0	0	0	FALSE	FALSE	FALSE	FALSE
DHTKD1	FALSE	5	0	5	0	0	0	0	0	FALSE	FALSE	FALSE	FALSE
DHX29	FALSE	0	0	0	0	0	0	0	0	FALSE	FALSE	FALSE	FALSE
DHX34	FALSE	0	0	0	0	5	0	1	0	FALSE	FALSE	FALSE	FALSE
DHX35	FALSE	20	0	11	2	22	0	12	2	FALSE	TRUE	FALSE	TRUE
DHX37	FALSE	24	0	18	1	0	0	0	0	FALSE	TRUE	FALSE	FALSE
DHX40	FALSE	0	0	0	0	0	0	0	0	FALSE	FALSE	FALSE	FALSE
DHX58	FALSE	24	0	19	0	7	0	1	0	FALSE	FALSE	FALSE	FALSE
DHX8	FALSE	0	0	0	0	4	0	2	0	FALSE	FALSE	FALSE	FALSE
DIABLO	FALSE	17	0	13	0	0	0	0	0	FALSE	FALSE	FALSE	FALSE
DIAPH3	FALSE	4	0	2	0	0	0	0	0	FALSE	FALSE	FALSE	FALSE
DIDO1	FALSE	49	0	28	3	0	0	0	0	FALSE	TRUE	FALSE	FALSE
DIEXF	FALSE	12	1	6	1	0	0	0	0	TRUE	TRUE	FALSE	FALSE
DIMT1	FALSE	11	0	7	0	0	0	0	0	FALSE	FALSE	FALSE	FALSE
DIP2A	FALSE	26	0	21	0	0	0	0	0	FALSE	FALSE	FALSE	FALSE
DIP2B	FALSE	0	0	0	0	0	0	0	0	FALSE	FALSE	FALSE	FALSE
DIP2C	FALSE	32	0	17	0	0	0	0	0	FALSE	FALSE	FALSE	FALSE
DIRAS1	FALSE	0	0	0	0	5	1	3	2	FALSE	FALSE	TRUE	TRUE
DIRC2	FALSE	13	0	8	1	0	0	0	0	FALSE	TRUE	FALSE	FALSE
DIS3L	FALSE	4	0	3	0	0	0	0	0	FALSE	FALSE	FALSE	FALSE
DIS3L2	FALSE	16	0	5	0	14	0	4	0	FALSE	FALSE	FALSE	FALSE
DISP1	TRUE	6	0	3	0	0	0	0	0	FALSE	FALSE	FALSE	FALSE
DIXDC1	TRUE	26	0	20	2	0	0	0	0	FALSE	TRUE	FALSE	FALSE
DKFZP586I1420	FALSE	9	0	7	0	0	0	0	0	FALSE	FALSE	FALSE	FALSE
DLAT	FALSE	26	0	20	2	0	0	0	0	FALSE	TRUE	FALSE	FALSE
DLC1	TRUE	7	2	3	1	0	0	0	0	TRUE	TRUE	FALSE	FALSE
DLEU2	FALSE	12	0	19	3	0	0	0	0	FALSE	TRUE	FALSE	FALSE
DLG2	TRUE	5	1	3	1	8	1	3	1	TRUE	TRUE	TRUE	TRUE
DLG3	FALSE	4	0	4	1	0	0	0	0	FALSE	TRUE	FALSE	FALSE
DLG3-AS1	TRUE	4	0	4	1	0	0	0	0	FALSE	TRUE	FALSE	FALSE
DLGAP5	FALSE	5	0	2	0	0	0	0	0	FALSE	FALSE	FALSE	FALSE
DLL4	TRUE	0	0	0	0	0	0	0	0	FALSE	FALSE	FALSE	FALSE
DLSTP1	FALSE	2	0	2	0	0	0	0	0	FALSE	FALSE	FALSE	FALSE
DLX4	FALSE	25	0	18	2	5	0	1	0	FALSE	TRUE	FALSE	FALSE
DMAP1	FALSE	0	0	0	0	0	0	0	0	FALSE	FALSE	FALSE	FALSE
DMC1	FALSE	20	0	17	2	0	0	0	0	FALSE	TRUE	FALSE	FALSE
DMD	FALSE	4	1	1	0	0	0	0	0	TRUE	FALSE	FALSE	FALSE
DMGDH	FALSE	0	0	0	0	0	0	0	0	FALSE	FALSE	FALSE	FALSE
DMPK	FALSE	0	0	0	0	0	0	0	0	FALSE	FALSE	FALSE	FALSE
DMTF1	FALSE	2	0	4	1	0	0	0	0	FALSE	TRUE	FALSE	FALSE
DMTN	TRUE	10	0	5	0	0	0	0	0	FALSE	FALSE	FALSE	FALSE
DNAAF1	FALSE	16	0	11	1	8	0	7	1	FALSE	TRUE	FALSE	TRUE
DNAAF5	FALSE	9	0	8	0	0	0	0	0	FALSE	FALSE	FALSE	FALSE
DNAH1	FALSE	10	0	12	0	0	0	0	0	FALSE	FALSE	FALSE	FALSE
DNAH11	TRUE	16	2	5	0	0	0	0	0	TRUE	FALSE	FALSE	FALSE
DNAH17	FALSE	18	3	11	5	0	0	0	0	TRUE	TRUE	FALSE	FALSE
DNAH17-AS1	FALSE	15	2	11	3	0	0	0	0	TRUE	TRUE	FALSE	FALSE
DNAH7	FALSE	0	0	0	0	0	0	0	0	FALSE	FALSE	FALSE	FALSE
DNAJB11	FALSE	0	0	0	0	19	1	9	1	FALSE	FALSE	TRUE	TRUE
DNAJB12	FALSE	0	0	0	0	9	0	5	1	FALSE	FALSE	FALSE	TRUE
DNAJB2	FALSE	25	0	16	2	0	0	0	0	FALSE	TRUE	FALSE	FALSE
DNAJB5	FALSE	22	1	10	0	0	0	0	0	TRUE	FALSE	FALSE	FALSE
DNAJC1	FALSE	0	0	0	0	23	0	18	1	FALSE	FALSE	FALSE	TRUE
DNAJC11	FALSE	0	0	0	0	0	0	0	0	FALSE	FALSE	FALSE	FALSE
DNAJC12	TRUE	2	0	1	0	0	0	0	0	FALSE	FALSE	FALSE	FALSE
DNAJC14	FALSE	0	0	0	0	30	0	23	0	FALSE	FALSE	FALSE	FALSE
DNAJC15	FALSE	0	0	0	0	0	0	0	0	FALSE	FALSE	FALSE	FALSE
DNAJC16	FALSE	3	0	1	0	0	0	0	0	FALSE	FALSE	FALSE	FALSE
DNAJC17	FALSE	0	0	0	0	12	0	12	0	FALSE	FALSE	FALSE	FALSE
DNAJC18	FALSE	0	0	0	0	0	0	0	0	FALSE	FALSE	FALSE	FALSE
DNAJC24	FALSE	13	0	6	0	0	0	0	0	FALSE	FALSE	FALSE	FALSE
DNAJC27	FALSE	5	0	3	0	0	0	0	0	FALSE	FALSE	FALSE	FALSE
DNAJC27-AS1	FALSE	5	0	3	0	0	0	0	0	FALSE	FALSE	FALSE	FALSE
DNAJC28	FALSE	0	0	3	0	0	0	0	0	FALSE	FALSE	FALSE	FALSE
DNAJC3	FALSE	6	0	3	0	0	0	0	0	FALSE	FALSE	FALSE	FALSE
DNAJC3-AS1	FALSE	6	0	3	0	0	0	0	0	FALSE	FALSE	FALSE	FALSE
DNAJC30	FALSE	4	0	3	0	12	0	8	0	FALSE	FALSE	FALSE	FALSE
DNAJC4	FALSE	0	0	0	0	0	0	0	0	FALSE	FALSE	FALSE	FALSE
DNAJC5	FALSE	23	0	17	1	0	0	0	0	FALSE	TRUE	FALSE	FALSE
DNAJC7	FALSE	24	0	19	0	7	0	1	0	FALSE	FALSE	FALSE	FALSE
DNAJC9	FALSE	0	0	0	0	9	0	6	0	FALSE	FALSE	FALSE	FALSE
DNAJC9-AS1	FALSE	0	0	0	0	9	0	6	0	FALSE	FALSE	FALSE	FALSE
DNAL1	FALSE	12	0	9	0	0	0	0	0	FALSE	FALSE	FALSE	FALSE
DNASE1L1	FALSE	9	0	8	1	8	0	12	0	FALSE	TRUE	FALSE	FALSE
DNASE1L2	FALSE	43	0	25	0	0	0	0	0	FALSE	FALSE	FALSE	FALSE
DNASE2	FALSE	17	0	14	0	0	0	0	0	FALSE	FALSE	FALSE	FALSE
DNM1L	FALSE	0	0	0	0	4	0	10	2	FALSE	FALSE	FALSE	TRUE
[truncated: 7,203 more rows]
