# Supplementary material for: NSD2 overexpression drives clustered chromatin and transcriptional changes in a subset of insulated domains
Source: Nat Commun. 2019 Oct 24;10:4843. doi: 10.1038/s41467-019-12811-4 (PMC6813313; doi:10.1038/s41467-019-12811-4)
Supplement: Supplementary file 8 — Source Data [file 41467_2019_12811_MOESM8_ESM.xlsx]

## Sheet: Figure 1g
Figure 1g: violin plot of expression log2FC for genes associated to differential H3K27ac peaks at promoters			Figure 1g: violin plot of expression log2FC for genes associated to distal differential H3K27ac peals			Figure 1g: violin plot of expression log2FC for genes associated to differential H3K27ac at super-enhancers
log2FC	GROUP		log2FC	GROUP		log2FC	GROUP
5.00525	UP		3.8793	UP		-0.127565	UP
2.79042	UP		3.3013	UP		0.0563179	UP
4.9627	UP		3.0482	UP		-0.0523118	UP
5.05647	UP		0.456306	UP		0.23774	UP
3.8793	UP		4.17948	UP		1.46829	UP
-0.22189	UP		1.4238	UP		-0.0539748	UP
4.43866	UP		0.158809	UP		-1.06671	UP
1.57847	UP		-0.31753	UP		0.434776	UP
2.02672	UP		0.136316	UP		-0.0397198	UP
1.50836	UP		-0.21388	UP		0.853984	UP
2.32049	UP		0.362535	UP		-0.352515	UP
2.34524	UP		-0.05683	UP		0.00105987	UP
3.62255	UP		5.07687	UP		0.167926	UP
3.0418	UP		0.067397	UP		-0.170368	UP
2.79503	UP		0.054393	UP		2.44927	UP
3.31428	UP		0.872596	UP		0.26747	UP
4.48937	UP		0.376734	UP		-0.6628	UP
3.19202	UP		-0.60771	UP		-0.107271	UP
4.72054	UP		0.181998	UP		-0.0313363	UP
6.29458	UP		-0.65684	UP		1.23653	UP
1.61277	UP		1.48853	UP		4.11464	UP
2.18864	UP		1.47279	UP		-0.370365	UP
4.1965	UP		-0.03101	UP		2.02111	UP
1.9793	UP		0.602238	UP		0.215199	UP
6.09711	UP		0.458816	UP		-0.138973	UP
0.938101	UP		0.126633	UP		0.13584	UP
3.38556	UP		0.514651	UP		0.864793	UP
0.566893	UP		-0.41484	UP		0.242293	UP
3.85011	UP		1.58981	UP		0.291791	UP
0.943106	UP		3.42187	UP		-0.0244311	UP
6.54419	UP		1.70855	UP		0.135449	UP
4.57653	UP		1.09895	UP		0.0588637	UP
2.2708	UP		3.14396	UP		-1.35686	UP
3.84349	UP		-0.48074	UP		-0.522107	UP
4.91705	UP		3.74728	UP		0.0058285	UP
2.0143	UP		0.526334	UP		0.658852	UP
4.73286	UP		1.89924	UP		0.183968	UP
4.59815	UP		2.25434	UP		-0.0866591	UP
3.3013	UP		5.23268	UP		0.586277	UP
3.04435	UP		0.030114	UP		1.16599	UP
2.21992	UP		-1.3146	UP		0.125801	UP
4.95708	UP		0.069695	UP		0.362535	UP
3.0482	UP		0.05946	UP		-0.0499635	UP
4.00623	UP		0.057191	UP		1.38241	UP
5.34539	UP		2.01977	UP		0.743768	UP
5.43885	UP		0.203563	UP		0.109904	UP
6.21597	UP		-0.14586	UP		0.164308	UP
5.32016	UP		0.532172	UP		0.103819	UP
2.77748	UP		2.19751	UP		0.161547	UP
5.46806	UP		4.90484	UP		0.688852	UP
1.18477	UP		0.049294	UP		0.385164	UP
1.38671	UP		0.046943	UP		0.0382597	UP
2.33807	UP		-0.21161	UP		-0.166348	UP
1.88428	UP		-0.22885	UP		1.04006	UP
3.12138	UP		0.005828	UP		-0.0446168	UP
1.59669	UP		-0.1658	UP		0.262976	UP
4.34767	UP		3.35412	UP		0.116684	UP
2.11292	UP		1.08357	UP		-0.0014121	UP
5.85046	UP		-0.16779	UP		0.56335	UP
2.90454	UP		-0.44911	UP		-0.0869215	UP
3.49072	UP		0.698331	UP		0.541638	UP
0.873847	UP		0.539586	UP		-0.143168	UP
5.38977	UP		2.39225	UP		0.925246	UP
5.43772	UP		0.159849	UP		0.879663	UP
3.57395	UP		3.14465	UP		0.138276	UP
0.118443	UP		3.6073	UP		-0.874251	DOWN
3.0345	UP		0.56335	UP		-0.241375	DOWN
1.66615	UP		0.154761	UP		-2.3233	DOWN
3.8876	UP		0.214125	UP		-0.54425	DOWN
1.39954	UP		0.306496	UP		-2.24886	DOWN
4.8884	UP		3.15048	UP		-0.0131119	DOWN
3.26013	UP		-0.05928	UP		-0.417717	DOWN
4.8054	UP		1.76222	UP		-0.536364	DOWN
2.81027	UP		-0.32503	UP		-2.21962	DOWN
4.91985	UP		1.21887	UP		-1.04171	DOWN
3.85601	UP		0.114552	UP		1.31788	DOWN
4.32619	UP		1.32517	UP		0.372177	DOWN
3.47274	UP		2.99122	UP		-0.249929	DOWN
2.28325	UP		1.31919	UP		-0.585683	DOWN
3.32174	UP		1.85295	UP		0.918967	DOWN
2.44927	UP		0.580455	UP		-2.18177	DOWN
6.63533	UP		0.713125	UP		-0.15241	DOWN
3.5062	UP		-0.09397	UP		-0.00478464	DOWN
-0.40121	UP		1.2363	UP		-0.629735	DOWN
3.57726	UP		-0.1124	UP		-0.534283	DOWN
3.47564	UP		3.57886	UP		0.119626	DOWN
2.10951	UP		2.27359	UP		-0.848523	DOWN
3.78327	UP		-0.03134	UP		-0.0208352	DOWN
0.456306	UP		4.03428	UP		-0.254256	DOWN
0.503743	UP		0.14724	UP		-0.0466929	DOWN
4.17948	UP		2.26805	UP		0.026403	DOWN
3.17455	UP		1.20036	UP		-0.783708	DOWN
6.30309	UP		0.766588	UP		0.324812	DOWN
1.78681	UP		1.29407	UP		2.16261	DOWN
1.4238	UP		5.20062	UP		0.863487	DOWN
4.40259	UP		0.022903	UP		-1.26642	DOWN
1.88308	UP		1.86857	UP		-0.385391	DOWN
0.837614	UP		2.10541	UP		0.0836364	DOWN
3.87827	UP		0.612665	UP		0.692701	DOWN
2.18912	UP		-0.32406	UP		-0.695081	DOWN
0.951917	UP		0.689588	UP		-0.186389	DOWN
1.0352	UP		0.040535	UP		-1.33195	DOWN
4.74767	UP		1.49532	UP		-0.0975159	DOWN
0.987572	UP		-0.03132	UP		-1.42954	DOWN
2.798	UP		-0.05113	UP		-0.304044	DOWN
1.89838	UP		2.61569	UP		-0.617589	DOWN
5.09374	UP		2.24261	UP		-0.964426	DOWN
1.20045	UP		-0.31314	UP		-0.801229	DOWN
3.86375	UP		0.148992	UP		0.392428	DOWN
2.31136	UP		0.741797	UP		-0.946355	DOWN
0.939246	UP		0.387921	UP		0.136763	DOWN
2.91992	UP		0.258947	UP		-0.569515	DOWN
-0.01451	UP		0.198983	UP		1.7707	DOWN
1.61694	UP		2.51837	UP		-0.834813	DOWN
-2.74353	DOWN		0.371603	UP		-0.0518732	DOWN
-2.4097	DOWN		-0.38444	UP		0.109568	DOWN
-5.43466	DOWN		0.644814	UP		-0.983864	DOWN
-1.29806	DOWN		0.121463	UP		0.510644	DOWN
0.372177	DOWN		0.672806	UP		-0.517267	DOWN
-1.11384	DOWN		-0.15808	UP		-3.42135	DOWN
-3.42135	DOWN		0.056683	UP		-0.61322	DOWN
0.131051	DOWN		-0.23769	UP		-0.15241	STABLE
-0.66835	DOWN		0.100801	UP		-0.848523	STABLE
-1.27956	DOWN		0.639278	UP		-0.0208352	STABLE
-0.78497	DOWN		-0.18351	UP		2.16261	STABLE
-1.84404	DOWN		1.31347	UP		0.510644	STABLE
-0.90845	DOWN		-0.15885	UP		-0.370365	STABLE
-1.02608	DOWN		0.990084	UP		0.13584	STABLE
-0.86598	DOWN		1.68337	UP		-0.0499635	STABLE
-4.67151	DOWN		-0.53816	UP		0.278477	STABLE
-1.50032	DOWN		0.67894	UP		0.0582595	STABLE
-0.41975	DOWN		-0.23371	UP		-0.0551332	STABLE
-0.57309	DOWN		0.176995	UP		0.261328	STABLE
-1.88443	DOWN		-0.05231	UP		-0.322614	STABLE
-2.24886	DOWN		-0.04317	UP		0.125378	STABLE
-0.92962	DOWN		1.18021	UP		0.516734	STABLE
-0.28003	DOWN		0.671293	UP		-0.522353	STABLE
-2.11755	DOWN		0.195427	UP		2.33886	STABLE
-0.25675	DOWN		0.774234	UP		-0.239884	STABLE
-0.61564	DOWN		0.847216	UP		-0.0196267	STABLE
-0.54291	DOWN		-0.64803	UP		-0.234906	STABLE
-1.50639	DOWN		1.93366	UP		-0.288159	STABLE
-2.47262	DOWN		-0.57395	UP		-0.0640087	STABLE
-0.15241	DOWN		0.731832	UP		0.0566826	STABLE
-1.81123	DOWN		0.42853	UP		0.300084	STABLE
-1.02946	DOWN		0.309517	UP		0.577062	STABLE
-1.06699	DOWN		-0.15676	UP		0.123574	STABLE
-4.84565	DOWN		3.61169	UP		0.171811	STABLE
-0.38979	DOWN		-0.19891	UP		0.186137	STABLE
-3.83994	DOWN		1.46829	UP		-0.356751	STABLE
-1.14405	DOWN		0.457857	UP		-0.0961813	STABLE
-0.5907	DOWN		0.11601	UP		-0.385893	STABLE
-2.16309	DOWN		-0.02586	UP		0.0930946	STABLE
-1.23966	DOWN		-0.08127	UP		-0.245874	STABLE
-0.65774	DOWN		0.892107	UP		0.00311957	STABLE
0.176198	DOWN		0.444763	UP		1.78445	STABLE
-0.48099	DOWN		0.165809	UP		-2.04e-06	STABLE
-3.26897	DOWN		-0.03972	UP		-0.538157	STABLE
-0.38539	DOWN		0.213585	UP		0.526743	STABLE
-0.69508	DOWN		0.129263	UP		1.86727	STABLE
-1.96353	DOWN		-0.25068	UP		-0.0722918	STABLE
-0.5659	DOWN		0.179536	UP		-0.390181	STABLE
-0.96443	DOWN		-0.33901	UP		0.774234	STABLE
-1.11921	DOWN		0.055674	UP		-0.57922	STABLE
-1.63141	DOWN		0.498901	UP		1.96022	STABLE
-0.83481	DOWN		0.09932	UP		1.78337	STABLE
-3.03369	DOWN		0.174439	UP		1.01657	STABLE
-0.91067	DOWN		0.54642	UP		0.0858581	STABLE
-0.87425	DOWN		-0.11301	UP		-0.39535	STABLE
0.631081	DOWN		-0.08086	UP		-0.0685856	STABLE
-0.90127	DOWN		0.500315	UP		0.701175	STABLE
-1.0439	DOWN		0.203598	UP		0.386803	STABLE
-0.89666	DOWN		3.14058	UP		-0.340593	STABLE
-1.50492	DOWN		-0.44868	UP		-0.224804	STABLE
-0.33895	DOWN		0.20357	UP		-0.0943626	STABLE
-1.20401	DOWN		0.773511	UP		0.23136	STABLE
0.27696	DOWN		-0.43944	UP		1.51824	STABLE
-0.98386	DOWN		-0.00327	UP		-0.112343	STABLE
-0.23867	DOWN		-0.18541	UP		-0.209635	STABLE
-7.4885	DOWN		0.1665	UP		-0.130054	STABLE
-1.13936	DOWN		-0.04183	UP		-0.111459	STABLE
-0.19933	DOWN		-0.33795	UP		0.599514	STABLE
-1.19587	DOWN		-0.08299	UP		0.254594	STABLE
-1.43381	DOWN		-0.30421	UP		-0.644285	STABLE
-1.74219	DOWN		1.37833	UP		0.0926537	STABLE
-1.73345	DOWN		-0.05981	UP		-0.589303	STABLE
-1.66264	DOWN		0.407827	UP		0.250962	STABLE
-0.00368	DOWN		3.48355	UP		-0.0218931	STABLE
-0.66474	DOWN		0.137277	UP		0.158809	STABLE
-2.2899	DOWN		-0.23763	UP		0.100525	STABLE
-1.28426	DOWN		1.62077	UP		-0.169891	STABLE
-1.69922	DOWN		0.545233	UP		-0.306072	STABLE
-0.51756	DOWN		-0.06701	UP		-0.126989	STABLE
-4.15791	DOWN		1.25643	UP		0.0211965	STABLE
-1.423	DOWN		-0.11312	UP		0.872596	STABLE
-1.75564	DOWN		0.231022	UP		0.129263	STABLE
-1.42954	DOWN		0.739306	UP		0.906769	STABLE
-1.29543	DOWN		-0.14841	UP		0.023712	STABLE
-0.47441	DOWN		4.15114	UP		0.384609	STABLE
0.58757	DOWN		0.365993	UP		-1.2401	STABLE
-3.08331	DOWN		0.536332	UP		-0.374487	STABLE
-1.38506	DOWN		0.716443	UP		-0.401694	STABLE
-0.86711	DOWN		2.17262	UP		0.532514	STABLE
0.467524	DOWN		-0.09729	UP		0.220416	STABLE
-0.51008	DOWN		0.386186	UP		1.60147	STABLE
0.179254	DOWN		-0.12663	UP		-0.47715	STABLE
-1.00539	DOWN		0.480709	UP		-0.0208826	STABLE
-1.0166	DOWN		-0.13638	UP		-0.29758	STABLE
-0.13826	DOWN		0.128793	UP		-1.38936	STABLE
-0.15551	DOWN		-0.03373	UP		-0.278423	STABLE
-0.13692	DOWN		1.23653	UP		-0.464064	STABLE
-0.19864	DOWN		-0.31766	UP		-0.0798923	STABLE
-1.01395	DOWN		1.15254	UP		-0.0715745	STABLE
-2.3233	DOWN		0.765119	UP		-0.23902	STABLE
-1.64218	DOWN		0.371101	UP		-0.387876	STABLE
-0.81951	DOWN		0.562303	UP		-0.0143529	STABLE
-1.4203	DOWN		1.46028	UP		1.68061	STABLE
0.14173	DOWN		1.11784	UP		-0.877207	STABLE
-0.01809	DOWN		4.81532	UP		0.525955	STABLE
-2.23647	DOWN		2.67363	UP		-0.360462	STABLE
-3.3678	DOWN		0.390693	UP		-0.129321	STABLE
0.697389	DOWN		0.043493	UP		-0.259985	STABLE
-0.72372	DOWN		2.06053	UP		-0.197018	STABLE
-2.40798	DOWN		1.33707	UP		-0.222326	STABLE
0.006438	DOWN		0.583472	UP		0.292492	STABLE
-6.0215	DOWN		2.72594	UP		1.34357	STABLE
0.381798	DOWN		0.608688	UP		-0.067013	STABLE
0.347553	DOWN		-0.01989	UP		-0.17016	STABLE
-0.66287	DOWN		0.342557	UP		0.41532	STABLE
-1.26125	DOWN		-2.18177	UP		0.203563	STABLE
-1.50694	DOWN		-0.03114	UP		0.18285	STABLE
3.8793	STABLE		0.272486	UP		0.37091	STABLE
1.61277	STABLE		-0.00887	UP		-0.0450157	STABLE
0.938101	STABLE		-0.30733	UP		-0.127714	STABLE
0.566893	STABLE		0.686865	UP		1.91684	STABLE
3.3013	STABLE		0.735284	UP		-1.06054	STABLE
4.95708	STABLE		0.141092	UP		-2.37336	STABLE
3.0482	STABLE		0.126601	UP		-0.181486	STABLE
3.57726	STABLE		-0.22748	UP		0.279535	STABLE
0.456306	STABLE		-0.18451	UP		-0.507359	STABLE
4.17948	STABLE		0.486744	UP		0.0618657	STABLE
1.4238	STABLE		0.260281	UP		1.11281	STABLE
1.20045	STABLE		0.088354	UP		-0.698793	STABLE
-1.29806	STABLE		0.194094	UP		0.069014	STABLE
-3.42135	STABLE		-0.23068	UP		-0.00226401	STABLE
-0.78497	STABLE		4.81215	UP		0.643239	STABLE
-1.02608	STABLE		-0.94544	UP		-0.108828	STABLE
-4.67151	STABLE		0.008669	UP		0.582319	STABLE
-0.41975	STABLE		0.13584	UP		-0.531551	STABLE
-0.15241	STABLE		0.242293	UP		0.416094	STABLE
0.176198	STABLE		2.76263	UP		-0.0164019	STABLE
-1.96353	STABLE		0.052915	UP		0.328701	STABLE
-0.5659	STABLE		-0.28518	UP		-0.615645	STABLE
-0.87425	STABLE		0.029125	UP		0.735613	STABLE
-0.33895	STABLE		0.272766	UP		-0.484679	STABLE
0.27696	STABLE		3.50548	UP		0.136316	STABLE
-0.23867	STABLE		-0.05688	UP		-0.184692	STABLE
-1.43381	STABLE		0.439924	UP		0.66356	STABLE
-1.73345	STABLE		0.235031	UP		0.136448	STABLE
-0.00368	STABLE		1.94967	UP		0.12086	STABLE
-1.42954	STABLE		-0.275	UP		-1.11384	STABLE
-1.29543	STABLE		2.35318	UP		-0.0445425	STABLE
0.58757	STABLE		-0.1576	UP		-0.221713	STABLE
-1.0166	STABLE		-0.19977	UP		0.526277	STABLE
-0.13826	STABLE		0.742819	UP		-0.376491	STABLE
-0.15551	STABLE		-0.26193	UP		-0.149753	STABLE
-0.19864	STABLE		0.031722	UP		-0.516385	STABLE
-1.01395	STABLE		0.475312	UP		0.0489564	STABLE
-2.3233	STABLE		1.01892	UP		-0.980703	STABLE
0.14173	STABLE		0.425924	UP		-0.597206	STABLE
0.347553	STABLE		0.708164	UP		-0.055735	STABLE
-1.50694	STABLE		-0.08213	UP		0.346974	STABLE
-0.19723	STABLE		0.308852	UP		-2.03036	STABLE
0.061866	STABLE		2.41773	UP		0.245011	STABLE
-0.26872	STABLE		0.456943	UP		0.197476	STABLE
-0.20066	STABLE		-0.48428	UP		0.501239	STABLE
-0.77658	STABLE		0.110162	UP		0.732146	STABLE
0.062313	STABLE		0.316928	UP		-0.447249	STABLE
-0.53899	STABLE		0.247825	UP		-0.326221	STABLE
-0.2178	STABLE		-0.01695	UP		-0.400641	STABLE
0.456361	STABLE		0.021746	UP		0.355262	STABLE
1.21868	STABLE		0.187513	UP		1.21817	STABLE
0.365671	STABLE		-0.25358	UP		-0.896655	STABLE
0.049803	STABLE		-0.52211	UP		0.252863	STABLE
2.49914	STABLE		0.163637	UP		3.3741	STABLE
0.439244	STABLE		0.180537	UP		0.124439	STABLE
-0.28502	STABLE		0.6978	UP		-0.164742	STABLE
0.158809	STABLE		0.090959	UP		0.126601	STABLE
0.141429	STABLE		-0.39415	UP		0.501983	STABLE
0.454102	STABLE		-0.2519	UP		-0.975191	STABLE
-0.06698	STABLE		0.298788	UP		-0.191136	STABLE
-0.31753	STABLE		1.99914	UP		-0.353564	STABLE
1.37754	STABLE		1.30048	UP		-0.0432002	STABLE
0.136316	STABLE		1.39921	UP		-0.349497	STABLE
0.129021	STABLE		0.658852	UP		0.0897205	STABLE
-0.3495	STABLE		1.78061	UP		-0.338601	STABLE
-0.00776	STABLE		-0.57471	UP		1.01	STABLE
0.311867	STABLE		-0.20829	UP		-0.202786	STABLE
-0.37715	STABLE		2.53226	UP		-1.02946	STABLE
-0.14947	STABLE		1.75225	UP		0.208753	STABLE
-0.16957	STABLE		0.250993	UP		-0.297783	STABLE
-0.21388	STABLE		-0.17176	UP		0.169433	STABLE
0.362535	STABLE		-0.07123	UP		-0.246999	STABLE
0.201085	STABLE		0.357481	UP		0.178769	STABLE
-0.05683	STABLE		0.323536	UP		-0.23814	STABLE
-0.84955	STABLE		0.474202	UP		-0.348949	STABLE
5.07687	STABLE		0.390522	UP		-0.206056	STABLE
0.136296	STABLE		2.14077	UP		0.00866928	STABLE
0.067397	STABLE		0.188795	UP		-0.815504	STABLE
-0.38144	STABLE		0.526673	UP		0.307134	STABLE
0.672254	STABLE		0.685495	UP		-0.39258	STABLE
-0.17409	STABLE		1.16599	UP		0.609396	STABLE
-0.03277	STABLE		-0.33406	UP		1.70855	STABLE
-0.32513	STABLE		6.86259	UP		-0.235215	STABLE
0.054393	STABLE		-0.3123	UP		-0.336229	STABLE
0.007707	STABLE		0.627147	UP		-0.79139	STABLE
-0.22808	STABLE		-0.17745	UP		0.728894	STABLE
0.872596	STABLE		1.57028	UP		-0.285176	STABLE
0.376734	STABLE		-0.1025	UP		-0.189167	STABLE
-2.33808	STABLE		0.190461	UP		-0.920914	STABLE
0.196251	STABLE		2.34327	UP		0.0492935	STABLE
-0.50065	STABLE		-0.07494	UP		0.765004	STABLE
-0.49408	STABLE		-0.33321	UP		-0.59715	STABLE
-0.34772	STABLE		-0.01547	UP		-0.16128	STABLE
1.98716	STABLE		0.362218	UP		-0.0300847	STABLE
-0.15107	STABLE		-0.2888	UP		-0.0508892	STABLE
1.04711	STABLE		0.207276	UP		0.29358	STABLE
-0.37938	STABLE		0.743768	UP		-0.274997	STABLE
-1.07287	STABLE		0.667816	UP		0.294866	STABLE
-0.42003	STABLE		1.12725	UP		1.47303	STABLE
-0.60771	STABLE		-0.14936	UP		0.223896	STABLE
-0.91006	STABLE		0.158282	UP		-0.017344	STABLE
-0.05117	STABLE		0.001633	UP		-0.828673	STABLE
-0.49242	STABLE		-0.26192	UP		0.263658	STABLE
-0.68341	STABLE		1.5146	UP		0.344733	STABLE
-0.16639	STABLE		0.109904	UP		0.190301	STABLE
-0.158	STABLE		1.29211	UP		-0.116606	STABLE
0.353555	STABLE		0.206496	UP		0.489194	STABLE
-1.08798	STABLE		0.213527	UP		0.0820889	STABLE
-0.90573	STABLE		0.098954	UP		-0.339471	STABLE
1.07616	STABLE		-0.07478	UP		0.0394803	STABLE
-0.63294	STABLE		-0.37424	UP		-0.103034	STABLE
-0.79457	STABLE		0.036191	UP		-0.340254	STABLE
-0.59281	STABLE		-0.17643	UP		-0.746118	STABLE
0.117033	STABLE		0.072171	UP		-0.228848	STABLE
-0.60704	STABLE		0.405688	UP		0.46166	STABLE
0.735613	STABLE		0.47306	UP		-0.0485748	STABLE
-0.69246	STABLE		0.403624	UP		0.255898	STABLE
-0.39839	STABLE		2.26042	UP		-0.539412	STABLE
0.181998	STABLE		0.323134	UP		0.811853	STABLE
-0.00478	STABLE		-0.26614	UP		-0.0914073	STABLE
-0.22121	STABLE		-0.15245	UP		-0.0455801	STABLE
0.609396	STABLE		0.053943	UP		-0.465356	STABLE
0.750476	STABLE		1.74526	UP		0.165376	STABLE
-0.07712	STABLE		0.141537	UP		0.0596405	STABLE
-0.22815	STABLE		0.090772	UP		0.989236	STABLE
0.269956	STABLE		-0.32201	UP		0.0386659	STABLE
-0.65684	STABLE		0.019672	UP		-0.396899	STABLE
1.48853	STABLE		0.121888	UP		0.176198	STABLE
1.47279	STABLE		-0.27733	UP		-0.173957	STABLE
-0.28036	STABLE		-0.13432	UP		-0.682646	STABLE
-0.03101	STABLE		0.114235	UP		-0.724911	STABLE
-0.82552	STABLE		0.179053	UP		-0.282499	STABLE
0.147107	STABLE		-0.05582	UP		-0.180072	STABLE
-0.41366	STABLE		1.23958	UP		0.0863156	STABLE
0.352154	STABLE		0.239878	UP		-0.596908	STABLE
0.06807	STABLE		0.008703	UP		-0.66958	STABLE
0.602238	STABLE		-0.30334	UP		-0.177668	STABLE
0.499219	STABLE		-0.66287	UP		-0.570842	STABLE
0.486416	STABLE		-0.18264	UP		-0.525944	STABLE
2.66187	STABLE		2.99847	UP		-0.0936309	STABLE
4.82701	STABLE		2.87546	UP		-0.638322	STABLE
3.85826	STABLE		0.37989	UP		0.280068	STABLE
0.458816	STABLE		2.30075	UP		-0.289433	STABLE
0.126633	STABLE		-0.18265	UP		0.122161	STABLE
0.514651	STABLE		-0.25954	UP		-0.518921	STABLE
3.23636	STABLE		0.334381	UP		-0.216018	STABLE
0.361151	STABLE		-0.63274	UP		0.620406	STABLE
-0.41484	STABLE		1.75608	UP		-0.385133	STABLE
0.502793	STABLE		0.447846	UP		0.474202	STABLE
1.58981	STABLE		0.592537	UP		0.216443	STABLE
1.32055	STABLE		-0.21325	UP		0.0541514	STABLE
3.42187	STABLE		0.02438	UP		0.0341441	STABLE
3.36477	STABLE		0.262976	UP		-0.00134787	STABLE
1.70855	STABLE		0.157936	UP		0.269956	STABLE
0.368378	STABLE		0.21461	UP		0.855768	STABLE
1.09895	STABLE		-0.75089	UP		-0.133481	STABLE
3.14396	STABLE		-0.41637	UP		1.06791	STABLE
-0.48074	STABLE		0.116684	UP		-0.0885724	STABLE
-0.1185	STABLE		-0.59913	UP		0.109995	STABLE
2.48797	STABLE		0.28487	UP		-0.0408078	STABLE
0.549363	STABLE		-0.24988	UP		-0.187277	STABLE
1.27601	STABLE		0.947878	UP		-0.560699	STABLE
3.74728	STABLE		-0.35819	UP		-0.273673	STABLE
0.836121	STABLE		-0.00141	UP		1.11604	STABLE
4.21427	STABLE		0.336099	UP		-0.683942	STABLE
4.64612	STABLE		0.5142	UP		0.362218	STABLE
-0.02126	STABLE		0.924159	UP		0.853	STABLE
-0.03402	STABLE		0.81364	UP		-0.105606	STABLE
0.526334	STABLE		-0.05115	UP		-1.49248	STABLE
1.03456	STABLE		3.41222	UP		0.730947	STABLE
5.17189	STABLE		0.703378	UP		-0.00937447	STABLE
0.07661	STABLE		-0.22562	UP		-0.155982	STABLE
1.16816	STABLE		0.012449	UP		-0.162014	STABLE
0.107917	STABLE		1.99082	UP		1.5146	STABLE
-0.41018	STABLE		-0.055	UP		-0.204593	STABLE
-0.1526	STABLE		0.189589	UP		-0.29434	STABLE
1.89924	STABLE		0.46009	UP		-0.542707	STABLE
3.16494	STABLE		0.350427	UP		0.223507	STABLE
0.379526	STABLE		4.05905	UP		-0.395127	STABLE
-0.04966	STABLE		0.127863	UP		3.18268	STABLE
0.299475	STABLE		-0.10093	UP		-0.026619	STABLE
2.25434	STABLE		0.392856	UP		0.0510592	STABLE
-0.2516	STABLE		0.918103	UP		-0.302397	STABLE
2.11625	STABLE		-0.02405	UP		-0.155	STABLE
1.54167	STABLE		0.362054	UP		0.0780014	STABLE
5.23268	STABLE		-0.20363	UP		2.41586	STABLE
-0.33098	STABLE		0.28844	UP		-0.189022	STABLE
0.444415	STABLE		1.32322	UP		-0.750492	STABLE
-0.04605	STABLE		-0.05835	UP		0.0498027	STABLE
0.558095	STABLE		-0.08692	UP		-0.36632	STABLE
-0.11193	STABLE		-0.09734	UP		0.636656	STABLE
1.94005	STABLE		0.541638	UP		-0.0772503	STABLE
0.030114	STABLE		0.040545	UP		-0.1418	STABLE
-0.27834	STABLE		0.027686	UP		-0.446908	STABLE
0.628175	STABLE		-0.17016	UP		-0.437549	STABLE
0.84554	STABLE		-0.14068	UP		0.635218	STABLE
0.135545	STABLE		-0.14317	UP		0.946738	STABLE
0.123574	STABLE		0.015805	UP		0.55684	STABLE
-0.31354	STABLE		0.046586	UP		-0.548854	STABLE
0.330598	STABLE		0.052948	UP		0.484276	STABLE
0.633274	STABLE		1.76629	UP		0.141537	STABLE
-1.3146	STABLE		0.925246	UP		0.100619	STABLE
-0.32424	STABLE		-0.11961	UP		-0.322007	STABLE
-0.33725	STABLE		0.071331	UP		0.172914	STABLE
-0.13005	STABLE		-0.12395	UP		0.244118	STABLE
0.029173	STABLE		0.044276	UP		0.0921487	STABLE
0.124594	STABLE		0.185233	UP		-0.472539	STABLE
0.429633	STABLE		-0.01253	UP		-0.0940272	STABLE
0.21084	STABLE		0.210366	UP		0.877472	STABLE
-0.69607	STABLE		0.986379	UP		0.241933	STABLE
0.069695	STABLE		-0.19835	UP		-0.497274	STABLE
0.05946	STABLE		2.36412	UP		0.130647	STABLE
0.257369	STABLE		0.318374	UP		0.147107	STABLE
0.057191	STABLE		0.317508	UP		-0.289602	STABLE
-0.02088	STABLE		0.830103	UP		-0.0558194	STABLE
2.01977	STABLE		0.900185	UP		-0.296168	STABLE
1.26956	STABLE		-0.0634	UP		1.21223	STABLE
0.108563	STABLE		4.13943	UP		0.520008	STABLE
0.246252	STABLE		-0.00806	UP		-0.344046	STABLE
0.203563	STABLE		0.300084	UP		0.30502	STABLE
-0.88242	STABLE		-0.13416	UP		-0.0475941	STABLE
-0.14586	STABLE		0.187318	UP		0.618588	STABLE
0.532172	STABLE		0.684404	UP		0.4369	STABLE
-0.62877	STABLE		1.75053	UP		-0.0717316	STABLE
1.23492	STABLE		0.977097	UP		-0.0888697	STABLE
0.405085	STABLE		0.313725	UP		0.558565	STABLE
0.027115	STABLE		0.69813	UP		0.352154	STABLE
-1.47098	STABLE		-0.59032	UP		-0.25954	STABLE
-0.41264	STABLE		0.344164	UP		-0.00604995	STABLE
2.19751	STABLE		0.294866	UP		-0.40055	STABLE
1.86336	STABLE		4.39604	UP		0.249336	STABLE
-0.46039	STABLE		-0.09191	UP		-0.260709	STABLE
0.205262	STABLE		0.034554	UP		-0.0558068	STABLE
-0.22171	STABLE		0.574711	UP		-0.171298	STABLE
3.37247	STABLE		0.355577	UP		-0.285488	STABLE
-0.11043	STABLE		-0.41885	UP		-0.104577	STABLE
0.573065	STABLE		-0.03486	UP		0.821374	STABLE
1.38458	STABLE		-0.02602	UP		-0.285356	STABLE
0.985436	STABLE		0.111156	UP		-0.750888	STABLE
0.691105	STABLE		0.140852	UP		-0.599129	STABLE
3.49411	STABLE		1.58739	UP		0.763821	STABLE
4.90484	STABLE		0.092654	UP		0.249314	STABLE
1.50918	STABLE		0.559879	UP		-0.705574	STABLE
4.95772	STABLE		2.69585	UP		0.0673973	STABLE
0.049294	STABLE		-0.09086	UP		0.554655	STABLE
0.058864	STABLE		1.56848	UP		-0.338449	STABLE
3.27334	STABLE		0.709061	UP		0.941942	STABLE
-0.16943	STABLE		0.466311	UP		-0.225618	STABLE
0.046943	STABLE		1.23887	UP		-0.434859	STABLE
0.147505	STABLE		0.685983	UP		0.14408	STABLE
-0.21161	STABLE		0.228453	UP		1.0047	STABLE
-0.1611	STABLE		0.238401	UP		0.680257	STABLE
-0.22885	STABLE		-0.37561	UP		0.788077	STABLE
0.005828	STABLE		0.090684	UP		-0.149225	STABLE
1.71921	STABLE		-0.02337	UP		-0.110588	STABLE
-0.1658	STABLE		0.194132	UP		-0.347279	STABLE
-1.22985	STABLE		1.76722	UP		1.37564	STABLE
3.35412	STABLE		-0.30454	UP		-1.27049	STABLE
0.309087	STABLE		0.532514	UP		-1.08598	STABLE
-0.26716	STABLE		-0.25963	UP		-0.613466	STABLE
0.705578	STABLE		0.037901	UP		-0.572481	STABLE
1.41098	STABLE		-0.1138	UP		0.918103	STABLE
1.08357	STABLE		0.26747	UP		-0.266559	STABLE
-0.1537	STABLE		-0.1536	UP		0.105795	STABLE
-0.18251	STABLE		-0.26339	UP		1.49402	STABLE
-0.19016	STABLE		-0.00381	UP		0.320081	STABLE
0.451012	STABLE		0.246954	UP		0.0537005	STABLE
0.801617	STABLE		0.394661	UP		-0.51472	STABLE
-0.16779	STABLE		1.60611	UP		0.480244	STABLE
-0.5648	STABLE		0.914054	UP		0.0216934	STABLE
0.451253	STABLE		0.836092	UP		0.0344784	STABLE
0.205322	STABLE		0.06905	UP		-0.231502	STABLE
0.106957	STABLE		1.68217	UP		-0.382207	STABLE
-0.44911	STABLE		0.66016	UP		-0.66795	STABLE
-0.53885	STABLE		-0.29396	UP		-4.68e-05	STABLE
-0.25813	STABLE		0.231549	UP		-0.123025	STABLE
0.698331	STABLE		0.42657	UP		-0.533108	STABLE
0.539586	STABLE		-0.13575	UP		-0.0305337	STABLE
0.890793	STABLE		0.786701	UP		0.324816	STABLE
2.39225	STABLE		0.350692	UP		-0.963346	STABLE
0.159849	STABLE		0.334366	UP		-0.610812	STABLE
0.871878	STABLE		0.149929	UP		1.62657	STABLE
3.14465	STABLE		0.127981	UP		-0.312656	STABLE
-0.02969	STABLE		-0.72526	UP		0.0148063	STABLE
0.084919	STABLE		0.167169	UP		-0.305074	STABLE
-0.00737	STABLE		0.223704	UP		1.13008	STABLE
-0.65985	STABLE		0.048098	UP		0.264726	STABLE
0.126515	STABLE		0.793851	UP		-0.258399	STABLE
3.6073	STABLE		1.76519	UP		-0.104086	STABLE
-0.23586	STABLE		0.064938	UP		-0.337905	STABLE
0.56335	STABLE		-0.19925	UP		0.423994	STABLE
0.657782	STABLE		1.86923	UP		-0.371144	STABLE
0.154761	STABLE		1.77393	UP		0.190812	STABLE
-0.03496	STABLE		0.070216	UP
0.644154	STABLE		-0.02662	UP
0.910988	STABLE		1.45797	UP
2.76641	STABLE		0.429197	UP
3.51558	STABLE		-0.16447	UP
0.422021	STABLE		0.19073	UP
-0.11592	STABLE		0.618588	UP
-0.19909	STABLE		0.402953	UP
0.289422	STABLE		0.42174	UP
0.189371	STABLE		0.872132	UP
1.01391	STABLE		-0.00036	UP
0.069379	STABLE		0.308425	UP
-0.09911	STABLE		-0.10424	UP
0.214125	STABLE		0.978665	UP
0.323874	STABLE		0.382339	UP
0.34582	STABLE		0.014371	UP
0.306496	STABLE		-0.09338	UP
0.107684	STABLE		0.128016	UP
3.15048	STABLE		-0.11139	UP
-0.24443	STABLE		5.95589	UP
-0.05928	STABLE		-0.35047	UP
0.257123	STABLE		-0.38839	UP
0.615861	STABLE		0.05964	UP
1.76222	STABLE		0.173488	UP
-0.18915	STABLE		0.535235	UP
2.89736	STABLE		0.268812	UP
-0.32503	STABLE		1.25498	UP
0.484496	STABLE		0.502195	UP
-0.04176	STABLE		0.265991	UP
1.56244	STABLE		0.358282	UP
1.21887	STABLE		0.07459	UP
0.114552	STABLE		3.65317	UP
-0.25995	STABLE		3.31618	UP
1.32517	STABLE		1.41761	UP
-1.27391	STABLE		2.65076	UP
1.38206	STABLE		0.559332	UP
3.90025	STABLE		1.21992	UP
2.99122	STABLE		0.020248	UP
1.31919	STABLE		0.816063	UP
-0.16484	STABLE		0.834714	UP
0.199974	STABLE		1.46202	UP
2.29889	STABLE		-0.05754	UP
0.82879	STABLE		1.8597	UP
2.17754	STABLE		1.37448	UP
2.33689	STABLE		0.160689	UP
0.226449	STABLE		0.807723	UP
0.50323	STABLE		-0.23985	UP
1.24967	STABLE		0.736381	UP
-0.42806	STABLE		0.039752	UP
0.771713	STABLE		0.409275	UP
1.85295	STABLE		2.6037	UP
3.13876	STABLE		2.83487	UP
0.580455	STABLE		0.416655	UP
0.713125	STABLE		0.572684	UP
-0.33257	STABLE		0.659966	UP
-0.09397	STABLE		0.19252	UP
-0.04331	STABLE		1.44939	UP
2.65019	STABLE		-0.11234	UP
0.100525	STABLE		-0.17962	UP
-0.01311	STABLE		-0.00582	UP
1.06313	STABLE		-0.11626	UP
-0.12699	STABLE		0.292617	UP
1.2363	STABLE		0.207783	UP
-0.11601	STABLE		-0.12352	UP
1.00004	STABLE		1.0226	UP
0.212461	STABLE		1.47892	UP
-0.1124	STABLE		-0.23546	UP
0.756812	STABLE		0.292492	UP
3.57886	STABLE		0.763362	UP
2.27359	STABLE		-0.02875	UP
-0.03134	STABLE		0.418606	UP
4.03428	STABLE		0.288393	UP
-0.36726	STABLE		2.00444	UP
0.142982	STABLE		-0.06262	UP
0.14724	STABLE		-0.03525	UP
0.865289	STABLE		-0.41587	UP
1.9908	STABLE		1.95376	UP
-0.27449	STABLE		-0.28453	UP
-0.11603	STABLE		0.162467	UP
0.154777	STABLE		2.22376	UP
1.26827	STABLE		0.461401	UP
1.41045	STABLE		-0.09275	UP
-0.00925	STABLE		-0.19729	UP
2.26805	STABLE		-0.04291	UP
1.20036	STABLE		-0.38386	UP
0.766588	STABLE		-0.10437	UP
1.29407	STABLE		0.140292	UP
1.09947	STABLE		-0.12746	UP
5.20062	STABLE		-0.06494	UP
0.823345	STABLE		0.301771	UP
0.540695	STABLE		-0.04018	UP
-0.01955	STABLE		0.193246	UP
0.022903	STABLE		0.463879	UP
-0.34957	STABLE		0.266729	UP
1.86857	STABLE		-0.33559	UP
0.167775	STABLE		-0.45832	UP
2.20876	STABLE		0.855768	UP
-0.01386	STABLE		-0.42946	UP
1.19422	STABLE		-0.05569	UP
1.88785	STABLE		0.270431	UP
-0.21223	STABLE		0.046963	UP
-0.36054	STABLE		0.011855	UP
2.10541	STABLE		0.089925	UP
-0.38943	STABLE		-0.11433	UP
-0.47754	STABLE		1.98046	UP
0.612665	STABLE		-0.01572	UP
-0.32406	STABLE		0.188018	UP
0.353693	STABLE		0.055988	UP
0.689588	STABLE		-2.02439	UP
0.697084	STABLE		3.37992	UP
0.040535	STABLE		0.12527	UP
3.83789	STABLE		0.340533	UP
-0.34489	STABLE		1.99916	UP
0.278172	STABLE		-0.22445	UP
0.275701	STABLE		-0.02385	UP
-0.12046	STABLE		0.081511	UP
1.49532	STABLE		-0.27242	UP
-0.03132	STABLE		-0.12005	UP
-0.48466	STABLE		-0.19961	UP
0.278387	STABLE		-0.14923	UP
-0.18023	STABLE		1.49969	UP
-0.05113	STABLE		0.345073	UP
0.332812	STABLE		3.08148	UP
2.61569	STABLE		0.180923	UP
2.24261	STABLE		-0.3464	UP
-0.0301	STABLE		0.195622	UP
-0.14159	STABLE		-0.27475	UP
-0.31314	STABLE		0.034008	UP
0.148992	STABLE		7.31708	UP
0.446438	STABLE		0.019277	UP
0.741797	STABLE		0.218391	UP
0.387921	STABLE		0.291791	UP
0.258947	STABLE		0.533199	UP
0.321203	STABLE		0.118208	UP
0.578343	STABLE		0.100968	UP
3.30911	STABLE		-0.23154	UP
0.111491	STABLE		0.341704	UP
0.198983	STABLE		-0.04996	UP
2.51837	STABLE		3.07742	UP
0.690112	STABLE		1.3214	UP
-0.21799	STABLE		0.533089	UP
-0.02913	STABLE		-0.32865	UP
-0.02189	STABLE		0.056318	UP
-0.48588	STABLE		2.68971	UP
0.977987	STABLE		-0.23338	UP
-1.18922	STABLE		0.254618	UP
-0.58248	STABLE		2.81116	UP
-0.43289	STABLE		-0.13088	UP
-0.05597	STABLE		0.19316	UP
-0.10772	STABLE		1.32852	UP
0.366883	STABLE		0.014894	UP
0.221401	STABLE		5.00525	UP
-0.22561	STABLE		4.9627	UP
-0.71162	STABLE		5.05647	UP
0.39282	STABLE		4.43866	UP
0.125378	STABLE		1.57847	UP
0.857076	STABLE		2.02672	UP
-0.5772	STABLE		2.32049	UP
0.178305	STABLE		2.34524	UP
-0.52235	STABLE		3.62255	UP
-0.86724	STABLE		2.79503	UP
0.503503	STABLE		3.31428	UP
0.567933	STABLE		4.48937	UP
2.33887	STABLE		3.19202	UP
-0.03189	STABLE		4.72054	UP
0.610969	STABLE		6.29458	UP
-0.18596	STABLE		2.18864	UP
-0.05775	STABLE		4.1965	UP
1.03914	STABLE		1.9793	UP
0.136234	STABLE		6.09711	UP
-0.66966	STABLE		3.85011	UP
0.136048	STABLE		0.943106	UP
-1.42186	STABLE		6.54419	UP
-0.01339	STABLE		4.57653	UP
0.068748	STABLE		2.2708	UP
1.85516	STABLE		2.0143	UP
0.48628	STABLE		4.73286	UP
-0.40773	STABLE		3.04435	UP
-0.03239	STABLE		4.00623	UP
-0.51412	STABLE		5.43885	UP
0.182839	STABLE		5.32016	UP
-0.08323	STABLE		2.77748	UP
-0.09618	STABLE		5.46806	UP
0.371603	STABLE		2.33807	UP
-0.38444	STABLE		1.59669	UP
-0.029	STABLE		4.34767	UP
-0.39765	STABLE		5.85046	UP
0.145521	STABLE		2.90454	UP
0.058259	STABLE		3.49072	UP
-0.22739	STABLE		3.57395	UP
0.644814	STABLE		4.8054	UP
-0.05513	STABLE		2.81027	UP
-0.16599	STABLE		4.91985	UP
0.606123	STABLE		3.85601	UP
-0.3538	STABLE		3.47274	UP
0.397414	STABLE		2.44927	UP
0.151871	STABLE		6.63533	UP
-0.15219	STABLE		3.5062	UP
-0.19113	STABLE		3.78327	UP
1.88223	STABLE		3.17455	UP
0.121463	STABLE		6.30309	UP
-0.21783	STABLE		-1.0439	UP
-0.59343	STABLE		0.715854	UP
-0.12976	STABLE		1.31317	UP
0.555456	STABLE		-1.35686	UP
-0.91152	STABLE		3.17568	UP
-0.18378	STABLE		2.90166	UP
-0.3711	STABLE		2.02337	UP
-0.12996	STABLE		4.34038	UP
0.370835	STABLE		4.67845	UP
-0.12757	STABLE		4.18061	UP
0.761191	STABLE		3.7386	UP
0.334489	STABLE		3.95741	UP
0.108024	STABLE		3.68393	UP
-0.01963	STABLE		2.46413	UP
0.672806	STABLE		3.23317	UP
-0.15808	STABLE		2.73064	UP
-0.41919	STABLE		2.51355	UP
0.116865	STABLE		3.74338	UP
-0.43366	STABLE		4.82681	UP
-0.28944	STABLE		3.15982	UP
-0.28816	STABLE		2.62476	UP
-0.32992	STABLE		4.91401	UP
0.448032	STABLE		0.001923	UP
-0.09027	STABLE		1.83455	UP
-0.14222	STABLE		3.17207	UP
0.056683	STABLE		0.689879	UP
-0.247	STABLE		1.64615	UP
-0.12225	STABLE		0.438093	UP
-0.17051	STABLE		-0.40109	UP
-0.38573	STABLE		-0.13282	UP
-0.32885	STABLE		1.10821	UP
-0.26863	STABLE		4.20233	UP
-0.15132	STABLE		3.97767	UP
-0.15697	STABLE		4.21522	UP
0.647989	STABLE		-0.00965	UP
-0.36626	STABLE		3.26029	UP
1.0515	STABLE		1.97564	UP
-0.03895	STABLE		4.17759	UP
0.105203	STABLE		1.33197	UP
-0.23769	STABLE		1.79102	UP
0.100801	STABLE		4.41675	UP
-0.30025	STABLE		2.54141	UP
0.59526	STABLE		0.86532	UP
-0.49692	STABLE		3.7264	UP
-0.15706	STABLE		2.21983	UP
0.513587	STABLE		0.959376	UP
0.003611	STABLE		1.44452	UP
-0.03328	STABLE		0.257331	UP
0.238108	STABLE		3.41244	UP
0.171811	STABLE		2.27555	UP
0.24143	STABLE		2.75114	UP
-0.35675	STABLE		1.9634	UP
0.301647	STABLE		3.73816	UP
0.639278	STABLE		-0.10883	UP
-0.62057	STABLE		5.83015	UP
-0.75087	STABLE		6.14977	UP
1.95465	STABLE		0.774139	UP
-0.27164	STABLE		2.91715	UP
-0.15939	STABLE		1.03271	UP
0.059453	STABLE		2.36409	UP
-0.34152	STABLE		3.45267	UP
-0.18351	STABLE		0.312496	UP
-0.05461	STABLE		1.92517	UP
1.09949	STABLE		4.82943	UP
-0.373	STABLE		3.30527	UP
-0.79811	STABLE		2.68554	UP
0.427495	STABLE		-0.06401	UP
0.760674	STABLE		2.70069	UP
-0.72024	STABLE		-0.08582	UP
0.774127	STABLE		0.156074	UP
0.131227	STABLE		2.86365	UP
-0.35251	STABLE		4.66763	UP
3.27741	STABLE		1.99463	UP
-0.24587	STABLE		2.36968	UP
0.00312	STABLE		2.28119	UP
-0.87439	STABLE		1.51824	UP
0.302156	STABLE		0.046684	UP
0.113376	STABLE		-0.2466	UP
-0.05453	STABLE		1.12873	UP
-0.24027	STABLE		-1.76421	UP
-0.03376	STABLE		1.38149	UP
5.40579	STABLE		0.268411	UP
-0.05138	STABLE		0.853984	UP
1.31347	STABLE		1.85078	UP
-0.15885	STABLE		3.19537	UP
-0.2518	STABLE		0.503874	UP
2.74555	STABLE		1.82345	UP
-0.11431	STABLE		1.94518	UP
-0.03799	STABLE		3.87414	UP
0.990084	STABLE		-0.38868	UP
-0.15471	STABLE		5.51187	UP
0.278068	STABLE		3.60248	UP
-0.7247	STABLE		3.20592	UP
-0.18276	STABLE		5.44736	UP
0.13977	STABLE		2.03189	UP
-0.14011	STABLE		-0.18488	UP
0.188146	STABLE		4.11464	UP
-0.11435	STABLE		4.19321	UP
1.68337	STABLE		0.66356	UP
-0.244	STABLE		2.657	UP
0.173505	STABLE		1.68009	UP
-0.62408	STABLE		3.368	UP
-0.09726	STABLE		5.27401	UP
-0.14053	STABLE		2.8952	UP
-0.38358	STABLE		-0.07149	UP
-0.09764	STABLE		0.208753	UP
-0.53816	STABLE		0.167002	UP
1.09268	STABLE		3.03558	UP
-0.0656	STABLE		4.0025	UP
0.163386	STABLE		0.691314	UP
0.140015	STABLE		1.01248	UP
2.01522	STABLE		2.92198	UP
-0.50277	STABLE		-0.02443	UP
-0.09986	STABLE		0.059933	UP
-0.2907	STABLE		0.325768	UP
0.950806	STABLE		0.878894	UP
-0.17155	STABLE		4.68032	UP
-0.09577	STABLE		1.77275	UP
0.192447	STABLE		2.3772	UP
-0.11802	STABLE		0.724651	UP
0.039497	STABLE		2.78177	UP
1.86727	STABLE		0.006374	UP
0.67894	STABLE		0.327448	UP
-0.07229	STABLE		4.31687	UP
0.239344	STABLE		3.82749	UP
-0.2495	STABLE		2.09358	UP
-0.07131	STABLE		1.88613	UP
-0.23371	STABLE		0.054151	UP
0.19542	STABLE		0.813556	UP
-0.14922	STABLE		3.53453	UP
0.176995	STABLE		1.69011	UP
0.347432	STABLE		3.81869	UP
-0.3647	STABLE		0.241233	UP
1.58776	STABLE		2.2409	UP
-0.04238	STABLE		-0.72581	UP
-0.58161	STABLE		2.01597	UP
-0.05231	STABLE		0.034481	UP
-0.23726	STABLE		3.9584	UP
-0.04317	STABLE		2.5606	UP
-0.26096	STABLE		0.214955	UP
0.164864	STABLE		3.18961	UP
0.518579	STABLE		2.80928	UP
-2.02887	STABLE		1.48178	UP
1.25067	STABLE		0.081382	UP
-0.33999	STABLE		0.620879	UP
-0.04965	STABLE		5.55492	UP
0.080142	STABLE		0.986499	UP
0.180392	STABLE		-0.02277	UP
-0.27794	STABLE		3.6201	UP
1.18021	STABLE		4.78032	UP
-0.37493	STABLE		2.17448	UP
-0.0222	STABLE		0.237564	UP
-0.0269	STABLE		4.70916	UP
-0.12251	STABLE		3.06432	UP
-0.04292	STABLE		3.01348	UP
0.671293	STABLE		1.42817	UP
0.195427	STABLE		0.834845	UP
0.774234	STABLE		-0.55576	UP
-0.08951	STABLE		3.20592	UP
1.76486	STABLE		0.628631	UP
-0.26547	STABLE		-0.38563	UP
1.96022	STABLE		2.20822	UP
0.032403	STABLE		-1.39572	UP
0.392604	STABLE		1.59698	UP
0.299999	STABLE		-0.21917	UP
0.209607	STABLE		4.92481	UP
0.255475	STABLE		-0.03518	UP
0.475934	STABLE		0.126283	UP
-0.39734	STABLE		5.40166	UP
0.295946	STABLE		0.020627	UP
-0.28396	STABLE		0.150832	UP
0.847216	STABLE		0.150852	UP
-1.18457	STABLE		1.27549	UP
1.01657	STABLE		2.43415	UP
-0.70153	STABLE		0.221318	UP
0.015672	STABLE		1.62657	UP
-0.25675	STABLE		2.02758	UP
-0.02131	STABLE		0.096663	UP
-0.39535	STABLE		2.59029	UP
-0.06859	STABLE		0.656777	UP
0.558412	STABLE		1.86667	UP
0.701175	STABLE		3.61703	UP
-0.64803	STABLE		0.795098	UP
0.093235	STABLE		0.127992	UP
0.421986	STABLE		1.1286	UP
-0.26317	STABLE		3.18268	UP
0.054951	STABLE		5.29071	UP
0.150324	STABLE		2.04406	UP
-0.33816	STABLE		-0.56469	UP
-0.26152	STABLE		0.633994	UP
0.062597	STABLE		2.6031	UP
1.93366	STABLE		-1.27049	UP
-1.01731	STABLE		3.42288	UP
-0.90131	STABLE		4.83996	UP
2.52891	STABLE		0.989236	UP
0.0554	STABLE		0.096542	UP
0.26798	STABLE		-2.38542	UP
0.066643	STABLE		0.739238	UP
-0.274	STABLE		2.3096	UP
0.89517	STABLE		3.62224	UP
-0.20418	STABLE		1.21541	UP
-0.34059	STABLE		5.49298	UP
0.332608	STABLE		0.168583	UP
-0.57395	STABLE		1.1085	UP
0.731832	STABLE		-0.46902	UP
-0.03544	STABLE		0.24654	UP
0.76302	STABLE		3.37234	UP
-0.29748	STABLE		-0.09719	UP
0.23136	STABLE		-0.25372	UP
0.35833	STABLE		0.818741	UP
0.015973	STABLE		2.17343	UP
-0.3713	STABLE		0.438352	UP
-0.36275	STABLE		0.078001	UP
0.129346	STABLE		0.155181	UP
-0.05313	STABLE		1.74363	UP
-0.52451	STABLE		2.15959	UP
-0.19909	STABLE		0.330661	UP
0.030184	STABLE		-0.10658	UP
-0.04272	STABLE		1.73024	UP
-0.27162	STABLE		5.59027	UP
0.036192	STABLE		0.014115	UP
0.42853	STABLE		1.91119	UP
-0.27544	STABLE		4.56368	UP
-0.10312	STABLE		3.89007	UP
-0.17937	STABLE		1.87998	UP
-0.43513	STABLE		1.02039	UP
0.620377	STABLE		5.22347	UP
0.049191	STABLE		-0.07793	UP
0.245171	STABLE		0.796385	UP
0.309517	STABLE		0.721745	UP
0.599514	STABLE		4.87405	UP
1.53796	STABLE		6.15817	UP
-0.12741	STABLE		3.02239	UP
0.114022	STABLE		0.556791	UP
-0.10308	STABLE		4.02448	UP
-0.15676	STABLE		4.87312	UP
-0.31796	STABLE		1.13357	UP
-0.4584	STABLE		-0.10287	UP
-0.55998	STABLE		-0.22049	UP
-0.22073	STABLE		0.199653	UP
0.144534	STABLE		3.57937	UP
0.373926	STABLE		0.051393	UP
0.695168	STABLE		0.397696	UP
0.585762	STABLE		0.921421	UP
0.14999	STABLE		3.42458	UP
0.281819	STABLE		0.52947	UP
3.61169	STABLE		-0.41092	UP
-0.19891	STABLE		1.36132	UP
-0.0593	STABLE		-0.22513	UP
-0.15724	STABLE		2.59038	UP
0.386532	STABLE		2.27905	UP
0.000936	STABLE		1.90236	UP
-0.73111	STABLE		2.6883	UP
1.9255	STABLE		0.47682	UP
0.34279	STABLE		2.31777	UP
-0.99549	STABLE		2.75739	UP
1.39583	STABLE		1.84114	UP
0.851339	STABLE		0.224616	UP
0.084001	STABLE		3.96136	UP
0.961503	STABLE		-0.01797	UP
1.46829	STABLE		3.56592	UP
0.236523	STABLE		2.31396	UP
-0.64169	STABLE		3.04328	UP
-0.33928	STABLE		1.81065	UP
-0.98096	STABLE		1.65387	UP
-0.22791	STABLE		0.516176	UP
0.062198	STABLE		3.13301	UP
0.457857	STABLE		2.94342	UP
0.319625	STABLE		1.43587	UP
-0.56729	STABLE		0.065064	UP
-0.24053	STABLE		3.55899	UP
-0.98905	STABLE		0.142693	UP
0.105432	STABLE		0.181694	UP
0.11601	STABLE		1.1533	UP
-0.3109	STABLE		1.50195	UP
-0.03562	STABLE		0.184117	UP
0.09562	STABLE		-0.04984	UP
-0.69645	STABLE		0.067397	DOWN
-0.1808	STABLE		0.203563	DOWN
0.250962	STABLE		0.774234	DOWN
-0.23522	STABLE		0.213585	DOWN
0.477629	STABLE		4.15114	DOWN
-2.47495	STABLE		0.141092	DOWN
-0.02586	STABLE		-0.275	DOWN
-0.60419	STABLE		0.001633	DOWN
-0.74387	STABLE		0.098954	DOWN
0.212102	STABLE		0.053943	DOWN
-0.05397	STABLE		0.239878	DOWN
0.238099	STABLE		-0.05115	DOWN
-0.52794	STABLE		0.189589	DOWN
0.865694	STABLE		0.092654	DOWN
-1.06671	STABLE		0.014371	DOWN
-0.56258	STABLE		0.19252	DOWN
0.459735	STABLE		0.66356	DOWN
0.092811	STABLE		-0.56469	DOWN
0.127069	STABLE		0.397696	DOWN
0.378342	STABLE		2.94342	DOWN
-0.20966	STABLE		-1.29806	DOWN
-0.29125	STABLE		-3.42135	DOWN
-0.48287	STABLE		-0.78497	DOWN
-0.24825	STABLE		0.176198	DOWN
-0.08127	STABLE		-1.96353	DOWN
-0.03028	STABLE		-0.5659	DOWN
-0.39967	STABLE		-0.87425	DOWN
-0.16989	STABLE		-1.42954	DOWN
0.99558	STABLE		-1.29543	DOWN
-0.20698	STABLE		-2.3233	DOWN
-0.38156	STABLE		-0.77658	DOWN
-0.40642	STABLE		0.062313	DOWN
0.434776	STABLE		-0.2178	DOWN
-0.41772	STABLE		0.129021	DOWN
0.892107	STABLE		-0.3495	DOWN
-0.31505	STABLE		-0.00776	DOWN
-0.27466	STABLE		-0.14947	DOWN
0.034047	STABLE		-0.32513	DOWN
-1.50237	STABLE		0.007707	DOWN
0.10659	STABLE		-0.22808	DOWN
0.193774	STABLE		-2.33808	DOWN
-0.40565	STABLE		-0.50065	DOWN
4.90769	STABLE		-0.49408	DOWN
-0.53821	STABLE		-0.34772	DOWN
-0.3356	STABLE		-0.158	DOWN
-0.39954	STABLE		-0.90573	DOWN
-0.29489	STABLE		-0.59281	DOWN
-0.06164	STABLE		-0.60704	DOWN
0.444763	STABLE		0.735613	DOWN
-0.19943	STABLE		-0.00478	DOWN
-0.13001	STABLE		-0.22815	DOWN
-0.6757	STABLE		0.352154	DOWN
-0.08193	STABLE		-0.04966	DOWN
-0.13966	STABLE		-1.47098	DOWN
-0.61984	STABLE		-0.41264	DOWN
-0.29337	STABLE		-0.19909	DOWN
0.474753	STABLE		-0.36726	DOWN
0.094318	STABLE		-0.02189	DOWN
0.050879	STABLE		0.977987	DOWN
0.51782	STABLE		-1.18922	DOWN
0.165809	STABLE		-0.12996	DOWN
-0.24654	STABLE		-0.43366	DOWN
0.228083	STABLE		-0.49692	DOWN
-0.03972	STABLE		0.171811	DOWN
-0.02931	STABLE		1.09949	DOWN
1.80713	STABLE		-0.87439	DOWN
1.39553	STABLE		-0.2518	DOWN
1.35129	STABLE		-0.11435	DOWN
0.213585	STABLE		-0.09726	DOWN
0.129263	STABLE		0.163386	DOWN
-0.08943	STABLE		-0.2495	DOWN
0.387502	STABLE		0.518579	DOWN
-0.96231	STABLE		-0.04965	DOWN
1.63024	STABLE		0.093235	DOWN
-0.53636	STABLE		-0.33816	DOWN
0.31002	STABLE		-0.26152	DOWN
0.971003	STABLE		-0.3713	DOWN
-0.0555	STABLE		-0.4584	DOWN
0.506165	STABLE		0.34279	DOWN
-0.18311	STABLE		-0.98096	DOWN
-0.30748	STABLE		-0.60419	DOWN
0.006594	STABLE		-0.27466	DOWN
-0.0625	STABLE		-0.53821	DOWN
-0.25068	STABLE		-0.39954	DOWN
-0.44155	STABLE		0.51782	DOWN
0.535452	STABLE		0.31002	DOWN
-0.85999	STABLE		-0.87256	DOWN
0.206019	STABLE		-0.56034	DOWN
0.023156	STABLE		-0.37449	DOWN
-0.16556	STABLE		-0.32951	DOWN
-0.48402	STABLE		-0.34822	DOWN
-0.60421	STABLE		-0.7564	DOWN
0.360039	STABLE		0.343286	DOWN
0.089829	STABLE		0.052034	DOWN
0.179536	STABLE		-0.04356	DOWN
-0.68479	STABLE		-0.50444	DOWN
-0.33901	STABLE		0.224701	DOWN
0.055674	STABLE		-0.42501	DOWN
-0.3029	STABLE		0.23724	DOWN
-0.20771	STABLE		-0.76395	DOWN
-0.27259	STABLE		-0.15602	DOWN
0.384609	STABLE		-0.17419	DOWN
0.067265	STABLE		-0.25727	DOWN
0.434217	STABLE		1.31787	DOWN
-0.58825	STABLE		0.114955	DOWN
1.92284	STABLE		3.34785	DOWN
-0.87256	STABLE		-0.10581	DOWN
1.17664	STABLE		-0.47494	DOWN
0.498901	STABLE		0.048793	DOWN
-0.11535	STABLE		-0.51998	DOWN
0.400636	STABLE		-1.49103	DOWN
-0.56034	STABLE		-0.43123	DOWN
0.227837	STABLE		0.918967	DOWN
0.09932	STABLE		-0.99662	DOWN
-0.37449	STABLE		0.04921	DOWN
2.52113	STABLE		-0.37036	DOWN
-0.40169	STABLE		0.732146	DOWN
0.174424	STABLE		-1.91629	DOWN
0.136803	STABLE		-0.5329	DOWN
0.501061	STABLE		-0.4689	DOWN
-0.06158	STABLE		-4.66654	DOWN
-0.20132	STABLE		-0.46948	DOWN
-3.74471	STABLE		-0.84852	DOWN
0.174439	STABLE		-0.25426	DOWN
-0.46869	STABLE		-0.09464	DOWN
0.072954	STABLE		-1.59321	DOWN
-0.34387	STABLE		-0.57746	DOWN
-0.55536	STABLE		0.736936	DOWN
-0.88906	STABLE		-0.32661	DOWN
-0.21069	STABLE		-0.05089	DOWN
-0.66409	STABLE		-0.2023	DOWN
0.15049	STABLE		0.223896	DOWN
0.504306	STABLE		-0.4062	DOWN
0.220416	STABLE		-0.11661	DOWN
-0.195	STABLE		0.098408	DOWN
-0.24628	STABLE		-0.39703	DOWN
-0.48171	STABLE		0.014741	DOWN
0.187871	STABLE		0.240329	DOWN
0.99121	STABLE		-0.21771	DOWN
-0.22683	STABLE		-0.28943	DOWN
0.54642	STABLE		-0.36854	DOWN
0.00106	STABLE		-0.61597	DOWN
0.324409	STABLE		-0.28179	DOWN
-0.35784	STABLE		-0.11693	DOWN
0.022928	STABLE		-0.17424	DOWN
0.061106	STABLE		-0.21046	DOWN
0.162673	STABLE		-0.02909	DOWN
-0.22328	STABLE		-0.55026	DOWN
-0.52363	STABLE		-0.16941	DOWN
0.372991	STABLE		0.392749	DOWN
0.490498	STABLE		-2.06261	DOWN
-0.46978	STABLE		-0.46008	DOWN
-0.11301	STABLE		-0.28813	DOWN
-0.4665	STABLE		-0.52879	DOWN
-0.08086	STABLE		-0.28317	DOWN
-0.03035	STABLE		-1.33195	DOWN
0.133151	STABLE		-0.23046	DOWN
3.8995	STABLE		-0.15598	DOWN
-0.37918	STABLE		-0.58463	DOWN
-0.12503	STABLE		0.404108	DOWN
0.188395	STABLE		-0.39513	DOWN
0.093642	STABLE		0.410429	DOWN
0.504502	STABLE		0.030389	DOWN
0.668781	STABLE		0.104916	DOWN
-0.53409	STABLE		0.045811	DOWN
-0.32951	STABLE		-0.30404	DOWN
-0.1296	STABLE		-0.75049	DOWN
-0.17037	STABLE		0.016911	DOWN
0.12823	STABLE		0.148841	DOWN
-0.47715	STABLE		-1.17073	DOWN
-0.45545	STABLE		0.886604	DOWN
-0.17126	STABLE		-0.48128	DOWN
0.341376	STABLE		-0.54885	DOWN
-0.42643	STABLE		-0.49727	DOWN
0.030447	STABLE		-0.60136	DOWN
0.172209	STABLE		0.033766	DOWN
-0.09794	STABLE		-0.45766	DOWN
0.500315	STABLE		-0.50104	DOWN
0.203598	STABLE		-0.05027	DOWN
-0.63206	STABLE		-0.79974	DOWN
0.115694	STABLE		0.086278	DOWN
0.07201	STABLE		0.125852	DOWN
0.050842	STABLE		-0.04439	DOWN
-0.45421	STABLE		-0.06458	DOWN
1.43099	STABLE		-1.30543	DOWN
-0.38465	STABLE		-0.44024	DOWN
0.243144	STABLE		-0.2545	DOWN
0.358129	STABLE		-0.79486	DOWN
-0.38197	STABLE		-0.18782	DOWN
-0.21593	STABLE		-0.56825	DOWN
2.86275	STABLE		-0.12202	DOWN
-0.21118	STABLE		0.763821	DOWN
-1.12764	STABLE		0.146439	DOWN
-0.34822	STABLE		-0.47971	DOWN
-0.30148	STABLE		-0.14682	DOWN
-0.29549	STABLE		0.057145	DOWN
3.14058	STABLE		-0.49474	DOWN
-0.7564	STABLE		-0.55567	DOWN
0.386071	STABLE		1.45581	DOWN
-0.17009	STABLE		-0.15162	DOWN
0.823791	STABLE		0.510644	DOWN
-0.38939	STABLE		0.15146	DOWN
-0.42585	STABLE		-0.69962	DOWN
-0.29289	STABLE		-0.25522	DOWN
-0.57247	STABLE		-0.77378	DOWN
-0.39617	STABLE		-0.61133	DOWN
0.798017	STABLE		-0.26446	DOWN
-0.10145	STABLE		-0.42511	DOWN
0.816397	STABLE		-0.30995	DOWN
0.14698	STABLE		-0.44173	DOWN
-0.07989	STABLE		0.478607	DOWN
-0.11677	STABLE		-0.12574	DOWN
-0.19442	STABLE		-0.08666	DOWN
-0.13221	STABLE		0.395251	DOWN
0.343286	STABLE		0.045014	DOWN
-0.20647	STABLE		-0.0405	DOWN
-0.12876	STABLE		-0.20947	DOWN
1.01143	STABLE		-0.32261	DOWN
-0.44868	STABLE		-3.16151	DOWN
-0.27817	STABLE		-0.41544	DOWN
-0.27653	STABLE		0.195624	DOWN
0.20357	STABLE		-0.99297	DOWN
-0.16016	STABLE		-1.01909	DOWN
0.773511	STABLE		-1.77666	DOWN
1.01589	STABLE		-0.54425	DOWN
0.379865	STABLE		-0.18838	DOWN
0.692656	STABLE		-0.33215	DOWN
-0.23902	STABLE		-0.78101	DOWN
-0.33129	STABLE		-0.60927	DOWN
-0.77612	STABLE		-0.41408	DOWN
-0.43944	STABLE		-0.25769	DOWN
0.170613	STABLE		-0.27959	DOWN
-0.29467	STABLE		1.37745	DOWN
-0.23168	STABLE		-0.16202	DOWN
-0.00327	STABLE		-0.43621	DOWN
0.24486	STABLE		-0.33947	DOWN
0.037424	STABLE		0.237096	DOWN
0.219535	STABLE		-0.19559	DOWN
1.68061	STABLE		-0.35542	DOWN
-0.5047	STABLE		0.083636	DOWN
-0.78931	STABLE		-0.23783	DOWN
-0.18541	STABLE		-0.30301	DOWN
0.541561	STABLE		-0.40614	DOWN
-0.24946	STABLE		-0.45455	DOWN
0.052034	STABLE		-0.21409	DOWN
-0.13003	STABLE		-0.49406	DOWN
0.144458	STABLE		-1.19968	DOWN
0.1665	STABLE		0.165629	DOWN
-0.13542	STABLE		-0.67153	DOWN
1.30174	STABLE		-0.44975	DOWN
1.01175	STABLE		0.136763	DOWN
-0.03495	STABLE		-0.24905	DOWN
-0.04183	STABLE		-0.05187	DOWN
0.031537	STABLE		-0.51934	DOWN
0.012798	STABLE		-0.11638	DOWN
-0.30803	STABLE		-0.57623	DOWN
-0.22642	STABLE		-0.41505	DOWN
0.082825	STABLE		-2.18868	DOWN
-0.0779	STABLE		0.034894	DOWN
-0.31273	STABLE		-0.21757	DOWN
0.20869	STABLE		-0.54002	DOWN
-0.04356	STABLE		-0.51257	DOWN
-0.39784	STABLE		-1.01772	DOWN
0.514757	STABLE		-0.68349	DOWN
-0.50444	STABLE		-0.21147	DOWN
0.774753	STABLE		-0.83954	DOWN
0.132858	STABLE		0.041646	DOWN
-0.34161	STABLE		-0.24172	DOWN
0.179971	STABLE		-0.59544	DOWN
-0.09591	STABLE		-0.44825	DOWN
-0.42039	STABLE		-1.76623	DOWN
0.838776	STABLE		0.012706	DOWN
-1.0233	STABLE		-0.07644	DOWN
-0.22944	STABLE		-0.22303	DOWN
-0.22558	STABLE		1.42947	DOWN
0.224701	STABLE		-0.17603	DOWN
-0.00095	STABLE		0.15598	DOWN
0.039809	STABLE		-0.68742	DOWN
0.488858	STABLE		0.37091	DOWN
0.197181	STABLE		-0.24993	DOWN
-0.17833	STABLE		-0.05044	DOWN
-0.33795	STABLE		-0.58568	DOWN
-0.45432	STABLE		0.175255	DOWN
0.015331	STABLE		-1.48544	DOWN
-0.06198	STABLE		-0.06754	DOWN
-0.33507	STABLE		-3.46065	DOWN
0.034881	STABLE		-0.2531	DOWN
0.03347	STABLE		-0.8155	DOWN
-0.32066	STABLE		0.424833	DOWN
-0.23346	STABLE		-0.46933	DOWN
-0.08299	STABLE		-0.26954	DOWN
-0.19702	STABLE		0.168544	DOWN
-0.06648	STABLE		-0.02061	DOWN
0.030275	STABLE		-0.3655	DOWN
-0.01315	STABLE		-0.78371	DOWN
-0.10779	STABLE		-1.9088	DOWN
0.557072	STABLE		-0.24691	DOWN
-0.30421	STABLE		-0.22165	DOWN
1.37833	STABLE		0.383144	DOWN
-0.74731	STABLE		-0.45134	DOWN
0.314368	STABLE		-0.30638	DOWN
0.05224	STABLE		-0.34535	DOWN
-0.05981	STABLE		-0.16822	DOWN
0.169335	STABLE		-0.05019	DOWN
-0.42501	STABLE		-1.67992	DOWN
-0.32079	STABLE		-0.19838	DOWN
-0.2818	STABLE		0.46621	DOWN
-0.02228	STABLE		0.180021	DOWN
0.053437	STABLE		0.062487	DOWN
-0.08559	STABLE		-0.48097	DOWN
-0.62994	STABLE		0.322671	DOWN
-0.22233	STABLE		-0.80375	DOWN
0.271154	STABLE		-0.3815	DOWN
-0.2979	STABLE		-0.33845	DOWN
0.030789	STABLE		1.0047	DOWN
-0.82033	STABLE		-0.27387	DOWN
-0.24112	STABLE		-0.0611	DOWN
0.200773	STABLE		-0.11752	DOWN
0.23724	STABLE		-0.25286	DOWN
-0.41642	STABLE		-0.27244	DOWN
0.407827	STABLE		-0.93102	DOWN
0.101402	STABLE		-0.5991	DOWN
-0.76395	STABLE		-0.30052	DOWN
1.0906	STABLE		-0.20653	DOWN
-0.03648	STABLE		-0.31652	DOWN
3.48355	STABLE		-0.14456	DOWN
0.137277	STABLE		-0.50318	DOWN
0.197285	STABLE		-0.12051	DOWN
-0.23763	STABLE		-0.41476	DOWN
-0.47986	STABLE		-0.02575	DOWN
0.497188	STABLE		-0.0845	DOWN
-0.1691	STABLE		-0.14127	DOWN
1.62077	STABLE		-1.38204	DOWN
-0.03444	STABLE		-0.29617	DOWN
1.29384	STABLE		-0.10913	DOWN
0.163244	STABLE		-0.22154	DOWN
-0.17873	STABLE		-0.42063	DOWN
-0.15602	STABLE		-0.15926	DOWN
0.046592	STABLE		-0.29078	DOWN
0.545233	STABLE		-0.56681	DOWN
-0.06701	STABLE		-0.28896	DOWN
1.25643	STABLE		-0.56287	DOWN
-0.17864	STABLE		-0.25645	DOWN
-0.16004	STABLE		0.307134	DOWN
0.190251	STABLE		-1.22008	DOWN
0.41532	STABLE		-0.57098	DOWN
-0.10776	STABLE		-0.40885	DOWN
0.307827	STABLE		-0.28429	DOWN
1.02753	STABLE		-0.39663	DOWN
0.322289	STABLE		-0.10079	DOWN
-0.30354	STABLE		-0.24198	DOWN
-0.17419	STABLE		-2.74353	DOWN
0.189572	STABLE		-2.4097	DOWN
-0.03223	STABLE		0.372177	DOWN
0.525796	STABLE		-1.11384	DOWN
-0.33851	STABLE		0.131051	DOWN
0.035807	STABLE		-0.66835	DOWN
1.73211	STABLE		-0.90845	DOWN
-0.25727	STABLE		-2.24886	DOWN
-0.6628	STABLE		-2.11755	DOWN
0.644924	STABLE		-0.61564	DOWN
-0.10727	STABLE		-2.47262	DOWN
0.18285	STABLE		-1.81123	DOWN
0.998447	STABLE		-4.84565	DOWN
-0.22943	STABLE		-3.83994	DOWN
1.31787	STABLE		-1.14405	DOWN
3.55763	STABLE		-0.5907	DOWN
-0.19069	STABLE		-3.26897	DOWN
0.37688	STABLE		-0.96443	DOWN
0.042158	STABLE		-1.63141	DOWN
2.31015	STABLE		-0.83481	DOWN
-0.00473	STABLE		-0.91067	DOWN
-0.58497	STABLE		-0.90127	DOWN
-0.30273	STABLE		-0.89666	DOWN
-0.33254	STABLE		-7.4885	DOWN
0.019085	STABLE		-1.74219	DOWN
0.282534	STABLE		-0.51756	DOWN
-0.04502	STABLE		-4.15791	DOWN
0.085836	STABLE		-1.75564	DOWN
-0.11312	STABLE		-1.00539	DOWN
0.080504	STABLE		-3.3678	DOWN
0.272868	STABLE		0.109568	DOWN
0.231022	STABLE		-2.31863	DOWN
0.302161	STABLE		-0.38902	DOWN
0.739306	STABLE		-0.13689	DOWN
-0.14841	STABLE		-0.83003	DOWN
0.114955	STABLE		0.140594	DOWN
-0.2421	STABLE		-1.99724	DOWN
0.15847	STABLE		-1.46944	DOWN
0.074805	STABLE		-2.33659	DOWN
-0.24604	STABLE		1.81683	DOWN
-0.58151	STABLE		-2.7708	DOWN
-0.03197	STABLE		-0.18611	DOWN
0.301455	STABLE		0.839144	DOWN
0.158269	STABLE		-2.44672	DOWN
1.31257	STABLE		0.600387	DOWN
4.15114	STABLE		0.115993	DOWN
0.365993	STABLE		0.023712	DOWN
-0.69644	STABLE		-0.44645	DOWN
-0.12771	STABLE		-3.57618	DOWN
-0.41944	STABLE		-2.32235	DOWN
-0.2857	STABLE		-0.4021	DOWN
0.00979	STABLE		1.05316	DOWN
1.91684	STABLE		0.86618	DOWN
0.451121	STABLE		0.152604	DOWN
3.34785	STABLE		-0.75935	DOWN
0.536332	STABLE		1.28361	DOWN
-0.62409	STABLE		-0.9807	DOWN
-0.13248	STABLE		-0.63763	DOWN
0.36731	STABLE		0.50472	DOWN
0.716443	STABLE		-0.82281	DOWN
2.10955	STABLE		3.38789	DOWN
-0.10581	STABLE		-0.44513	DOWN
-0.20496	STABLE		0.960617	DOWN
-0.26618	STABLE		-0.66425	DOWN
-0.40279	STABLE		-0.08219	DOWN
-0.18563	STABLE		-0.80501	DOWN
0.821892	STABLE		2.29093	DOWN
2.17262	STABLE		-1.80668	DOWN
-0.09729	STABLE		0.099653	DOWN
0.240299	STABLE		-0.82867	DOWN
1.69037	STABLE		0.324812	DOWN
0.386186	STABLE		-0.17941	DOWN
-0.59864	STABLE		0.137605	DOWN
0.010583	STABLE		-1.34134	DOWN
-0.44318	STABLE		-0.38442	DOWN
-0.47494	STABLE		0.525573	DOWN
-0.5575	STABLE		2.452	DOWN
-0.36985	STABLE		1.08825	DOWN
0.296452	STABLE		-0.03491	DOWN
0.726822	STABLE		-0.07173	DOWN
-0.12663	STABLE		-0.5413	DOWN
-0.60074	STABLE		-0.49331	DOWN
0.176307	STABLE		1.12216	DOWN
-0.20518	STABLE		0.029159	DOWN
0.480709	STABLE		1.7707	DOWN
-0.09346	STABLE		-0.48467	DOWN
1.89802	STABLE		-0.03246	DOWN
-0.10616	STABLE		0.905735	DOWN
-0.13178	STABLE		0.264726	DOWN
0.498184	STABLE		-2.59638	DOWN
1.02285	STABLE		-0.49692	DOWN
1.05234	STABLE		-0.22243	DOWN
-0.24887	STABLE		1.48838	DOWN
0.27517	STABLE		-0.49983	DOWN
0.155347	STABLE		0.831547	DOWN
-0.22569	STABLE		0.77641	DOWN
0.631745	STABLE		-1.23134	DOWN
-0.68817	STABLE		-0.13096	DOWN
-0.26187	STABLE		-0.64895	DOWN
0.014874	STABLE		-0.10518	DOWN
4.65933	STABLE		-2.60109	DOWN
-0.27257	STABLE		0.163873	DOWN
0.430501	STABLE		2.27874	DOWN
-0.00285	STABLE		-0.29344	DOWN
0.245228	STABLE		-2.39324	DOWN
-0.69879	STABLE		-2.76432	DOWN
-0.24218	STABLE		-0.16588	DOWN
0.069014	STABLE		-1.17066	DOWN
1.55315	STABLE		-0.2003	DOWN
-0.24998	STABLE		-0.36986	DOWN
0.033705	STABLE		-0.2432	DOWN
0.048793	STABLE		-1.21359	DOWN
-0.22002	STABLE		-2.15584	DOWN
0.894189	STABLE		-1.68085	DOWN
0.025862	STABLE		-0.35077	DOWN
-0.56447	STABLE		-0.63418	DOWN
-0.63338	STABLE		-1.01389	DOWN
-0.59553	STABLE		-0.80685	DOWN
0.425923	STABLE		-0.60636	DOWN
0.158699	STABLE		-1.7039	DOWN
0.732974	STABLE		-0.37937	DOWN
-0.07405	STABLE		-3.23822	DOWN
-0.12984	STABLE		1.16107	DOWN
-0.06189	STABLE		1.00721	DOWN
-0.00226	STABLE		0.084079	DOWN
-0.13012	STABLE		0.068047	DOWN
-0.16463	STABLE		0.246141	DOWN
-0.50094	STABLE		-3.48417	DOWN
0.153119	STABLE		-0.5593	DOWN
-0.40231	STABLE		-1.81416	DOWN
0.069867	STABLE		-0.02423	DOWN
-0.66772	STABLE		-0.84205	DOWN
0.111865	STABLE		-1.16977	DOWN
-0.062	STABLE		-0.79646	DOWN
0.054591	STABLE		-0.81423	DOWN
-0.28167	STABLE		-2.62758	DOWN
-0.26	STABLE		-0.38221	DOWN
-0.2569	STABLE		-0.67593	DOWN
3.13629	STABLE		-3.01608	DOWN
-0.13638	STABLE		-0.10549	DOWN
0.582319	STABLE		-0.94128	DOWN
0.611915	STABLE		-0.64666	DOWN
0.171156	STABLE		-0.0476	DOWN
0.160083	STABLE		-0.184	DOWN
-0.24345	STABLE		-2.79852	DOWN
0.166655	STABLE		-2.21962	DOWN
-0.16877	STABLE		-0.05868	DOWN
-0.07418	STABLE		-1.26642	DOWN
-0.00966	STABLE		-0.40623	DOWN
-0.42781	STABLE		0.892146	DOWN
0.128793	STABLE		0.067397	STABLE
-0.0061	STABLE		0.203563	STABLE
-0.05771	STABLE		0.774234	STABLE
-0.03373	STABLE		0.213585	STABLE
1.02533	STABLE		4.15114	STABLE
-0.51998	STABLE		0.141092	STABLE
-0.4143	STABLE		-0.275	STABLE
1.23653	STABLE		0.098954	STABLE
-0.20324	STABLE		0.053943	STABLE
0.518903	STABLE		0.239878	STABLE
-0.12751	STABLE		-0.05115	STABLE
-0.31766	STABLE		0.189589	STABLE
-0.404	STABLE		0.092654	STABLE
0.217384	STABLE		0.014371	STABLE
-0.26458	STABLE		0.19252	STABLE
0.223485	STABLE		0.66356	STABLE
-0.32355	STABLE		-0.56469	STABLE
0.199289	STABLE		0.397696	STABLE
0.060257	STABLE		2.94342	STABLE
0.528657	STABLE		-1.29806	STABLE
-1.49103	STABLE		-3.42135	STABLE
-0.21547	STABLE		0.176198	STABLE
0.781449	STABLE		-1.96353	STABLE
-0.97542	STABLE		-0.5659	STABLE
-0.27725	STABLE		-0.87425	STABLE
1.56744	STABLE		-1.42954	STABLE
-0.04568	STABLE		-1.29543	STABLE
3.20927	STABLE		-2.3233	STABLE
-0.53155	STABLE		0.062313	STABLE
0.124958	STABLE		-0.2178	STABLE
0.000227	STABLE		0.129021	STABLE
1.82796	STABLE		-0.3495	STABLE
0.575104	STABLE		-0.00776	STABLE
0.047423	STABLE		-0.14947	STABLE
0.416094	STABLE		-0.32513	STABLE
0.163719	STABLE		0.007707	STABLE
-0.05413	STABLE		-0.22808	STABLE
0.102774	STABLE		-2.33808	STABLE
0.293183	STABLE		-0.50065	STABLE
1.15254	STABLE		-0.34772	STABLE
0.841393	STABLE		-0.158	STABLE
1.71483	STABLE		-0.90573	STABLE
0.765119	STABLE		-0.60704	STABLE
0.145224	STABLE		0.735613	STABLE
0.035598	STABLE		-0.00478	STABLE
0.282206	STABLE		-0.22815	STABLE
0.371101	STABLE		0.352154	STABLE
4.33605	STABLE		-0.04966	STABLE
0.562303	STABLE		-1.47098	STABLE
1.88267	STABLE		-0.41264	STABLE
0.258875	STABLE		-0.19909	STABLE
1.50383	STABLE		-0.36726	STABLE
0.196352	STABLE		-0.02189	STABLE
-0.14899	STABLE		0.977987	STABLE
1.46028	STABLE		-1.18922	STABLE
0.202664	STABLE		-0.12996	STABLE
0.134504	STABLE		-0.43366	STABLE
0.50891	STABLE		-0.49692	STABLE
-0.26686	STABLE		0.171811	STABLE
-0.48468	STABLE		1.09949	STABLE
1.11784	STABLE		-0.87439	STABLE
-0.55506	STABLE		-0.2518	STABLE
4.81532	STABLE		-0.11435	STABLE
2.67363	STABLE		-0.09726	STABLE
0.224569	STABLE		0.163386	STABLE
0.390693	STABLE		-0.2495	STABLE
-0.20822	STABLE		0.518579	STABLE
0.723142	STABLE		-0.04965	STABLE
0.079352	STABLE		0.093235	STABLE
1.1434	STABLE		-0.33816	STABLE
-0.16743	STABLE		-0.26152	STABLE
0.309031	STABLE		-0.3713	STABLE
-0.27042	STABLE		-0.4584	STABLE
-0.28698	STABLE		0.34279	STABLE
1.15456	STABLE		-0.98096	STABLE
0.043493	STABLE		-0.60419	STABLE
-0.39445	STABLE		-0.27466	STABLE
-0.36227	STABLE		-0.53821	STABLE
-0.41303	STABLE		0.51782	STABLE
-0.60959	STABLE		0.31002	STABLE
0.204113	STABLE		-0.87256	STABLE
0.240444	STABLE		-0.56034	STABLE
-0.21107	STABLE		-0.37449	STABLE
-0.11175	STABLE		-0.34822	STABLE
2.06053	STABLE		-0.7564	STABLE
-0.16565	STABLE		0.343286	STABLE
2.61029	STABLE		0.052034	STABLE
-0.31807	STABLE		-0.04356	STABLE
0.754993	STABLE		-0.50444	STABLE
0.368722	STABLE		0.224701	STABLE
-0.14243	STABLE		-0.42501	STABLE
-0.45139	STABLE		0.23724	STABLE
-0.06906	STABLE		-0.76395	STABLE
-0.77956	STABLE		-0.15602	STABLE
-0.20276	STABLE		-0.17419	STABLE
-1.00579	STABLE		-0.25727	STABLE
0.194777	STABLE		1.31787	STABLE
-0.12377	STABLE		0.114955	STABLE
0.122722	STABLE		3.34785	STABLE
0.545807	STABLE		-0.10581	STABLE
-0.43123	STABLE		-0.47494	STABLE
-1.53714	STABLE		-0.51998	STABLE
-0.51973	STABLE		-1.49103	STABLE
0.089568	STABLE		-0.43123	STABLE
-0.08388	STABLE		0.918967	STABLE
0.104982	STABLE		-0.99662	STABLE
-0.07897	STABLE		0.04921	STABLE
0.207935	STABLE		-0.37036	STABLE
-0.23343	STABLE		0.732146	STABLE
0.176657	STABLE		-1.91629	STABLE
-0.38916	STABLE		-0.5329	STABLE
-0.00575	STABLE		-0.4689	STABLE
0.136448	STABLE		-4.66654	STABLE
1.73707	STABLE		-0.46948	STABLE
0.12086	STABLE		-0.84852	STABLE
-0.05875	STABLE		-0.25426	STABLE
-0.30633	STABLE		-0.09464	STABLE
-0.13579	STABLE		-1.59321	STABLE
-0.25194	STABLE		-0.57746	STABLE
0.238216	STABLE		0.736936	STABLE
0.341344	STABLE		-0.32661	STABLE
-0.22869	STABLE		-0.05089	STABLE
-0.10534	STABLE		-0.2023	STABLE
-0.16343	STABLE		0.223896	STABLE
-0.29539	STABLE		-0.4062	STABLE
-0.04454	STABLE		-0.11661	STABLE
0.000566	STABLE		0.098408	STABLE
-0.09693	STABLE		0.014741	STABLE
0.498091	STABLE		0.240329	STABLE
-0.20599	STABLE		-0.21771	STABLE
-0.03248	STABLE		-0.28943	STABLE
0.372968	STABLE		-0.61597	STABLE
0.061519	STABLE		-0.28179	STABLE
0.333585	STABLE		-0.17424	STABLE
-0.45601	STABLE		-0.02909	STABLE
-0.34864	STABLE		0.392749	STABLE
0.181402	STABLE		-0.46008	STABLE
0.918967	STABLE		-0.28813	STABLE
1.45565	STABLE		-0.52879	STABLE
1.33707	STABLE		-0.28317	STABLE
1.18286	STABLE		-1.33195	STABLE
-0.21772	STABLE		-0.15598	STABLE
0.100034	STABLE		-0.58463	STABLE
1.10163	STABLE		0.404108	STABLE
-0.47473	STABLE		-0.39513	STABLE
0.952514	STABLE		0.410429	STABLE
4.87214	STABLE		0.030389	STABLE
0.526277	STABLE		0.104916	STABLE
-0.02109	STABLE		0.045811	STABLE
-0.20871	STABLE		-0.30404	STABLE
1.45627	STABLE		-0.75049	STABLE
-0.59094	STABLE		0.016911	STABLE
-0.09095	STABLE		0.148841	STABLE
-0.16439	STABLE		-1.17073	STABLE
-0.08522	STABLE		0.886604	STABLE
-0.00301	STABLE		-0.48128	STABLE
-0.87146	STABLE		-0.54885	STABLE
0.129417	STABLE		-0.49727	STABLE
-0.99662	STABLE		-0.60136	STABLE
-0.37649	STABLE		0.033766	STABLE
-0.25258	STABLE		-0.50104	STABLE
-0.51638	STABLE		-0.05027	STABLE
0.232328	STABLE		-0.79974	STABLE
0.035092	STABLE		0.086278	STABLE
-0.73397	STABLE		0.125852	STABLE
0.583472	STABLE		-0.04439	STABLE
-0.17917	STABLE		-0.06458	STABLE
0.048956	STABLE		-1.30543	STABLE
0.120627	STABLE		-0.44024	STABLE
2.72594	STABLE		-0.79486	STABLE
0.041045	STABLE		-0.18782	STABLE
0.608688	STABLE		-0.56825	STABLE
-0.40557	STABLE		-0.12202	STABLE
0.4989	STABLE		0.763821	STABLE
0.514347	STABLE		0.146439	STABLE
0.216907	STABLE		-0.14682	STABLE
-0.25922	STABLE		0.057145	STABLE
-0.09053	STABLE		-0.55567	STABLE
0.113505	STABLE		0.510644	STABLE
-0.59721	STABLE		0.15146	STABLE
-0.08832	STABLE		-0.25522	STABLE
-0.01989	STABLE		-0.77378	STABLE
-0.05574	STABLE		-0.26446	STABLE
0.04921	STABLE		-0.42511	STABLE
-0.09905	STABLE		-0.30995	STABLE
0.342557	STABLE		-0.44173	STABLE
0.034237	STABLE		0.478607	STABLE
3.092	STABLE		-0.12574	STABLE
-0.10898	STABLE		-0.08666	STABLE
-0.2369	STABLE		0.395251	STABLE
0.226252	STABLE		0.045014	STABLE
-0.13243	STABLE		-0.0405	STABLE
-0.12038	STABLE		-0.20947	STABLE
-0.22047	STABLE		-0.32261	STABLE
0.041208	STABLE		-3.16151	STABLE
0.701614	STABLE		-0.41544	STABLE
0.346539	STABLE		0.195624	STABLE
0.512451	STABLE		-0.99297	STABLE
0.143921	STABLE		-1.01909	STABLE
-2.18177	STABLE		-1.77666	STABLE
-2.06728	STABLE		-0.54425	STABLE
0.346974	STABLE		-0.18838	STABLE
0.569507	STABLE		-0.33215	STABLE
-0.50108	STABLE		-0.60927	STABLE
2.96196	STABLE		-0.25769	STABLE
-0.3396	STABLE		-0.27959	STABLE
-0.52672	STABLE		-0.43621	STABLE
0.296707	STABLE		-0.33947	STABLE
-0.37036	STABLE		0.237096	STABLE
0.732146	STABLE		-0.19559	STABLE
-1.91629	STABLE		0.083636	STABLE
-0.02705	STABLE		-0.23783	STABLE
-0.22262	STABLE		-0.30301	STABLE
-0.39442	STABLE		-0.45455	STABLE
0.165559	STABLE		-1.19968	STABLE
-0.26552	STABLE		0.165629	STABLE
-0.00136	STABLE		-0.67153	STABLE
-0.13167	STABLE		-0.44975	STABLE
-0.63584	STABLE		0.136763	STABLE
0.023363	STABLE		-0.24905	STABLE
-0.24371	STABLE		-0.05187	STABLE
-0.24139	STABLE		-0.51934	STABLE
-0.18387	STABLE		-0.11638	STABLE
-0.32622	STABLE		-0.57623	STABLE
-0.03114	STABLE		-0.41505	STABLE
0.272486	STABLE		-2.18868	STABLE
0.328311	STABLE		-0.21757	STABLE
0.154105	STABLE		-1.01772	STABLE
0.043832	STABLE		-0.21147	STABLE
0.447097	STABLE		0.041646	STABLE
-0.33805	STABLE		-0.44825	STABLE
-0.69008	STABLE		-1.76623	STABLE
-0.10848	STABLE		0.012706	STABLE
-0.00887	STABLE		-0.22303	STABLE
0.534679	STABLE		1.42947	STABLE
-0.14237	STABLE		-0.68742	STABLE
-0.30733	STABLE		0.37091	STABLE
-0.27319	STABLE		-0.24993	STABLE
0.292697	STABLE		-0.05044	STABLE
-0.44165	STABLE		-0.58568	STABLE
0.078971	STABLE		0.175255	STABLE
-0.30855	STABLE		-0.06754	STABLE
2.9603	STABLE		-0.2531	STABLE
-0.04141	STABLE		-0.8155	STABLE
-0.28756	STABLE		0.424833	STABLE
-0.39957	STABLE		-0.46933	STABLE
-0.29139	STABLE		-0.26954	STABLE
-0.5329	STABLE		0.168544	STABLE
-0.4689	STABLE		-0.3655	STABLE
-0.13794	STABLE		-0.78371	STABLE
0.596008	STABLE		-1.9088	STABLE
0.214156	STABLE		-0.24691	STABLE
-0.69358	STABLE		-0.22165	STABLE
0.355262	STABLE		-0.45134	STABLE
-0.46956	STABLE		-0.30638	STABLE
1.31143	STABLE		-0.16822	STABLE
-0.62974	STABLE		-0.05019	STABLE
-0.53428	STABLE		-1.67992	STABLE
0.686865	STABLE		-0.19838	STABLE
0.490931	STABLE		0.062487	STABLE
1.01747	STABLE		0.322671	STABLE
0.735284	STABLE		-0.80375	STABLE
0.141092	STABLE		-0.3815	STABLE
3.5178	STABLE		-0.33845	STABLE
0.440798	STABLE		1.0047	STABLE
-0.62118	STABLE		-0.27387	STABLE
-0.13897	STABLE		-0.0611	STABLE
0.126601	STABLE		-0.25286	STABLE
-0.79247	STABLE		-0.27244	STABLE
0.086605	STABLE		-0.93102	STABLE
0.501983	STABLE		-0.5991	STABLE
-0.41743	STABLE		-0.30052	STABLE
-4.66654	STABLE		-0.20653	STABLE
-0.19114	STABLE		-0.31652	STABLE
-0.46948	STABLE		-0.14456	STABLE
-0.84852	STABLE		-0.50318	STABLE
0.684094	STABLE		-0.41476	STABLE
-0.84267	STABLE		-0.0845	STABLE
-0.18187	STABLE		-0.10913	STABLE
-0.19758	STABLE		-0.22154	STABLE
0.228636	STABLE		0.307134	STABLE
-0.31022	STABLE		-1.22008	STABLE
-0.00629	STABLE		-0.28429	STABLE
-0.07145	STABLE		-0.10079	STABLE
-0.12909	STABLE		-0.24198	STABLE
0.207467	STABLE		-2.74353	STABLE
-0.19984	STABLE		-2.4097	STABLE
0.105343	STABLE		0.372177	STABLE
-0.0432	STABLE		-1.11384	STABLE
0.162101	STABLE		0.131051	STABLE
-0.02889	STABLE		-0.66835	STABLE
0.17218	STABLE		-0.90845	STABLE
-0.07004	STABLE		-2.24886	STABLE
0.042932	STABLE		-2.11755	STABLE
-0.22748	STABLE		-0.61564	STABLE
-0.33426	STABLE		-2.47262	STABLE
-0.41659	STABLE		-1.81123	STABLE
-0.22911	STABLE		-4.84565	STABLE
0.368958	STABLE		-3.83994	STABLE
0.44152	STABLE		-1.14405	STABLE
-0.18451	STABLE		-0.5907	STABLE
-0.19377	STABLE		-3.26897	STABLE
-0.02084	STABLE		-0.96443	STABLE
-0.18625	STABLE		-1.63141	STABLE
0.157566	STABLE		-0.83481	STABLE
-0.02092	STABLE		-0.91067	STABLE
-0.50031	STABLE		-0.89666	STABLE
-0.3386	STABLE		-1.74219	STABLE
0.486744	STABLE		-0.51756	STABLE
-0.02573	STABLE		-4.15791	STABLE
0.392753	STABLE		-1.00539	STABLE
-0.25426	STABLE		0.109568	STABLE
0.260281	STABLE		-2.31863	STABLE
-0.84015	STABLE		-0.38902	STABLE
-1.37202	STABLE		-0.13689	STABLE
0.088354	STABLE		-0.83003	STABLE
-0.49459	STABLE		0.140594	STABLE
1.45348	STABLE		-1.99724	STABLE
-0.01995	STABLE		-1.46944	STABLE
1.4184	STABLE		-2.33659	STABLE
0.263686	STABLE		1.81683	STABLE
0.850642	STABLE		-2.7708	STABLE
-0.17767	STABLE		-0.18611	STABLE
-0.13897	STABLE		0.839144	STABLE
-0.23109	STABLE		-2.44672	STABLE
0.207745	STABLE		0.600387	STABLE
0.178564	STABLE		0.023712	STABLE
1.66284	STABLE		-3.57618	STABLE
-0.29778	STABLE		-2.32235	STABLE
-0.14729	STABLE		-0.4021	STABLE
-0.05926	STABLE		1.05316	STABLE
-0.26211	STABLE		0.86618	STABLE
-0.03807	STABLE		0.152604	STABLE
0.178769	STABLE		-0.75935	STABLE
-0.271	STABLE		1.28361	STABLE
-0.20431	STABLE		-0.9807	STABLE
0.308164	STABLE		-0.63763	STABLE
-0.23814	STABLE		0.50472	STABLE
-0.33828	STABLE		-0.82281	STABLE
2.85328	STABLE		3.38789	STABLE
0.945124	STABLE		-0.44513	STABLE
1.54719	STABLE		0.960617	STABLE
-0.35896	STABLE		-0.66425	STABLE
0.476904	STABLE		-0.08219	STABLE
0.194094	STABLE		-0.80501	STABLE
-0.15127	STABLE		2.29093	STABLE
1.58778	STABLE		-1.80668	STABLE
0.654351	STABLE		0.099653	STABLE
-0.82637	STABLE		-0.82867	STABLE
-0.43848	STABLE		0.324812	STABLE
-0.06463	STABLE		-0.17941	STABLE
-0.23068	STABLE		0.137605	STABLE
-0.38708	STABLE		-1.34134	STABLE
0.045473	STABLE		-0.38442	STABLE
-0.09464	STABLE		0.525573	STABLE
-0.03567	STABLE		2.452	STABLE
-0.02242	STABLE		-0.03491	STABLE
-0.03303	STABLE		-0.07173	STABLE
1.1748	STABLE		-0.5413	STABLE
-0.94637	STABLE		-0.49331	STABLE
-0.55352	STABLE		1.12216	STABLE
0.559989	STABLE		0.029159	STABLE
4.81215	STABLE		1.7707	STABLE
-0.94544	STABLE		-0.48467	STABLE
0.081878	STABLE		-0.03246	STABLE
-0.20606	STABLE		0.905735	STABLE
0.082885	STABLE		0.264726	STABLE
-0.07256	STABLE		-0.22243	STABLE
0.008669	STABLE		1.48838	STABLE
-0.07193	STABLE		0.77641	STABLE
-0.02087	STABLE		-1.23134	STABLE
0.104616	STABLE		-0.13096	STABLE
-0.25672	STABLE		-0.10518	STABLE
-0.28825	STABLE		-2.60109	STABLE
0.37628	STABLE		0.163873	STABLE
0.042949	STABLE		-2.39324	STABLE
0.11129	STABLE		-2.76432	STABLE
-0.06353	STABLE		-0.16588	STABLE
-0.28361	STABLE		-0.36986	STABLE
0.490685	STABLE		-1.21359	STABLE
0.074488	STABLE		-1.68085	STABLE
-0.39258	STABLE		-0.35077	STABLE
0.019658	STABLE		-0.63418	STABLE
1.09653	STABLE		-1.01389	STABLE
-0.94881	STABLE		-1.7039	STABLE
0.483955	STABLE		-0.37937	STABLE
-0.30921	STABLE		-3.23822	STABLE
-0.2027	STABLE		1.16107	STABLE
2.9619	STABLE		1.00721	STABLE
0.077036	STABLE		0.084079	STABLE
0.014135	STABLE		0.068047	STABLE
0.13584	STABLE		-0.5593	STABLE
-0.32954	STABLE		-1.81416	STABLE
-0.06175	STABLE		-0.02423	STABLE
0.864793	STABLE		-0.84205	STABLE
0.198407	STABLE		-2.62758	STABLE
0.121258	STABLE		-0.38221	STABLE
1.6624	STABLE		-0.67593	STABLE
3.74147	STABLE		-3.01608	STABLE
-0.01673	STABLE		-0.94128	STABLE
0.213477	STABLE		-0.184	STABLE
-0.03521	STABLE		-2.79852	STABLE
0.259925	STABLE		-2.21962	STABLE
0.273624	STABLE		-1.26642	STABLE
0.242293	STABLE		-0.40623	STABLE
0.186238	STABLE		0.456306	STABLE
-0.0761	STABLE		4.17948	STABLE
-0.12664	STABLE		1.4238	STABLE
-0.07127	STABLE		0.158809	STABLE
-0.36765	STABLE		-0.31753	STABLE
-0.22308	STABLE		0.136316	STABLE
0.182801	STABLE		-0.21388	STABLE
-0.26279	STABLE		0.362535	STABLE
-0.44479	STABLE		-0.05683	STABLE
2.2289	STABLE		5.07687	STABLE
-1.59321	STABLE		0.054393	STABLE
-0.57746	STABLE		0.872596	STABLE
0.268079	STABLE		0.376734	STABLE
0.219084	STABLE		-0.60771	STABLE
-2.99161	STABLE		0.181998	STABLE
-0.26352	STABLE		-0.65684	STABLE
-0.09937	STABLE		1.48853	STABLE
0.2918	STABLE		1.47279	STABLE
0.222589	STABLE		-0.03101	STABLE
-0.31134	STABLE		0.458816	STABLE
-1.10658	STABLE		0.126633	STABLE
-1.06877	STABLE		0.514651	STABLE
0.555603	STABLE		-0.41484	STABLE
2.76263	STABLE		1.58981	STABLE
-0.1943	STABLE		1.70855	STABLE
0.052915	STABLE		1.09895	STABLE
0.736936	STABLE		3.14396	STABLE
0.547982	STABLE		-0.48074	STABLE
0.473101	STABLE		3.74728	STABLE
0.220301	STABLE		0.526334	STABLE
-0.54118	STABLE		2.25434	STABLE
0.178177	STABLE		5.23268	STABLE
-0.2774	STABLE		0.030114	STABLE
0.186577	STABLE		0.069695	STABLE
-0.02098	STABLE		0.05946	STABLE
-0.30204	STABLE		0.057191	STABLE
-0.28518	STABLE		-0.14586	STABLE
0.418146	STABLE		2.19751	STABLE
0.029125	STABLE		4.90484	STABLE
-0.20457	STABLE		0.049294	STABLE
0.548614	STABLE		0.046943	STABLE
0.062785	STABLE		-0.21161	STABLE
-0.18403	STABLE		-0.22885	STABLE
0.212967	STABLE		-0.1658	STABLE
-0.25409	STABLE		3.35412	STABLE
0.302368	STABLE		1.08357	STABLE
0.193564	STABLE		-0.16779	STABLE
0.954702	STABLE		-0.44911	STABLE
-0.24239	STABLE		0.698331	STABLE
0.201604	STABLE		0.539586	STABLE
0.272766	STABLE		2.39225	STABLE
0.374341	STABLE		0.159849	STABLE
-0.47381	STABLE		3.14465	STABLE
3.50548	STABLE		0.56335	STABLE
0.779808	STABLE		0.214125	STABLE
-0.1163	STABLE		0.306496	STABLE
0.215137	STABLE		3.15048	STABLE
-0.05688	STABLE		-0.05928	STABLE
0.062792	STABLE		1.76222	STABLE
-0.25231	STABLE		-0.32503	STABLE
0.179922	STABLE		1.21887	STABLE
0.243275	STABLE		0.114552	STABLE
0.01015	STABLE		2.99122	STABLE
0.439924	STABLE		1.31919	STABLE
0.580881	STABLE		1.85295	STABLE
-0.13503	STABLE		0.580455	STABLE
-0.08451	STABLE		0.713125	STABLE
0.235031	STABLE		1.2363	STABLE
0.369168	STABLE		-0.1124	STABLE
-0.32008	STABLE		2.27359	STABLE
0.071499	STABLE		4.03428	STABLE
-0.03008	STABLE		0.14724	STABLE
0.199958	STABLE		2.26805	STABLE
-0.32661	STABLE		0.766588	STABLE
0.831977	STABLE		1.29407	STABLE
-0.13752	STABLE		5.20062	STABLE
-0.05089	STABLE		0.022903	STABLE
5.70154	STABLE		1.86857	STABLE
1.94967	STABLE		0.612665	STABLE
-0.32287	STABLE		-0.32406	STABLE
-0.16324	STABLE		0.689588	STABLE
0.341854	STABLE		0.040535	STABLE
0.29358	STABLE		1.49532	STABLE
0.031628	STABLE		-0.05113	STABLE
-0.81498	STABLE		2.24261	STABLE
-0.02671	STABLE		-0.31314	STABLE
-0.275	STABLE		0.148992	STABLE
-1.72308	STABLE		0.258947	STABLE
2.47419	STABLE		2.51837	STABLE
0.190474	STABLE		0.371603	STABLE
[truncated: 7,089 more rows]

## Sheet: Figure 2c
Figure 2c: violin plot of expression log2FC for genes associated to differential CTCF peaks at promoters				Figure 2c: violin plot of expression log2FC for genes associated to distal differential CTCF peals
log2FC	GROUP			log2FC	GROUP
6.09711	UP			0.061866	UP
6.03054	UP			0.06807	UP
5.32016	UP			0.602238	UP
5.20553	UP			4.34038	UP
5.17189	UP			0.499219	UP
5.14763	UP			5.43772	UP
5.04586	UP			0.486416	UP
5.00249	UP			2.66187	UP
4.95829	UP			4.82701	UP
4.91401	UP			3.85826	UP
4.59255	UP			4.67845	UP
4.5872	UP			0.458816	UP
3.76309	UP			5.66388	UP
3.68393	UP			4.18061	UP
3.42288	UP			3.7386	UP
2.75114	UP			3.95741	UP
2.65817	UP			3.68393	UP
2.44278	UP			2.67819	UP
2.29746	UP			0.126633	UP
2.25434	UP			0.514651	UP
2.17754	UP			3.23636	UP
2.11583	UP			2.46413	UP
2.00514	UP			0.418022	UP
1.9634	UP			1.25498	UP
1.90236	UP			5.00525	UP
1.83455	UP			0.361151	UP
1.79854	UP			3.23317	UP
1.75071	UP			-0.41484	UP
1.68024	UP			2.01146	UP
1.56208	UP			2.31541	UP
1.18071	UP			0.502793	UP
1.13357	UP			1.58981	UP
0.49133	UP			1.32055	UP
0.139804	UP			2.18656	UP
1.298	DOWN			3.42187	UP
1.05733	DOWN			2.79042	UP
0.977987	DOWN			3.36477	UP
0.007707	DOWN			1.70855	UP
-0.00806	DOWN			2.60265	UP
-0.02189	DOWN			3.85976	UP
-0.07478	DOWN			0.368378	UP
-0.10772	DOWN			1.09895	UP
-0.13502	DOWN			4.66273	UP
-0.28911	DOWN			3.14396	UP
-0.39315	DOWN			2.73064	UP
-0.41583	DOWN			-0.48074	UP
-0.50137	DOWN			-0.1185	UP
-0.51727	DOWN			2.48797	UP
-0.58248	DOWN			0.549363	UP
-0.74239	DOWN			2.90861	UP
-0.78497	DOWN			2.51355	UP
-0.92782	DOWN			1.27601	UP
-0.99121	DOWN			4.9627	UP
-1.01772	DOWN			5.29013	UP
-1.13936	DOWN			3.42288	UP
-1.18922	DOWN			3.74728	UP
-1.31621	DOWN			0.385965	UP
-2.79852	DOWN			-0.02602	UP
-3.42135	DOWN			0.836121	UP
-0.02189	STABLE			1.10676	UP
-0.07478	STABLE			4.91985	UP
-0.13502	STABLE			0.537124	UP
-0.28911	STABLE			5.14763	UP
-0.41583	STABLE			3.57075	UP
-0.74239	STABLE			3.74338	UP
-0.78497	STABLE			4.21427	UP
-1.18922	STABLE			1.9897	UP
-3.42135	STABLE			0.502195	UP
6.09711	STABLE			4.64612	UP
5.32016	STABLE			5.05647	UP
5.04586	STABLE			5.59027	UP
3.68393	STABLE			-0.26872	UP
3.42288	STABLE			-0.02126	UP
2.75114	STABLE			7.72679	UP
2.65817	STABLE			-0.03402	UP
2.29746	STABLE			4.82681	UP
2.25434	STABLE			0.526334	UP
1.90236	STABLE			0.39561	UP
1.75071	STABLE			1.03456	UP
7.76973	STABLE			3.12134	UP
7.31708	STABLE			-0.10982	UP
6.30309	STABLE			5.17189	UP
6.29458	STABLE			3.15982	UP
6.21597	STABLE			0.07661	UP
6.14977	STABLE			5.54473	UP
5.83015	STABLE			1.16816	UP
5.70154	STABLE			0.107917	UP
5.53522	STABLE			2.91797	UP
5.46806	STABLE			5.20553	UP
5.44545	STABLE			-0.10653	UP
5.43885	STABLE			2.49156	UP
5.43772	STABLE			-0.41018	UP
5.4226	STABLE			2.96411	UP
5.40579	STABLE			-0.1526	UP
5.34539	STABLE			1.23341	UP
5.33168	STABLE			1.89924	UP
5.27401	STABLE			3.16494	UP
5.22347	STABLE			0.379526	UP
5.21948	STABLE			-0.04966	UP
5.20062	STABLE			0.299475	UP
5.19035	STABLE			2.62476	UP
5.19031	STABLE			0.111156	UP
5.16752	STABLE			0.423626	UP
5.00525	STABLE			4.59255	UP
4.9627	STABLE			2.25434	UP
4.95772	STABLE			1.5316	UP
4.95708	STABLE			-0.19635	UP
4.92481	STABLE			0.140852	UP
4.91705	STABLE			1.15904	UP
4.90769	STABLE			1.84689	UP
4.8884	STABLE			-0.2516	UP
4.87312	STABLE			2.30488	UP
4.87207	STABLE			2.11625	UP
4.83061	STABLE			0.54057	UP
4.81532	STABLE			2.88876	UP
4.81215	STABLE			4.95829	UP
4.80061	STABLE			1.54167	UP
4.78433	STABLE			0.958016	UP
4.77095	STABLE			5.23268	UP
4.73286	STABLE			-0.33098	UP
4.73104	STABLE			0.033987	UP
4.72054	STABLE			0.444415	UP
4.7023	STABLE			1.24913	UP
4.68032	STABLE			4.91401	UP
4.66273	STABLE			-0.04605	UP
4.59815	STABLE			0.203584	UP
4.59792	STABLE			2.22299	UP
4.57653	STABLE			0.558095	UP
4.56368	STABLE			1.58739	UP
4.50563	STABLE			-0.11193	UP
4.50222	STABLE			4.21893	UP
4.48937	STABLE			1.94005	UP
4.43866	STABLE			0.672076	UP
4.43585	STABLE			2.91312	UP
4.34767	STABLE			0.030114	UP
4.34038	STABLE			-0.27834	UP
4.32619	STABLE			2.7615	UP
4.22527	STABLE			0.628175	UP
4.21522	STABLE			0.84554	UP
4.21003	STABLE			0.216228	UP
4.19445	STABLE			0.001923	UP
4.19218	STABLE			1.68858	UP
4.17948	STABLE			0.047464	UP
4.15114	STABLE			0.135545	UP
4.14957	STABLE			0.123574	UP
4.11464	STABLE			-0.31354	UP
4.11054	STABLE			3.8793	UP
4.08432	STABLE			-0.41739	UP
4.08252	STABLE			0.054442	UP
4.06984	STABLE			3.90406	UP
4.0652	STABLE			4.44524	UP
4.05905	STABLE			0.330598	UP
4.05419	STABLE			-0.22189	UP
4.03428	STABLE			0.633274	UP
4.01715	STABLE			3.10055	UP
4.00623	STABLE			-1.3146	UP
3.98291	STABLE			-0.32424	UP
3.97842	STABLE			4.43866	UP
3.96136	STABLE			-0.2745	UP
3.96055	STABLE			2.68809	UP
3.9496	STABLE			-0.33725	UP
3.92382	STABLE			-0.13005	UP
3.91186	STABLE			-0.21821	UP
3.8995	STABLE			-1.17655	UP
3.8876	STABLE			0.092654	UP
3.8793	STABLE			0.029173	UP
3.87827	STABLE			0.124594	UP
3.8683	STABLE			0.429633	UP
3.86375	STABLE			-0.00842	UP
3.85638	STABLE			0.21084	UP
3.85011	STABLE			-0.69607	UP
3.84349	STABLE			-0.08219	UP
3.83789	STABLE			0.069695	UP
3.79864	STABLE			0.05946	UP
3.78327	STABLE			0.257369	UP
3.74728	STABLE			1.83455	UP
3.7386	STABLE			0.559879	UP
3.73816	STABLE			0.057191	UP
3.7264	STABLE			0.668458	UP
3.69971	STABLE			-0.18296	UP
3.69717	STABLE			-0.20066	UP
3.6944	STABLE			-0.0722	UP
3.68842	STABLE			-0.02088	UP
3.6823	STABLE			-0.4114	UP
3.65953	STABLE			0.014115	UP
3.65114	STABLE			3.17207	UP
3.63601	STABLE			2.01977	UP
3.62512	STABLE			0.955777	UP
3.61169	STABLE			0.689879	UP
3.6073	STABLE			0.265991	UP
3.59454	STABLE			1.26956	UP
3.59264	STABLE			0.108563	UP
3.57886	STABLE			0.246252	UP
3.57726	STABLE			2.69585	UP
3.57623	STABLE			0.203563	UP
3.57395	STABLE			-0.88242	UP
3.56715	STABLE			1.72913	UP
3.53453	STABLE			-0.3715	UP
3.5178	STABLE			-0.14586	UP
3.51558	STABLE			-1.22209	UP
3.5062	STABLE			0.527905	UP
3.49411	STABLE			-0.37938	UP
3.47274	STABLE			0.532172	UP
3.44966	STABLE			-0.35929	UP
3.44401	STABLE			-0.62877	UP
3.43155	STABLE			1.23492	UP
3.42187	STABLE			0.405085	UP
3.41581	STABLE			0.027115	UP
3.41222	STABLE			-1.47098	UP
3.40552	STABLE			-0.41264	UP
3.39197	STABLE			2.19751	UP
3.38556	STABLE			1.91894	UP
3.3828	STABLE			4.75553	UP
3.37992	STABLE			1.86336	UP
3.37419	STABLE			-0.63725	UP
3.37247	STABLE			3.92382	UP
3.368	STABLE			1.80954	UP
3.36477	STABLE			-0.46039	UP
3.35412	STABLE			-0.22475	UP
3.34785	STABLE			0.102334	UP
3.32174	STABLE			0.205262	UP
3.31618	STABLE			-0.22171	UP
3.31428	STABLE			3.37247	UP
3.31152	STABLE			1.57847	UP
3.3013	STABLE			-0.43704	UP
3.29434	STABLE			-0.11043	UP
3.29253	STABLE			0.573065	UP
3.29123	STABLE			3.85601	UP
3.27741	STABLE			1.38458	UP
3.2768	STABLE			-0.29754	UP
3.27411	STABLE			2.02672	UP
3.26013	STABLE			-0.37944	UP
3.253	STABLE			0.113724	UP
3.24214	STABLE			0.985436	UP
3.23317	STABLE			1.64615	UP
3.22674	STABLE			1.03012	UP
3.21775	STABLE			-0.23162	UP
3.21008	STABLE			0.691105	UP
3.20881	STABLE			-0.39589	UP
3.20592	STABLE			3.49411	UP
3.19484	STABLE			4.83996	UP
3.19202	STABLE			4.90484	UP
3.18961	STABLE			0.438093	UP
3.17207	STABLE			1.50918	UP
3.16494	STABLE			4.95772	UP
3.14058	STABLE			2.79666	UP
3.14044	STABLE			0.049294	UP
3.138	STABLE			0.068065	UP
3.13629	STABLE			3.74944	UP
3.12138	STABLE			0.058864	UP
3.11749	STABLE			3.27334	UP
3.11679	STABLE			0.180228	UP
3.092	STABLE			-0.08965	UP
3.07417	STABLE			-0.16943	UP
3.06804	STABLE			-0.22482	UP
3.06432	STABLE			0.046943	UP
3.05957	STABLE			0.147505	UP
3.0569	STABLE			0.250089	UP
3.0507	STABLE			0.316301	UP
3.0482	STABLE			-0.21161	UP
3.04435	STABLE			-0.1611	UP
3.04328	STABLE			-0.22885	UP
3.03558	STABLE			0.461446	UP
3.0345	STABLE			0.989236	UP
3.02622	STABLE			-0.14431	UP
3.02573	STABLE			-0.40109	UP
3.00136	STABLE			-0.09086	UP
2.99847	STABLE			3.21028	UP
2.9927	STABLE			0.005828	UP
2.99221	STABLE			1.71921	UP
2.99122	STABLE			-0.1658	UP
2.98693	STABLE			-1.22985	UP
2.98692	STABLE			-0.17767	UP
2.98522	STABLE			3.35412	UP
2.98517	STABLE			0.376524	UP
2.98232	STABLE			0.309087	UP
2.97505	STABLE			-0.13282	UP
2.96356	STABLE			2.45825	UP
2.9629	STABLE			3.57395	UP
2.9619	STABLE			-0.26716	UP
2.94193	STABLE			0.705578	UP
2.92761	STABLE			1.41098	UP
2.92198	STABLE			1.08357	UP
2.91855	STABLE			1.10821	UP
2.91715	STABLE			1.50836	UP
2.91613	STABLE			-0.1537	UP
2.90454	STABLE			1.56848	UP
2.89736	STABLE			-0.18251	UP
2.8952	STABLE			2.46136	UP
2.8824	STABLE			1.8089	UP
2.87546	STABLE			4.50563	UP
2.86365	STABLE			1.79878	UP
2.86022	STABLE			0.292752	UP
2.85168	STABLE			1.39944	UP
2.83462	STABLE			0.093492	UP
2.83123	STABLE			0.243256	UP
2.8249	STABLE			0.740141	UP
2.79503	STABLE			-0.19016	UP
2.79042	STABLE			0.451012	UP
2.77663	STABLE			0.801617	UP
2.7679	STABLE			-0.16779	UP
2.7615	STABLE			0.828056	UP
2.75739	STABLE			-0.5648	UP
2.75643	STABLE			0.204821	UP
2.74555	STABLE			0.451253	UP
2.74169	STABLE			4.20233	UP
2.73733	STABLE			0.205322	UP
2.73181	STABLE			0.096542	UP
2.73064	STABLE			-0.111	UP
2.72594	STABLE			-2.38542	UP
2.71743	STABLE			3.97767	UP
2.71539	STABLE			-1.27956	UP
2.69879	STABLE			4.21522	UP
2.69509	STABLE			-0.00965	UP
2.6883	STABLE			0.106957	UP
2.68809	STABLE			1.70647	UP
2.67687	STABLE			-0.44911	UP
2.66521	STABLE			-0.53885	UP
2.66187	STABLE			3.26029	UP
2.65933	STABLE			0.984343	UP
2.65076	STABLE			-0.25813	UP
2.65019	STABLE			0.698331	UP
2.64123	STABLE			0.539586	UP
2.63107	STABLE			0.890793	UP
2.61569	STABLE			4.32619	UP
2.61029	STABLE			2.39225	UP
2.6037	STABLE			0.159849	UP
2.59919	STABLE			0.871878	UP
2.59029	STABLE			0.413728	UP
2.58759	STABLE			3.4635	UP
2.58437	STABLE			3.14465	UP
2.57562	STABLE			-0.30022	UP
2.55841	STABLE			2.8944	UP
2.533	STABLE			0.498723	UP
2.53226	STABLE			2.32049	UP
2.52891	STABLE			1.97564	UP
2.51925	STABLE			-1.54141	UP
2.51837	STABLE			-0.02969	UP
2.51355	STABLE			0.084919	UP
2.51328	STABLE			0.169486	UP
2.5126	STABLE			-1.34109	UP
2.5083	STABLE			-0.00737	UP
2.49776	STABLE			-0.65985	UP
2.48797	STABLE			0.126515	UP
2.47785	STABLE			-0.11327	UP
2.47419	STABLE			3.6073	UP
2.47356	STABLE			4.17759	UP
2.46413	STABLE			-0.23586	UP
2.46136	STABLE			0.56335	UP
2.45825	STABLE			3.63601	UP
2.45376	STABLE			0.657782	UP
2.44994	STABLE			0.154761	UP
2.44569	STABLE			-0.03496	UP
2.44351	STABLE			0.644154	UP
2.4235	STABLE			0.312055	UP
2.42136	STABLE			0.910988	UP
2.41997	STABLE			0.310607	UP
2.41773	STABLE			0.739238	UP
2.41204	STABLE			2.76641	UP
2.40965	STABLE			3.51558	UP
2.40659	STABLE			0.422021	UP
2.40284	STABLE			-0.11592	UP
2.39444	STABLE			3.15707	UP
2.39225	STABLE			0.709061	UP
2.39001	STABLE			2.34524	UP
2.38936	STABLE			-0.19909	UP
2.37075	STABLE			0.137498	UP
2.36968	STABLE			0.401163	UP
2.36573	STABLE			0.289422	UP
2.36412	STABLE			0.189371	UP
2.36032	STABLE			1.01391	UP
2.35634	STABLE			0.069379	UP
2.35318	STABLE			-0.09911	UP
2.35213	STABLE			0.214125	UP
2.34524	STABLE			0.589103	UP
2.34327	STABLE			3.00715	UP
2.34009	STABLE			0.323874	UP
2.33887	STABLE			0.286225	UP
2.33689	STABLE			0.014429	UP
2.33613	STABLE			1.33197	UP
2.3326	STABLE			0.34582	UP
2.33237	STABLE			1.13346	UP
2.33153	STABLE			0.306496	UP
2.32762	STABLE			0.466311	UP
2.324	STABLE			1.00249	UP
2.32049	STABLE			-0.37528	UP
2.31777	STABLE			1.91119	UP
2.31753	STABLE			2.22613	UP
2.31541	STABLE			0.107684	UP
2.31311	STABLE			1.79102	UP
2.31136	STABLE			4.5872	UP
2.3106	STABLE			0.376531	UP
2.31015	STABLE			0.145137	UP
2.30657	STABLE			1.47534	UP
2.30075	STABLE			3.15048	UP
2.29889	STABLE			4.41675	UP
2.29487	STABLE			0.198017	UP
2.29093	STABLE			3.62255	UP
2.28325	STABLE			0.289136	UP
2.27732	STABLE			-0.38978	UP
2.27359	STABLE			3.0418	UP
2.2708	STABLE			4.45178	UP
2.26805	STABLE			0.884916	UP
2.26087	STABLE			-0.24443	UP
2.26042	STABLE			0.717833	UP
2.25885	STABLE			2.56006	UP
2.25509	STABLE			3.74745	UP
2.24414	STABLE			-0.05928	UP
2.24261	STABLE			1.52744	UP
2.23531	STABLE			-0.06866	UP
2.22299	STABLE			0.703567	UP
2.21992	STABLE			2.54141	UP
2.21983	STABLE			2.3096	UP
2.19586	STABLE			-0.08189	UP
2.19347	STABLE			0.257123	UP
2.18912	STABLE			2.67588	UP
2.18864	STABLE			0.86532	UP
2.18789	STABLE			0.615861	UP
2.17448	STABLE			1.76222	UP
2.17262	STABLE			-0.18915	UP
2.17125	STABLE			5.54947	UP
2.16845	STABLE			2.27555	UP
2.15959	STABLE			1.24967	UP
2.15929	STABLE			0.192036	UP
2.15777	STABLE			0.771713	UP
2.15519	STABLE			0.06807	UP
2.14839	STABLE			-0.42806	UP
2.12221	STABLE			1.85295	UP
2.12194	STABLE			3.19202	UP
2.11801	STABLE			0.218228	UP
2.11625	STABLE			3.7264	UP
2.1111	STABLE			0.355891	UP
2.10987	STABLE			0.415284	UP
2.10955	STABLE			0.502195	UP
2.09838	STABLE			5.22347	UP
2.097	STABLE			0.431009	UP
2.08446	STABLE			2.28325	UP
2.08025	STABLE			3.13876	UP
2.06053	STABLE			0.298584	UP
2.04869	STABLE			0.361151	UP
2.0472	STABLE			0.358282	UP
2.04681	STABLE			2.47356	UP
2.04679	STABLE			3.32174	UP
2.0358	STABLE			3.30911	UP
2.03189	STABLE			0.258474	UP
2.02672	STABLE			4.91985	UP
2.02576	STABLE			4.56368	UP
2.0211	STABLE			3.31618	UP
2.01998	STABLE			4.32862	UP
2.01977	STABLE			3.62224	UP
2.01723	STABLE			0.580455	UP
2.01396	STABLE			3.45267	UP
2.00444	STABLE			0.215725	UP
2.00284	STABLE			4.72054	UP
2.00032	STABLE			0.285151	UP
1.99916	STABLE			0.713125	UP
1.99914	STABLE			0.602238	UP
1.99688	STABLE			-0.33257	UP
1.9908	STABLE			0.537124	UP
1.98716	STABLE			0.07459	UP
1.98339	STABLE			1.07285	UP
1.98317	STABLE			1.80336	UP
1.9811	STABLE			2.89736	UP
1.98046	STABLE			-0.32503	UP
1.97889	STABLE			-0.09397	UP
1.97564	STABLE			-0.2344	UP
1.97531	STABLE			0.215435	UP
1.96971	STABLE			0.736381	UP
1.96562	STABLE			1.41761	UP
1.96022	STABLE			4.34038	UP
1.95694	STABLE			2.21501	UP
1.95279	STABLE			0.484496	UP
1.9504	STABLE			-0.04331	UP
1.94552	STABLE			0.239805	UP
1.94518	STABLE			2.65019	UP
1.94005	STABLE			6.29458	UP
1.93857	STABLE			-0.05686	UP
1.93688	STABLE			0.96743	UP
1.93497	STABLE			3.23317	UP
1.9255	STABLE			1.60416	UP
1.92413	STABLE			2.65076	UP
1.92284	STABLE			0.100525	UP
1.91894	STABLE			-0.01311	UP
1.91711	STABLE			1.06313	UP
1.91684	STABLE			1.56208	UP
1.91598	STABLE			0.499219	UP
1.91469	STABLE			-0.12699	UP
1.90558	STABLE			0.559332	UP
1.89889	STABLE			3.79073	UP
1.89802	STABLE			0.111491	UP
1.89715	STABLE			-0.04176	UP
1.89606	STABLE			1.13228	UP
1.89482	STABLE			-0.27369	UP
1.88785	STABLE			-0.06536	UP
1.88223	STABLE			1.2363	UP
1.88202	STABLE			2.9331	UP
1.87445	STABLE			1.56244	UP
1.86923	STABLE			1.61837	UP
1.86857	STABLE			4.02448	UP
1.86727	STABLE			-0.11601	UP
1.86558	STABLE			4.1965	UP
1.86438	STABLE			4.87312	UP
1.86336	STABLE			5.00249	UP
1.86028	STABLE			0.969501	UP
1.8597	STABLE			1.3311	UP
1.85848	STABLE			2.08088	UP
1.85295	STABLE			-0.41484	UP
1.85078	STABLE			1.58111	UP
1.84818	STABLE			3.89007	UP
1.84689	STABLE			2.75114	UP
1.84527	STABLE			2.44927	UP
1.84394	STABLE			1.18071	UP
1.84389	STABLE			0.194214	UP
1.84114	STABLE			1.00004	UP
1.82345	STABLE			4.96245	UP
1.81918	STABLE			0.212461	UP
1.81683	STABLE			-0.1124	UP
1.80961	STABLE			1.9634	UP
1.8089	STABLE			0.043311	UP
1.79608	STABLE			-0.32601	UP
1.79365	STABLE			0.312496	UP
1.78719	STABLE			3.28501	UP
1.78681	STABLE			1.87998	UP
1.7838	STABLE			0.169857	UP
1.78337	STABLE			-0.05477	UP
1.78176	STABLE			1.61277	UP
1.78132	STABLE			0.374406	UP
1.78061	STABLE			2.01146	UP
1.78029	STABLE			-0.38289	UP
1.77911	STABLE			0.756812	UP
1.77393	STABLE			3.73816	UP
1.77275	STABLE			4.57294	UP
1.76922	STABLE			2.15929	UP
1.76722	STABLE			3.57886	UP
1.76629	STABLE			4.80061	UP
1.76624	STABLE			3.25651	UP
1.76519	STABLE			2.18864	UP
1.76486	STABLE			-0.22368	UP
1.75608	STABLE			0.43345	UP
1.75444	STABLE			0.198983	UP
1.75358	STABLE			2.27359	UP
1.75248	STABLE			0.061866	UP
1.74684	STABLE			1.21887	UP
1.74526	STABLE			5.43772	UP
1.74363	STABLE			-2.95558	UP
1.73857	STABLE			6.15817	UP
1.73769	STABLE			3.44401	UP
1.73707	STABLE			0.486416	UP
1.73074	STABLE			-0.10883	UP
1.72856	STABLE			2.66187	UP
1.72852	STABLE			0.114552	UP
1.7255	STABLE			-0.03134	UP
1.72308	STABLE			2.11583	UP
1.71921	STABLE			4.03428	UP
1.71901	STABLE			5.83015	UP
1.71867	STABLE			-0.36726	UP
1.71483	STABLE			1.21992	UP
1.7031	STABLE			2.31541	UP
1.70058	STABLE			0.142982	UP
1.69604	STABLE			0.020248	UP
1.69361	STABLE			0.502793	UP
1.68858	STABLE			2.79503	UP
1.68217	STABLE			2.21983	UP
1.68061	STABLE			1.58981	UP
1.6727	STABLE			0.604981	UP
1.67194	STABLE			0.14724	UP
1.67075	STABLE			-0.25995	UP
1.66615	STABLE			0.865289	UP
1.6624	STABLE			4.82701	UP
1.66154	STABLE			1.9908	UP
1.65991	STABLE			-0.07793	UP
1.6511	STABLE			2.53428	UP
1.63841	STABLE			1.32055	UP
1.63756	STABLE			3.68552	UP
1.63702	STABLE			2.18656	UP
1.63569	STABLE			6.24149	UP
1.62159	STABLE			4.26964	UP
1.61932	STABLE			-0.11355	UP
1.61837	STABLE			3.85826	UP
1.61694	STABLE			4.67845	UP
1.61373	STABLE			-0.14643	UP
1.61277	STABLE			-0.27449	UP
1.60611	STABLE			0.834278	UP
1.60147	STABLE			0.816063	UP
1.59555	STABLE			0.86066	UP
1.58778	STABLE			1.987	UP
1.58776	STABLE			-0.11603	UP
1.58555	STABLE			0.458816	UP
1.56848	STABLE			1.32517	UP
1.56832	STABLE			-2.03036	UP
1.56827	STABLE			0.154777	UP
1.5675	STABLE			1.26827	UP
1.56244	STABLE			3.42187	UP
1.56089	STABLE			2.79042	UP
1.55795	STABLE			5.66388	UP
1.55752	STABLE			3.9414	UP
1.55718	STABLE			3.21842	UP
1.55315	STABLE			-0.38486	UP
1.55153	STABLE			0.959376	UP
1.54903	STABLE			1.41045	UP
1.54719	STABLE			-0.18852	UP
1.54463	STABLE			3.57623	UP
1.54365	STABLE			0.834714	UP
1.54167	STABLE			-0.3547	UP
1.5414	STABLE			3.36477	UP
1.53723	STABLE			4.18061	UP
1.53647	STABLE			-1.27391	UP
1.53077	STABLE			1.9811	UP
1.52744	STABLE			6.14977	UP
1.52419	STABLE			-0.00925	UP
1.52402	STABLE			1.44452	UP
1.51832	STABLE			6.63533	UP
1.51687	STABLE			2.26805	UP
1.51384	STABLE			1.20036	UP
1.50836	STABLE			1.11354	UP
1.50825	STABLE			1.70855	UP
1.50383	STABLE			0.766588	UP
1.50357	STABLE			1.29407	UP
1.50243	STABLE			-1.30885	UP
1.50005	STABLE			2.98517	UP
1.49969	STABLE			1.09947	UP
1.49402	STABLE			3.65317	UP
1.48837	STABLE			5.20062	UP
1.48366	STABLE			2.60265	UP
1.48337	STABLE			5.14763	UP
1.48178	STABLE			0.464915	UP
1.47892	STABLE			0.007514	UP
1.47751	STABLE			0.823345	UP
1.47199	STABLE			2.98692	UP
1.46981	STABLE			1.46202	UP
1.46829	STABLE			0.540695	UP
1.46202	STABLE			3.5062	UP
1.46028	STABLE			3.85976	UP
1.45797	STABLE			-0.01955	UP
1.45627	STABLE			2.51837	UP
1.45348	STABLE			3.02239	UP
1.4506	STABLE			6.11076	UP
1.44931	STABLE			4.7426	UP
1.44863	STABLE			0.774139	UP
1.44279	STABLE			3.76309	UP
1.43587	STABLE			-0.39082	UP
1.43395	STABLE			1.38206	UP
1.43153	STABLE			3.90025	UP
1.43099	STABLE			0.022903	UP
1.42947	STABLE			2.93932	UP
1.42898	STABLE			-0.34957	UP
1.42889	STABLE			-0.07979	UP
1.42817	STABLE			-0.54182	UP
1.42736	STABLE			-0.05754	UP
1.4238	STABLE			0.462312	UP
1.4184	STABLE			-0.2718	UP
1.41751	STABLE			1.86857	UP
1.41456	STABLE			2.65817	UP
1.41374	STABLE			4.08432	UP
1.41098	STABLE			1.86028	UP
1.40901	STABLE			0.796385	UP
1.40507	STABLE			0.167775	UP
1.4036	STABLE			2.324	UP
1.40318	STABLE			0.791482	UP
1.40248	STABLE			0.927424	UP
1.40116	STABLE			-0.1131	UP
1.39944	STABLE			-0.55311	UP
1.39912	STABLE			0.368378	UP
1.39906	STABLE			1.09895	UP
1.39687	STABLE			4.66273	UP
1.3963	STABLE			0.014179	UP
1.39583	STABLE			0.166247	UP
1.39553	STABLE			2.20876	UP
1.39422	STABLE			1.9793	UP
1.38379	STABLE			3.7386	UP
1.38262	STABLE			0.134858	UP
1.38241	STABLE			-0.01386	UP
1.37833	STABLE			1.62687	UP
1.37754	STABLE			0.19552	UP
1.37564	STABLE			0.039752	UP
1.37448	STABLE			3.79772	UP
1.37288	STABLE			1.19422	UP
1.37017	STABLE			0.007839	UP
1.36811	STABLE			3.14396	UP
1.3679	STABLE			2.91715	UP
1.36751	STABLE			0.511665	UP
1.36569	STABLE			-0.10166	UP
1.36083	STABLE			3.31999	UP
1.36073	STABLE			1.46981	UP
1.35921	STABLE			3.47274	UP
1.35759	STABLE			2.73064	UP
1.35608	STABLE			1.88785	UP
1.35263	STABLE			-0.48074	UP
1.3519	STABLE			0.721745	UP
1.35129	STABLE			1.8597	UP
1.35069	STABLE			2.99122	UP
1.34888	STABLE			2.69509	UP
1.34831	STABLE			1.37448	UP
1.34357	STABLE			0.464971	UP
1.34334	STABLE			3.95741	UP
1.34149	STABLE			1.31919	UP
1.33707	STABLE			3.57075	UP
1.32899	STABLE			-0.21223	UP
1.32658	STABLE			3.74338	UP
1.32517	STABLE			-0.36054	UP
1.32515	STABLE			4.64612	UP
1.3249	STABLE			0.809683	UP
1.32418	STABLE			2.10541	UP
1.3235	STABLE			-0.38943	UP
1.31919	STABLE			-0.47754	UP
1.31444	STABLE			-0.16484	UP
1.31347	STABLE			2.91855	UP
1.31317	STABLE			-0.1185	UP
1.31189	STABLE			1.03271	UP
1.31021	STABLE			0.612665	UP
1.30763	STABLE			1.7031	UP
1.3057	STABLE			0.199974	UP
1.30376	STABLE			0.160689	UP
1.30174	STABLE			-1.46944	UP
1.29617	STABLE			-0.32406	UP
1.29456	STABLE			0.353693	UP
1.29384	STABLE			2.47785	UP
1.29181	STABLE			0.689588	UP
1.28791	STABLE			0.697084	UP
1.28781	STABLE			2.48797	UP
1.28633	STABLE			1.92517	UP
1.27549	STABLE			5.05647	UP
1.273	STABLE			-0.05422	UP
1.26956	STABLE			0.731198	UP
1.26827	STABLE			4.21427	UP
1.25855	STABLE			4.87405	UP
1.25787	STABLE			5.04586	UP
1.25695	STABLE			2.29889	UP
1.25643	STABLE			0.040535	UP
1.25498	STABLE			2.18775	UP
1.25067	STABLE			3.83789	UP
1.24967	STABLE			2.35634	UP
1.24594	STABLE			0.467018	UP
1.24549	STABLE			-0.00129	UP
1.24361	STABLE			-0.34489	UP
1.23958	STABLE			0.657681	UP
1.23653	STABLE			0.549363	UP
1.23503	STABLE			2.75643	UP
1.23499	STABLE			0.710273	UP
1.23401	STABLE			1.37194	UP
1.23341	STABLE			0.032125	UP
1.23239	STABLE			2.90861	UP
1.22314	STABLE			2.51355	UP
1.22199	STABLE			3.31428	UP
1.22155	STABLE			0.278172	UP
1.22044	STABLE			1.22199	UP
1.21992	STABLE			0.556791	UP
1.21868	STABLE			1.23887	UP
1.21543	STABLE			-0.18908	UP
1.21541	STABLE			1.27601	UP
1.21527	STABLE			-0.1308	UP
1.21193	STABLE			5.59027	UP
1.21161	STABLE			1.4506	UP
1.20732	STABLE			-0.00605	UP
1.20045	STABLE			0.275701	UP
1.20036	STABLE			0.82879	UP
1.19646	STABLE			-0.12046	UP
1.19453	STABLE			1.49532	UP
1.19422	STABLE			1.02039	UP
1.19278	STABLE			-0.22853	UP
1.19266	STABLE			0.659954	UP
1.18263	STABLE			4.82943	UP
1.1805	STABLE			4.9627	UP
1.18021	STABLE			-0.03132	UP
1.1748	STABLE			3.68393	UP
1.17303	STABLE			2.67819	UP
1.16816	STABLE			-0.18797	UP
1.16714	STABLE			0.321203	UP
1.16599	STABLE			0.837614	UP
1.16355	STABLE			4.48937	UP
1.1624	STABLE			0.072207	UP
1.16158	STABLE			0.690112	UP
1.16143	STABLE			-0.21799	UP
1.15822	STABLE			0.578343	UP
1.15639	STABLE			0.126633	UP
1.15417	STABLE			0.514651	UP
1.15254	STABLE			-0.48466	UP
1.14751	STABLE			0.278387	UP
1.14493	STABLE			3.1051	UP
1.14353	STABLE			1.04871	UP
1.1434	STABLE			-0.18023	UP
1.1402	STABLE			3.23636	UP
1.13805	STABLE			5.29013	UP
1.13747	STABLE			-0.05113	UP
1.13621	STABLE			0.332812	UP
1.13562	STABLE			0.028168	UP
1.13228	STABLE			0.647012	UP
1.13169	STABLE			0.755222	UP
1.13118	STABLE			3.42288	UP
1.13008	STABLE			2.61569	UP
1.12873	STABLE			0.00222	UP
1.12725	STABLE			0.807723	UP
1.12353	STABLE			0.805512	UP
1.12196	STABLE			2.24261	UP
1.11604	STABLE			3.74728	UP
1.11376	STABLE			0.859701	UP
1.1105	STABLE			2.17754	UP
1.10986	STABLE			-0.3038	UP
1.1085	STABLE			2.46413	UP
1.10821	STABLE			-0.0301	UP
1.10738	STABLE			0.71351	UP
1.10678	STABLE			0.418022	UP
1.10405	STABLE			-0.14159	UP
1.10386	STABLE			2.79539	UP
1.10225	STABLE			-0.31314	UP
1.10224	STABLE			1.25498	UP
1.10163	STABLE			0.528791	UP
1.10116	STABLE			-0.48009	UP
1.09895	STABLE			-0.23985	UP
1.09763	STABLE			2.36409	UP
1.09653	STABLE			0.148992	UP
1.09355	STABLE			1.9897	UP
1.09028	STABLE			5.19035	UP
1.08825	STABLE			0.257331	UP
1.08622	STABLE			0.446438	UP
1.08357	STABLE			0.741797	UP
1.08245	STABLE			0.385965	UP
1.08055	STABLE			1.54117	UP
1.07964	STABLE			-0.02602	UP
1.07616	STABLE			2.33689	UP
1.07593	STABLE			0.387921	UP
1.06791	STABLE			0.258947	UP
1.06531	STABLE			0.836121	UP
1.06182	STABLE			1.10676	UP
1.06065	STABLE			0.226449	UP
1.05687	STABLE			3.41244	UP
1.0518	STABLE			5.00525	UP
1.0515	STABLE			0.50323	UP
1.0505	STABLE			0.196717	UP
1.04796	STABLE			-0.05477	DOWN
1.04726	STABLE			-2.03036	DOWN
1.04711	STABLE			-0.00605	DOWN
1.04646	STABLE			0.054393	DOWN
1.04105	STABLE			0.007707	DOWN
1.04066	STABLE			-0.13689	DOWN
1.03914	STABLE			1.16155	DOWN
1.03771	STABLE			0.359395	DOWN
1.03697	STABLE			-0.22808	DOWN
1.03692	STABLE			0.872596	DOWN
1.03136	STABLE			-0.23867	DOWN
1.03012	STABLE			0.376734	DOWN
1.02981	STABLE			-2.33808	DOWN
1.02753	STABLE			-0.21757	DOWN
1.02708	STABLE			-0.1685	DOWN
1.02629	STABLE			-2.66321	DOWN
1.02543	STABLE			-0.05412	DOWN
1.02533	STABLE			-1.65212	DOWN
1.0226	STABLE			-1.38936	DOWN
1.02021	STABLE			0.196251	DOWN
1.01747	STABLE			-1.29806	DOWN
1.01693	STABLE			-0.50065	DOWN
1.01657	STABLE			-0.49408	DOWN
1.01605	STABLE			-0.34772	DOWN
1.01408	STABLE			0.372177	DOWN
1.01143	STABLE			-0.63787	DOWN
1.01	STABLE			-1.11384	DOWN
1.00862	STABLE			0.458741	DOWN
1.00721	STABLE			-0.25019	DOWN
1.0071	STABLE			1.98716	DOWN
1.0047	STABLE			2.90166	DOWN
1.00232	STABLE			-0.83003	DOWN
1.00004	STABLE			-0.15107	DOWN
0.998447	STABLE			1.04711	DOWN
0.99835	STABLE			0.187515	DOWN
0.99753	STABLE			-0.37938	DOWN
0.99558	STABLE			-1.07287	DOWN
0.994214	STABLE			-0.06396	DOWN
0.99281	STABLE			2.02337	DOWN
0.991241	STABLE			-0.42003	DOWN
0.99121	STABLE			-0.56288	DOWN
0.990172	STABLE			-0.60771	DOWN
0.988091	STABLE			-7.4885	DOWN
0.987572	STABLE			-0.51516	DOWN
0.986379	STABLE			-0.51892	DOWN
0.982181	STABLE			2.96107	DOWN
0.980035	STABLE			1.96971	DOWN
0.979854	STABLE			-0.91006	DOWN
0.977304	STABLE			-0.7374	DOWN
0.976699	STABLE			-0.05117	DOWN
0.974237	STABLE			-0.20419	DOWN
0.971523	STABLE			0.140594	DOWN
0.969501	STABLE			-0.40319	DOWN
0.964646	STABLE			-0.49242	DOWN
0.963652	STABLE			0.130647	DOWN
0.961989	STABLE			1.78908	DOWN
0.961907	STABLE			0.398639	DOWN
0.961503	STABLE			-2.74353	DOWN
0.961096	STABLE			-0.85393	DOWN
0.961072	STABLE			0.132712	DOWN
0.959376	STABLE			-0.68341	DOWN
0.95248	STABLE			-0.16639	DOWN
0.951839	STABLE			-3.42135	DOWN
0.951105	STABLE			-0.76739	DOWN
0.950422	STABLE			-0.32956	DOWN
0.945568	STABLE			-1.05602	DOWN
0.945124	STABLE			-0.158	DOWN
0.943106	STABLE			-0.10055	DOWN
0.942511	STABLE			1.16513	DOWN
0.941942	STABLE			0.353555	DOWN
0.939401	STABLE			-1.08798	DOWN
0.938101	STABLE			-0.38247	DOWN
0.932194	STABLE			-0.90573	DOWN
0.930554	STABLE			1.07616	DOWN
0.930272	STABLE			2.1111	DOWN
0.928881	STABLE			-0.63294	DOWN
0.927424	STABLE			-0.79457	DOWN
0.926823	STABLE			-0.59281	DOWN
0.925979	STABLE			0.131051	DOWN
0.925517	STABLE			-2.37336	DOWN
0.925246	STABLE			0.117033	DOWN
0.924971	STABLE			-0.60704	DOWN
0.924159	STABLE			0.735613	DOWN
0.923797	STABLE			-0.69246	DOWN
0.921421	STABLE			-0.39839	DOWN
0.920516	STABLE			0.181998	DOWN
0.919288	STABLE			-0.00478	DOWN
0.918967	STABLE			-0.22121	DOWN
0.918623	STABLE			-0.66835	DOWN
0.918103	STABLE			0.609396	DOWN
0.915256	STABLE			0.750476	DOWN
0.912018	STABLE			-0.18917	DOWN
0.910988	STABLE			0.245419	DOWN
0.910698	STABLE			-0.26053	DOWN
0.909878	STABLE			-0.31181	DOWN
0.909363	STABLE			-0.22243	DOWN
0.907594	STABLE			-0.07712	DOWN
0.905701	STABLE			-0.48035	DOWN
0.900796	STABLE			-0.11854	DOWN
0.900185	STABLE			-0.22815	DOWN
0.896823	STABLE			0.269956	DOWN
0.895724	STABLE			-0.54002	DOWN
0.893216	STABLE			-0.65684	DOWN
0.892107	STABLE			1.48853	DOWN
0.890793	STABLE			1.47279	DOWN
0.884285	STABLE			-0.28036	DOWN
0.880928	STABLE			-0.03101	DOWN
0.879834	STABLE			0.484276	DOWN
0.87907	STABLE			-0.54238	DOWN
0.878894	STABLE			-0.82552	DOWN
0.878754	STABLE			0.147107	DOWN
0.877472	STABLE			-0.41366	DOWN
0.872596	STABLE			0.352154	DOWN
0.872132	STABLE			1.49402	DOWN
0.869219	STABLE			-0.21771	DOWN
0.867047	STABLE			0.047288	DOWN
0.86618	STABLE			-0.51257	DOWN
0.865289	STABLE			-0.56729	DOWN
0.859701	STABLE			-1.99724	DOWN
0.85806	STABLE			-0.47834	DOWN
0.857768	STABLE			-0.10388	DOWN
0.857156	STABLE			1.98453	DOWN
0.856939	STABLE			3.02039	DOWN
0.855768	STABLE			2.96107	DOWN
0.853317	STABLE			-2.74353	DOWN
0.853008	STABLE			0.061866	DOWN
0.853	STABLE			-0.26872	DOWN
0.850642	STABLE			-0.20066	DOWN
0.848371	STABLE			-0.32261	DOWN
0.847232	STABLE			-0.77658	DOWN
0.847216	STABLE			0.062313	DOWN
0.84688	STABLE			-0.44818	DOWN
0.84554	STABLE			-0.74408	DOWN
0.841393	STABLE			-0.49692	DOWN
0.839141	STABLE			0.406323	DOWN
0.838776	STABLE			-0.53899	DOWN
0.837614	STABLE			-0.33005	DOWN
0.836121	STABLE			-0.20239	DOWN
0.836092	STABLE			-0.2178	DOWN
0.83481	STABLE			0.456361	DOWN
0.833913	STABLE			0.076457	DOWN
0.833901	STABLE			1.21868	DOWN
0.832664	STABLE			-0.54222	DOWN
0.832549	STABLE			-1.79645	DOWN
0.832153	STABLE			-0.22419	DOWN
0.831977	STABLE			0.365671	DOWN
0.831547	STABLE			-0.03815	DOWN
0.830403	STABLE			0.631081	DOWN
0.82879	STABLE			0.049803	DOWN
0.828056	STABLE			2.49914	DOWN
0.828013	STABLE			2.98693	DOWN
0.825926	STABLE			0.029993	DOWN
0.82344	STABLE			-0.37217	DOWN
0.823345	STABLE			-2.4097	DOWN
0.823068	STABLE			0.109568	DOWN
0.823042	STABLE			0.439244	DOWN
0.822092	STABLE			-0.28502	DOWN
0.821892	STABLE			0.715854	DOWN
0.821519	STABLE			-5.43466	DOWN
0.821374	STABLE			1.31317	DOWN
0.820506	STABLE			-0.23521	DOWN
0.820376	STABLE			0.158809	DOWN
0.819203	STABLE			0.141429	DOWN
0.81887	STABLE			-0.15103	DOWN
0.818741	STABLE			0.454102	DOWN
0.818623	STABLE			-3.16151	DOWN
0.818537	STABLE			-0.06698	DOWN
0.816063	STABLE			-0.31753	DOWN
0.815371	STABLE			-2.31863	DOWN
0.81364	STABLE			0.231958	DOWN
0.812353	STABLE			1.37754	DOWN
0.811853	STABLE			0.136316	DOWN
0.811391	STABLE			-0.03486	DOWN
0.809946	STABLE			0.129021	DOWN
0.809869	STABLE			-0.19817	DOWN
0.809683	STABLE			-0.3495	DOWN
0.808448	STABLE			-0.51829	DOWN
0.80792	STABLE			-0.00776	DOWN
0.807723	STABLE			0.311867	DOWN
0.806455	STABLE			-0.37715	DOWN
0.805512	STABLE			-0.14947	DOWN
0.802787	STABLE			-1.35686	DOWN
0.798017	STABLE			-0.16957	DOWN
0.796626	STABLE			-0.21388	DOWN
0.793851	STABLE			1.06791	DOWN
0.793567	STABLE			3.17568	DOWN
0.792356	STABLE			0.362535	DOWN
0.791427	STABLE			0.201085	DOWN
0.78782	STABLE			-0.05683	DOWN
0.786121	STABLE			-0.84955	DOWN
0.784526	STABLE			-1.37574	DOWN
0.781449	STABLE			5.07687	DOWN
0.781006	STABLE			0.136296	DOWN
0.780876	STABLE			0.067397	DOWN
0.77641	STABLE			-0.38144	DOWN
0.775479	STABLE			-0.30194	DOWN
0.775299	STABLE			-1.27049	DOWN
0.774234	STABLE			0.672254	DOWN
0.774218	STABLE			-0.38902	DOWN
0.774139	STABLE			-0.17409	DOWN
0.773511	STABLE			0.059544	DOWN
0.773417	STABLE			-0.22409	DOWN
0.772995	STABLE			-0.38398	DOWN
0.772207	STABLE			-0.03277	DOWN
0.771713	STABLE			-0.32513	DOWN
0.765479	STABLE			-0.41544	DOWN
0.764444	STABLE			-0.07186	DOWN
0.764424	STABLE			0.085143	DOWN
0.763522	STABLE			-0.14127	DOWN
0.761191	STABLE			0.113691	DOWN
0.756812	STABLE			-1.91814	DOWN
0.756633	STABLE			-0.5089	DOWN
0.755642	STABLE			-0.19723	STABLE
0.755222	STABLE			2.96107	STABLE
0.755153	STABLE			-2.74353	STABLE
0.754993	STABLE			0.061866	STABLE
0.753143	STABLE			-0.26872	STABLE
0.752887	STABLE			-0.20066	STABLE
0.752206	STABLE			-0.77658	STABLE
0.750476	STABLE			0.062313	STABLE
0.748906	STABLE			-0.53899	STABLE
0.748575	STABLE			-0.2178	STABLE
0.744627	STABLE			0.456361	STABLE
0.743768	STABLE			1.21868	STABLE
0.743094	STABLE			0.365671	STABLE
0.74274	STABLE			0.049803	STABLE
0.739238	STABLE			2.49914	STABLE
0.736936	STABLE			2.98693	STABLE
0.736916	STABLE			-2.4097	STABLE
0.735613	STABLE			0.109568	STABLE
0.73553	STABLE			0.439244	STABLE
0.735284	STABLE			-0.28502	STABLE
0.733266	STABLE			0.715854	STABLE
0.732146	STABLE			-5.43466	STABLE
0.72797	STABLE			1.31317	STABLE
0.727734	STABLE			0.158809	STABLE
0.72724	STABLE			0.141429	STABLE
0.726822	STABLE			0.454102	STABLE
0.725585	STABLE			-0.06698	STABLE
0.725416	STABLE			-0.31753	STABLE
0.724651	STABLE			-2.31863	STABLE
0.723765	STABLE			1.37754	STABLE
0.721745	STABLE			0.136316	STABLE
0.720818	STABLE			0.129021	STABLE
0.717627	STABLE			-0.3495	STABLE
0.713488	STABLE			-0.00776	STABLE
0.713219	STABLE			0.311867	STABLE
0.713125	STABLE			-0.37715	STABLE
0.7129	STABLE			-0.14947	STABLE
0.712647	STABLE			-1.35686	STABLE
0.711829	STABLE			-0.16957	STABLE
0.710273	STABLE			-0.21388	STABLE
0.709921	STABLE			3.17568	STABLE
0.709594	STABLE			0.362535	STABLE
0.708232	STABLE			0.201085	STABLE
0.707582	STABLE			-0.05683	STABLE
0.703378	STABLE			-0.84955	STABLE
0.70332	STABLE			-1.37574	STABLE
0.702571	STABLE			5.07687	STABLE
0.701614	STABLE			0.136296	STABLE
0.70037	STABLE			0.067397	STABLE
0.6978	STABLE			-0.38144	STABLE
0.696692	STABLE			-0.30194	STABLE
0.695749	STABLE			0.672254	STABLE
0.695168	STABLE			-0.38902	STABLE
0.694988	STABLE			-0.17409	STABLE
0.692701	STABLE			-0.22409	STABLE
0.692656	STABLE			-0.03277	STABLE
0.692364	STABLE			-0.32513	STABLE
0.691623	STABLE			-1.91814	STABLE
0.691314	STABLE			0.054393	STABLE
0.690112	STABLE			0.007707	STABLE
0.689588	STABLE			-0.13689	STABLE
0.688108	STABLE			-0.22808	STABLE
0.686865	STABLE			0.872596	STABLE
0.686101	STABLE			0.376734	STABLE
0.68597	STABLE			-2.33808	STABLE
0.683745	STABLE			-2.66321	STABLE
0.683041	STABLE			0.196251	STABLE
0.682729	STABLE			-1.29806	STABLE
0.681983	STABLE			-0.50065	STABLE
0.680885	STABLE			-0.49408	STABLE
0.680257	STABLE			-0.34772	STABLE
0.679342	STABLE			0.372177	STABLE
0.67894	STABLE			-0.63787	STABLE
0.677859	STABLE			-1.11384	STABLE
0.677634	STABLE			0.458741	STABLE
0.675984	STABLE			1.98716	STABLE
0.675352	STABLE			2.90166	STABLE
0.675307	STABLE			-0.83003	STABLE
0.673976	STABLE			-0.15107	STABLE
0.673729	STABLE			1.04711	STABLE
0.673544	STABLE			0.187515	STABLE
0.672806	STABLE			-0.37938	STABLE
0.672254	STABLE			-1.07287	STABLE
0.670695	STABLE			2.02337	STABLE
0.668458	STABLE			-0.42003	STABLE
0.668103	STABLE			-0.60771	STABLE
0.665369	STABLE			-0.91006	STABLE
0.664835	STABLE			-0.05117	STABLE
0.664509	STABLE			0.140594	STABLE
0.66356	STABLE			-0.49242	STABLE
0.660983	STABLE			-0.68341	STABLE
0.66016	STABLE			-0.16639	STABLE
0.659966	STABLE			-3.42135	STABLE
0.659558	STABLE			-0.158	STABLE
0.65935	STABLE			0.353555	STABLE
0.659202	STABLE			-1.08798	STABLE
0.658852	STABLE			-0.90573	STABLE
0.658269	STABLE			1.07616	STABLE
0.658086	STABLE			-0.63294	STABLE
0.657782	STABLE			-0.79457	STABLE
0.65747	STABLE			-0.59281	STABLE
0.656259	STABLE			0.131051	STABLE
0.655535	STABLE			-2.37336	STABLE
0.654351	STABLE			0.117033	STABLE
0.653082	STABLE			-0.60704	STABLE
0.652591	STABLE			0.735613	STABLE
0.652175	STABLE			-0.69246	STABLE
0.651599	STABLE			-0.39839	STABLE
0.649089	STABLE			0.181998	STABLE
0.648054	STABLE			-0.00478	STABLE
0.647989	STABLE			-0.22121	STABLE
0.647425	STABLE			-0.66835	STABLE
0.647092	STABLE			0.609396	STABLE
0.64702	STABLE			0.750476	STABLE
0.647012	STABLE			-0.26053	STABLE
0.646853	STABLE			-0.31181	STABLE
0.64673	STABLE			-0.07712	STABLE
0.646442	STABLE			-0.22815	STABLE
0.645968	STABLE			0.269956	STABLE
0.644924	STABLE			-0.65684	STABLE
0.644814	STABLE			1.48853	STABLE
0.643406	STABLE			1.47279	STABLE
0.642251	STABLE			-0.28036	STABLE
0.641832	STABLE			-0.03101	STABLE
0.641037	STABLE			-0.82552	STABLE
0.64063	STABLE			0.147107	STABLE
0.640609	STABLE			-0.41366	STABLE
0.639278	STABLE			0.352154	STABLE
0.63876	STABLE			-1.99724	STABLE
0.638597	STABLE			3.02039	STABLE
0.637174	STABLE			0.06807	STABLE
0.636656	STABLE			0.602238	STABLE
0.635725	STABLE			4.34038	STABLE
0.635218	STABLE			0.499219	STABLE
0.63327	STABLE			0.486416	STABLE
0.631081	STABLE			2.66187	STABLE
0.630995	STABLE			4.82701	STABLE
0.628795	STABLE			3.85826	STABLE
0.628744	STABLE			4.67845	STABLE
0.628383	STABLE			0.458816	STABLE
0.627844	STABLE			5.66388	STABLE
0.627147	STABLE			4.18061	STABLE
0.626986	STABLE			3.7386	STABLE
0.624521	STABLE			3.95741	STABLE
0.620377	STABLE			3.68393	STABLE
0.619901	STABLE			2.67819	STABLE
0.619232	STABLE			0.126633	STABLE
0.618777	STABLE			0.514651	STABLE
0.615573	STABLE			3.23636	STABLE
0.615094	STABLE			2.46413	STABLE
0.614986	STABLE			0.418022	STABLE
0.612665	STABLE			5.00525	STABLE
0.610969	STABLE			0.361151	STABLE
0.609396	STABLE			3.23317	STABLE
0.609105	STABLE			-0.41484	STABLE
0.6088	STABLE			2.01146	STABLE
0.608759	STABLE			2.31541	STABLE
0.608688	STABLE			0.502793	STABLE
0.607196	STABLE			1.58981	STABLE
0.6047	STABLE			1.32055	STABLE
0.603475	STABLE			2.18656	STABLE
0.603153	STABLE			3.42187	STABLE
0.602238	STABLE			2.79042	STABLE
0.602217	STABLE			3.36477	STABLE
0.599748	STABLE			1.70855	STABLE
0.599514	STABLE			2.60265	STABLE
0.599018	STABLE			0.368378	STABLE
0.598393	STABLE			1.09895	STABLE
0.598193	STABLE			4.66273	STABLE
0.596008	STABLE			3.14396	STABLE
0.595159	STABLE			2.73064	STABLE
0.593641	STABLE			-0.48074	STABLE
0.592537	STABLE			-0.1185	STABLE
0.592441	STABLE			2.48797	STABLE
0.592217	STABLE			0.549363	STABLE
0.588976	STABLE			2.90861	STABLE
0.58757	STABLE			2.51355	STABLE
0.586277	STABLE			1.27601	STABLE
0.585572	STABLE			4.9627	STABLE
0.585184	STABLE			3.74728	STABLE
0.58361	STABLE			0.385965	STABLE
0.583571	STABLE			0.836121	STABLE
0.583472	STABLE			1.10676	STABLE
0.582825	STABLE			0.537124	STABLE
0.580881	STABLE			5.14763	STABLE
0.580795	STABLE			3.57075	STABLE
0.580455	STABLE			3.74338	STABLE
0.580321	STABLE			4.21427	STABLE
0.578165	STABLE			1.9897	STABLE
0.577062	STABLE			4.64612	STABLE
0.576754	STABLE			5.05647	STABLE
0.576375	STABLE			-0.02126	STABLE
0.576283	STABLE			7.72679	STABLE
0.574374	STABLE			-0.03402	STABLE
0.574359	STABLE			4.82681	STABLE
0.571826	STABLE			0.526334	STABLE
0.571271	STABLE			1.03456	STABLE
0.569507	STABLE			5.17189	STABLE
0.568861	STABLE			3.15982	STABLE
0.566893	STABLE			0.07661	STABLE
0.566736	STABLE			5.54473	STABLE
0.566065	STABLE			1.16816	STABLE
0.56335	STABLE			0.107917	STABLE
0.563202	STABLE			2.49156	STABLE
0.562303	STABLE			-0.41018	STABLE
0.561927	STABLE			-0.1526	STABLE
0.560716	STABLE			1.23341	STABLE
0.559989	STABLE			1.89924	STABLE
0.559845	STABLE			3.16494	STABLE
0.559727	STABLE			0.379526	STABLE
0.559564	STABLE			-0.04966	STABLE
0.559332	STABLE			0.299475	STABLE
0.558565	STABLE			2.62476	STABLE
0.557714	STABLE			2.25434	STABLE
0.557457	STABLE			1.5316	STABLE
0.557072	STABLE			-0.19635	STABLE
0.556779	STABLE			1.15904	STABLE
0.55584	STABLE			-0.2516	STABLE
0.555456	STABLE			2.11625	STABLE
0.555312	STABLE			2.88876	STABLE
0.554769	STABLE			4.95829	STABLE
0.554655	STABLE			1.54167	STABLE
0.553522	STABLE			0.958016	STABLE
0.550718	STABLE			5.23268	STABLE
0.55065	STABLE			-0.33098	STABLE
0.550076	STABLE			0.444415	STABLE
0.548666	STABLE			4.91401	STABLE
0.548614	STABLE			-0.04605	STABLE
0.548	STABLE			2.22299	STABLE
0.547982	STABLE			0.558095	STABLE
0.546803	STABLE			-0.11193	STABLE
0.545807	STABLE			4.21893	STABLE
0.545233	STABLE			1.94005	STABLE
0.5444	STABLE			2.91312	STABLE
0.542064	STABLE			0.030114	STABLE
0.541638	STABLE			-0.27834	STABLE
0.540695	STABLE			2.7615	STABLE
0.54057	STABLE			0.628175	STABLE
0.540149	STABLE			0.84554	STABLE
0.540076	STABLE			0.001923	STABLE
0.539586	STABLE			1.68858	STABLE
0.537933	STABLE			0.047464	STABLE
0.535948	STABLE			0.135545	STABLE
0.535559	STABLE			0.123574	STABLE
0.535452	STABLE			-0.31354	STABLE
0.53535	STABLE			3.8793	STABLE
0.534216	STABLE			-0.41739	STABLE
0.534144	STABLE			3.90406	STABLE
0.532514	STABLE			4.44524	STABLE
0.532458	STABLE			0.330598	STABLE
0.530264	STABLE			-0.22189	STABLE
0.52947	STABLE			0.633274	STABLE
0.528379	STABLE			-1.3146	STABLE
0.528084	STABLE			-0.32424	STABLE
0.526379	STABLE			4.43866	STABLE
0.526334	STABLE			2.68809	STABLE
0.525796	STABLE			-0.33725	STABLE
0.525723	STABLE			-0.13005	STABLE
0.523578	STABLE			0.029173	STABLE
0.522593	STABLE			0.124594	STABLE
0.520972	STABLE			0.429633	STABLE
0.520077	STABLE			-0.00842	STABLE
0.518903	STABLE			0.21084	STABLE
0.518003	STABLE			-0.69607	STABLE
0.51782	STABLE			0.069695	STABLE
0.517755	STABLE			0.05946	STABLE
0.516912	STABLE			0.257369	STABLE
0.516558	STABLE			1.83455	STABLE
0.516307	STABLE			0.057191	STABLE
0.516212	STABLE			0.668458	STABLE
0.51591	STABLE			-0.02088	STABLE
0.514757	STABLE			-0.4114	STABLE
0.514651	STABLE			3.17207	STABLE
0.514625	STABLE			2.01977	STABLE
0.514583	STABLE			0.955777	STABLE
0.510644	STABLE			0.689879	STABLE
0.510313	STABLE			1.26956	STABLE
0.509503	STABLE			0.108563	STABLE
0.50905	STABLE			0.246252	STABLE
0.509034	STABLE			0.203563	STABLE
0.50891	STABLE			-0.88242	STABLE
0.507045	STABLE			1.72913	STABLE
0.506952	STABLE			-0.14586	STABLE
0.505795	STABLE			-1.22209	STABLE
0.505102	STABLE			0.527905	STABLE
0.504701	STABLE			0.532172	STABLE
0.504502	STABLE			-0.62877	STABLE
0.504306	STABLE			1.23492	STABLE
0.503826	STABLE			0.405085	STABLE
0.503503	STABLE			0.027115	STABLE
0.50323	STABLE			-1.47098	STABLE
0.503194	STABLE			-0.41264	STABLE
0.502357	STABLE			2.19751	STABLE
0.501983	STABLE			1.91894	STABLE
0.501601	STABLE			4.75553	STABLE
0.501202	STABLE			1.86336	STABLE
0.501061	STABLE			1.80954	STABLE
0.500998	STABLE			-0.46039	STABLE
0.49973	STABLE			-0.22475	STABLE
0.499219	STABLE			0.205262	STABLE
0.4989	STABLE			-0.22171	STABLE
0.498723	STABLE			3.37247	STABLE
0.498675	STABLE			1.57847	STABLE
0.497884	STABLE			-0.11043	STABLE
0.497606	STABLE			0.573065	STABLE
0.497554	STABLE			1.38458	STABLE
0.497183	STABLE			2.02672	STABLE
0.496226	STABLE			0.985436	STABLE
0.496023	STABLE			1.64615	STABLE
0.495672	STABLE			0.691105	STABLE
0.495187	STABLE			3.49411	STABLE
0.494893	STABLE			4.90484	STABLE
0.49469	STABLE			0.438093	STABLE
0.49383	STABLE			1.50918	STABLE
0.493416	STABLE			4.95772	STABLE
0.492894	STABLE			2.79666	STABLE
0.492798	STABLE			0.049294	STABLE
0.491362	STABLE			0.068065	STABLE
0.491354	STABLE			3.74944	STABLE
0.491204	STABLE			0.058864	STABLE
0.490685	STABLE			3.27334	STABLE
0.490498	STABLE			-0.16943	STABLE
0.488821	STABLE			-0.22482	STABLE
0.488155	STABLE			0.046943	STABLE
0.488081	STABLE			0.147505	STABLE
0.486744	STABLE			0.316301	STABLE
0.486416	STABLE			-0.21161	STABLE
0.48628	STABLE			-0.1611	STABLE
0.486243	STABLE			-0.22885	STABLE
0.486098	STABLE			0.461446	STABLE
0.485729	STABLE			-0.40109	STABLE
0.484554	STABLE			3.21028	STABLE
0.484496	STABLE			0.005828	STABLE
0.48434	STABLE			1.71921	STABLE
0.484276	STABLE			-0.1658	STABLE
0.483955	STABLE			-1.22985	STABLE
0.480892	STABLE			3.35412	STABLE
0.480874	STABLE			0.309087	STABLE
0.480709	STABLE			-0.13282	STABLE
0.479976	STABLE			-0.26716	STABLE
0.479859	STABLE			0.705578	STABLE
0.479418	STABLE			1.41098	STABLE
0.479398	STABLE			1.08357	STABLE
0.479349	STABLE			1.10821	STABLE
0.478724	STABLE			1.50836	STABLE
0.478607	STABLE			-0.1537	STABLE
0.478516	STABLE			-0.18251	STABLE
0.478494	STABLE			2.46136	STABLE
0.477764	STABLE			4.50563	STABLE
0.477629	STABLE			1.39944	STABLE
0.477119	STABLE			-0.19016	STABLE
0.476904	STABLE			0.451012	STABLE
0.476178	STABLE			0.801617	STABLE
0.476002	STABLE			-0.16779	STABLE
0.475507	STABLE			-0.5648	STABLE
0.475312	STABLE			0.451253	STABLE
0.474753	STABLE			4.20233	STABLE
0.474329	STABLE			0.205322	STABLE
0.474202	STABLE			3.97767	STABLE
0.473857	STABLE			-1.27956	STABLE
0.473273	STABLE			4.21522	STABLE
0.47306	STABLE			-0.00965	STABLE
0.472884	STABLE			0.106957	STABLE
0.47279	STABLE			1.70647	STABLE
0.472653	STABLE			-0.44911	STABLE
0.472282	STABLE			-0.53885	STABLE
0.471882	STABLE			3.26029	STABLE
0.47042	STABLE			-0.25813	STABLE
0.46934	STABLE			0.698331	STABLE
0.468916	STABLE			0.539586	STABLE
0.468117	STABLE			0.890793	STABLE
0.467711	STABLE			2.39225	STABLE
0.467524	STABLE			0.159849	STABLE
0.467018	STABLE			0.871878	STABLE
0.466872	STABLE			3.4635	STABLE
0.465136	STABLE			3.14465	STABLE
0.465102	STABLE			2.8944	STABLE
0.464971	STABLE			2.32049	STABLE
0.46461	STABLE			1.97564	STABLE
0.462667	STABLE			-1.54141	STABLE
0.462312	STABLE			-0.02969	STABLE
0.461847	STABLE			0.084919	STABLE
0.46166	STABLE			0.169486	STABLE
0.461194	STABLE			-0.00737	STABLE
0.461165	STABLE			-0.65985	STABLE
0.460605	STABLE			0.126515	STABLE
0.46009	STABLE			3.6073	STABLE
0.457857	STABLE			4.17759	STABLE
0.457674	STABLE			-0.23586	STABLE
0.45761	STABLE			0.56335	STABLE
0.456306	STABLE			0.657782	STABLE
0.455715	STABLE			0.154761	STABLE
0.454065	STABLE			-0.03496	STABLE
0.453721	STABLE			0.644154	STABLE
0.453255	STABLE			0.910988	STABLE
0.452789	STABLE			2.76641	STABLE
0.451121	STABLE			3.51558	STABLE
0.449391	STABLE			0.422021	STABLE
0.448649	STABLE			-0.11592	STABLE
0.448032	STABLE			3.15707	STABLE
0.447846	STABLE			2.34524	STABLE
0.447555	STABLE			-0.19909	STABLE
0.447097	STABLE			0.137498	STABLE
0.446484	STABLE			0.289422	STABLE
0.446438	STABLE			0.189371	STABLE
0.446331	STABLE			1.01391	STABLE
0.445604	STABLE			0.069379	STABLE
0.44513	STABLE			-0.09911	STABLE
0.442214	STABLE			0.214125	STABLE
0.441629	STABLE			0.589103	STABLE
0.441609	STABLE			0.323874	STABLE
0.44152	STABLE			1.33197	STABLE
0.441299	STABLE			0.34582	STABLE
0.441086	STABLE			1.13346	STABLE
0.440798	STABLE			0.306496	STABLE
0.439924	STABLE			2.22613	STABLE
0.439244	STABLE			0.107684	STABLE
0.439194	STABLE			1.79102	STABLE
0.438606	STABLE			3.15048	STABLE
0.4369	STABLE			4.41675	STABLE
0.433876	STABLE			3.62255	STABLE
0.433146	STABLE			3.0418	STABLE
0.431009	STABLE			-0.24443	STABLE
0.430999	STABLE			2.56006	STABLE
0.430923	STABLE			-0.05928	STABLE
0.430501	STABLE			1.52744	STABLE
0.429601	STABLE			2.54141	STABLE
0.428822	STABLE			0.257123	STABLE
0.42853	STABLE			2.67588	STABLE
0.426708	STABLE			0.86532	STABLE
0.426549	STABLE			0.615861	STABLE
0.425924	STABLE			1.76222	STABLE
0.425598	STABLE			-0.18915	STABLE
0.425414	STABLE			5.54947	STABLE
0.424833	STABLE			3.7264	STABLE
0.423994	STABLE			2.47356	STABLE
0.423626	STABLE			2.89736	STABLE
0.423239	STABLE			-0.32503	STABLE
0.422876	STABLE			0.484496	STABLE
0.422509	STABLE			-0.04176	STABLE
0.422289	STABLE			1.56244	STABLE
0.422021	STABLE			5.00249	STABLE
0.421986	STABLE			3.28501	STABLE
0.42174	STABLE			4.57294	STABLE
0.421704	STABLE			1.21887	STABLE
0.421297	STABLE			0.114552	STABLE
0.420825	STABLE			2.79503	STABLE
0.42068	STABLE			2.21983	STABLE
0.420361	STABLE			0.604981	STABLE
0.419215	STABLE			-0.25995	STABLE
0.418993	STABLE			2.53428	STABLE
0.418464	STABLE			1.32517	STABLE
0.418242	STABLE			3.21842	STABLE
0.418146	STABLE			0.959376	STABLE
0.416655	STABLE			-1.27391	STABLE
0.416094	STABLE			1.44452	STABLE
0.415917	STABLE			1.38206	STABLE
0.415825	STABLE			3.90025	STABLE
0.415475	STABLE			2.93932	STABLE
0.41532	STABLE			0.007839	STABLE
0.415284	STABLE			2.99122	STABLE
0.414348	STABLE			2.69509	STABLE
0.413728	STABLE			1.31919	STABLE
0.413571	STABLE			-0.16484	STABLE
0.413548	STABLE			2.91855	STABLE
0.412201	STABLE			1.7031	STABLE
0.410429	STABLE			0.199974	STABLE
0.409946	STABLE			-1.46944	STABLE
0.409856	STABLE			2.29889	STABLE
0.409275	STABLE			2.75643	STABLE
0.409216	STABLE			3.31428	STABLE
0.40865	STABLE			0.82879	STABLE
0.408352	STABLE			4.48937	STABLE
0.407366	STABLE			0.028168	STABLE
0.406822	STABLE			2.17754	STABLE
0.406766	STABLE			0.257331	STABLE
0.405688	STABLE			2.33689	STABLE
0.40566	STABLE			0.226449	STABLE
0.405085	STABLE			3.41244	STABLE
0.404108	STABLE			0.50323	STABLE
0.403075	STABLE			2.27555	STABLE
0.402518	STABLE			1.24967	STABLE
0.402349	STABLE			-0.42806	STABLE
0.401661	STABLE			0.258474	STABLE
0.400831	STABLE			0.771713	STABLE
0.398639	STABLE			1.85295	STABLE
0.397709	STABLE			3.19202	STABLE
0.397696	STABLE			3.13876	STABLE
0.39758	STABLE			0.580455	STABLE
0.397414	STABLE			4.72054	STABLE
0.395933	STABLE			0.713125	STABLE
0.39561	STABLE			-0.33257	STABLE
0.395251	STABLE			1.80336	STABLE
0.395243	STABLE			-0.09397	STABLE
0.395214	STABLE			-0.04331	STABLE
0.39425	STABLE			2.65019	STABLE
0.392604	STABLE			6.29458	STABLE
0.392566	STABLE			1.60416	STABLE
0.392428	STABLE			0.100525	STABLE
0.390693	STABLE			-0.01311	STABLE
0.390522	STABLE			1.06313	STABLE
0.389729	STABLE			-0.12699	STABLE
0.388841	STABLE			3.79073	STABLE
0.387721	STABLE			1.2363	STABLE
0.387502	STABLE			2.9331	STABLE
0.387113	STABLE			-0.11601	STABLE
0.386596	STABLE			0.969501	STABLE
0.386532	STABLE			1.3311	STABLE
0.386186	STABLE			1.58111	STABLE
0.386071	STABLE			2.75114	STABLE
0.385568	STABLE			1.00004	STABLE
0.385135	STABLE			0.212461	STABLE
0.383892	STABLE			-0.1124	STABLE
0.383692	STABLE			1.9634	STABLE
0.383144	STABLE			-0.32601	STABLE
0.382933	STABLE			0.169857	STABLE
0.382339	STABLE			1.61277	STABLE
0.381833	STABLE			0.756812	STABLE
0.381627	STABLE			3.73816	STABLE
0.380665	STABLE			3.57886	STABLE
0.380426	STABLE			4.80061	STABLE
0.37989	STABLE			3.25651	STABLE
0.379865	STABLE			2.18864	STABLE
0.379526	STABLE			2.27359	STABLE
0.379438	STABLE			-0.10883	STABLE
0.379253	STABLE			-0.03134	STABLE
0.378542	STABLE			4.03428	STABLE
0.378342	STABLE			5.83015	STABLE
0.37688	STABLE			-0.36726	STABLE
0.376524	STABLE			0.142982	STABLE
0.37628	STABLE			0.14724	STABLE
0.376212	STABLE			0.865289	STABLE
0.376065	STABLE			1.9908	STABLE
0.375947	STABLE			-0.11355	STABLE
0.375341	STABLE			-0.27449	STABLE
0.374341	STABLE			-0.11603	STABLE
0.374317	STABLE			0.154777	STABLE
0.373517	STABLE			1.26827	STABLE
0.373443	STABLE			3.9414	STABLE
0.373145	STABLE			1.41045	STABLE
0.372991	STABLE			-0.3547	STABLE
0.372968	STABLE			1.9811	STABLE
0.372968	STABLE			6.14977	STABLE
0.372721	STABLE			-0.00925	STABLE
0.371603	STABLE			2.26805	STABLE
0.371382	STABLE			1.20036	STABLE
0.37132	STABLE			0.766588	STABLE
0.371101	STABLE			1.29407	STABLE
0.37091	STABLE			-1.30885	STABLE
0.370835	STABLE			1.09947	STABLE
0.370138	STABLE			5.20062	STABLE
0.369329	STABLE			0.823345	STABLE
0.369168	STABLE			0.540695	STABLE
0.368868	STABLE			-0.01955	STABLE
0.367552	STABLE			4.7426	STABLE
0.36731	STABLE			0.774139	STABLE
0.366942	STABLE			0.022903	STABLE
0.366191	STABLE			-0.34957	STABLE
0.365671	STABLE			-0.54182	STABLE
0.365239	STABLE			1.86857	STABLE
0.365164	STABLE			4.08432	STABLE
0.364279	STABLE			0.167775	STABLE
0.363641	STABLE			2.324	STABLE
0.363233	STABLE			-0.1131	STABLE
0.363081	STABLE			2.20876	STABLE
0.362914	STABLE			0.134858	STABLE
0.362535	STABLE			-0.01386	STABLE
0.362218	STABLE			1.62687	STABLE
0.362023	STABLE			1.19422	STABLE
0.361994	STABLE			2.91715	STABLE
0.361151	STABLE			3.31999	STABLE
0.360474	STABLE			1.88785	STABLE
0.360039	STABLE			-0.21223	STABLE
0.359395	STABLE			-0.36054	STABLE
0.358568	STABLE			2.10541	STABLE
0.358315	STABLE			-0.38943	STABLE
0.358129	STABLE			-0.47754	STABLE
0.357808	STABLE			1.03271	STABLE
0.357207	STABLE			0.612665	STABLE
0.357059	STABLE			-0.32406	STABLE
0.356121	STABLE			0.353693	STABLE
0.355725	STABLE			0.689588	STABLE
0.355578	STABLE			0.697084	STABLE
0.355262	STABLE			5.04586	STABLE
0.353363	STABLE			0.040535	STABLE
0.353198	STABLE			3.83789	STABLE
0.352769	STABLE			2.35634	STABLE
0.352671	STABLE			-0.34489	STABLE
0.352668	STABLE			0.710273	STABLE
0.352362	STABLE			0.032125	STABLE
0.352154	STABLE			0.278172	STABLE
0.350498	STABLE			1.4506	STABLE
0.350386	STABLE			0.275701	STABLE
0.350134	STABLE			-0.12046	STABLE
0.349264	STABLE			1.49532	STABLE
0.349235	STABLE			-0.03132	STABLE
0.348467	STABLE			-0.48466	STABLE
0.348281	STABLE			0.278387	STABLE
0.348099	STABLE			3.1051	STABLE
0.347747	STABLE			-0.18023	STABLE
0.347553	STABLE			-0.05113	STABLE
0.346551	STABLE			0.332812	STABLE
0.346508	STABLE			2.61569	STABLE
0.34505	STABLE			2.24261	STABLE
0.344822	STABLE			-0.0301	STABLE
0.344733	STABLE			-0.14159	STABLE
0.344594	STABLE			-0.31314	STABLE
0.344556	STABLE			-0.48009	STABLE
0.344488	STABLE			2.36409	STABLE
0.344042	STABLE			0.148992	STABLE
0.343738	STABLE			5.19035	STABLE
0.343442	STABLE			0.446438	STABLE
0.343286	STABLE			0.741797	STABLE
0.342935	STABLE			0.387921	STABLE
0.342557	STABLE			0.258947	STABLE
0.341854	STABLE			2.21501	STABLE
0.341376	STABLE			2.18775	STABLE
0.339447	STABLE			0.321203	STABLE
0.338924	STABLE			0.578343	STABLE
0.338869	STABLE			3.30911	STABLE
0.33836	STABLE			3.45267	STABLE
0.338099	STABLE			0.111491	STABLE
0.336756	STABLE			4.1965	STABLE
0.336454	STABLE			1.18071	STABLE
0.336099	STABLE			4.96245	STABLE
0.335897	STABLE			0.312496	STABLE
0.334489	STABLE			0.198983	STABLE
0.334419	STABLE			2.51837	STABLE
0.334381	STABLE			1.9793	STABLE
0.333585	STABLE			1.92517	STABLE
0.332812	STABLE			0.731198	STABLE
0.332608	STABLE			4.82943	STABLE
0.332015	STABLE			0.690112	STABLE
0.331486	STABLE			-0.21799	STABLE
0.330172	STABLE			-0.02913	STABLE
0.329522	STABLE			-0.02189	STABLE
0.329382	STABLE			-0.48588	STABLE
0.329317	STABLE			-0.78497	STABLE
0.329151	STABLE			0.977987	STABLE
0.328701	STABLE			-1.18922	STABLE
0.328311	STABLE			1.05733	STABLE
0.328124	STABLE			-0.58248	STABLE
0.327786	STABLE			-0.08197	STABLE
0.32777	STABLE			-0.43289	STABLE
0.325121	STABLE			-0.05597	STABLE
0.324812	STABLE			-0.10772	STABLE
0.323666	STABLE			2.29746	STABLE
0.323134	STABLE			3.30527	STABLE
0.323013	STABLE			6.09711	STABLE
0.322671	STABLE			2.67687	STABLE
0.322289	STABLE			0.972277	STABLE
0.321589	STABLE			0.366883	STABLE
0.321421	STABLE			0.221401	STABLE
0.320069	STABLE			-0.22561	STABLE
0.319625	STABLE			-0.12641	STABLE
0.319591	STABLE			-0.71162	STABLE
0.319203	STABLE			0.39282	STABLE
0.319038	STABLE			0.125378	STABLE
0.319027	STABLE			0.857076	STABLE
0.318647	STABLE			-0.5772	STABLE
0.318374	STABLE			0.178305	STABLE
0.318351	STABLE			-0.52235	STABLE
0.317823	STABLE			-0.86724	STABLE
0.317508	STABLE			0.503503	STABLE
0.317061	STABLE			0.567933	STABLE
0.315825	STABLE			2.33887	STABLE
0.31461	STABLE			-0.03189	STABLE
0.314579	STABLE			-0.91242	STABLE
0.314368	STABLE			2.68554	STABLE
0.313879	STABLE			0.610969	STABLE
0.313725	STABLE			-0.18596	STABLE
0.3133	STABLE			-0.05775	STABLE
0.312333	STABLE			1.03914	STABLE
0.312186	STABLE			-0.06401	STABLE
0.312055	STABLE			-0.23628	STABLE
0.311867	STABLE			0.136234	STABLE
0.311711	STABLE			0.249664	STABLE
0.311386	STABLE			-0.66966	STABLE
0.311179	STABLE			0.136048	STABLE
0.310996	STABLE			2.67344	STABLE
0.310607	STABLE			-1.42186	STABLE
0.310553	STABLE			-0.01339	STABLE
0.309517	STABLE			0.068748	STABLE
0.309119	STABLE			1.85516	STABLE
0.309087	STABLE			1.18408	STABLE
0.309031	STABLE			0.48628	STABLE
0.308852	STABLE			-0.27759	STABLE
0.308425	STABLE			-0.40773	STABLE
0.308164	STABLE			2.29912	STABLE
0.306757	STABLE			0.935309	STABLE
0.306634	STABLE			0.577062	STABLE
0.306496	STABLE			-0.03239	STABLE
0.30502	STABLE			-0.51412	STABLE
0.304392	STABLE			-0.8763	STABLE
0.304306	STABLE			0.182839	STABLE
0.303441	STABLE			-0.18347	STABLE
0.303295	STABLE			1.67828	STABLE
0.303238	STABLE			-0.08323	STABLE
0.302799	STABLE			-0.09618	STABLE
0.302758	STABLE			1.89892	STABLE
0.30261	STABLE			2.70069	STABLE
0.302368	STABLE			0.371603	STABLE
0.302156	STABLE			-0.38444	STABLE
0.301996	STABLE			-0.029	STABLE
0.301647	STABLE			-0.39765	STABLE
0.301624	STABLE			0.145521	STABLE
0.301455	STABLE			-1.84404	STABLE
0.300185	STABLE			-0.08582	STABLE
0.299999	STABLE			-2.33659	STABLE
0.299669	STABLE			0.058259	STABLE
0.299219	STABLE			-0.22739	STABLE
0.298984	STABLE			0.644814	STABLE
0.298584	STABLE			-0.05513	STABLE
0.297553	STABLE			0.602943	STABLE
0.29739	STABLE			-0.16599	STABLE
0.297131	STABLE			0.606123	STABLE
0.296949	STABLE			-0.3538	STABLE
0.296452	STABLE			0.156074	STABLE
0.294699	STABLE			0.397414	STABLE
0.294691	STABLE			0.151871	STABLE
0.294563	STABLE			1.01408	STABLE
0.29358	STABLE			-0.15219	STABLE
0.293246	STABLE			1.66154	STABLE
0.293183	STABLE			-0.19113	STABLE
0.293054	STABLE			1.88223	STABLE
0.292752	STABLE			1.28971	STABLE
0.292492	STABLE			-0.30191	STABLE
0.292227	STABLE			0.121463	STABLE
0.291456	STABLE			-0.21783	STABLE
0.291385	STABLE			-0.59343	STABLE
0.290402	STABLE			-0.12976	STABLE
0.290214	STABLE			0.555456	STABLE
0.289699	STABLE			0.572085	STABLE
0.289612	STABLE			-0.91152	STABLE
0.289489	STABLE			-0.18378	STABLE
0.28844	STABLE			-0.3711	STABLE
0.288414	STABLE			-0.85749	STABLE
0.288393	STABLE			-0.12996	STABLE
0.287271	STABLE			0.370835	STABLE
0.286225	STABLE			-0.12757	STABLE
0.285974	STABLE			0.938101	STABLE
0.285912	STABLE			0.761191	STABLE
0.284634	STABLE			0.334489	STABLE
0.284365	STABLE			0.108024	STABLE
0.28425	STABLE			3.38556	STABLE
0.284139	STABLE			-0.01963	STABLE
0.284015	STABLE			0.672806	STABLE
0.283834	STABLE			2.8881	STABLE
0.282733	STABLE			0.625781	STABLE
0.282534	STABLE			-0.15808	STABLE
0.282206	STABLE			-0.41919	STABLE
0.282085	STABLE			0.116865	STABLE
0.279535	STABLE			1.81683	STABLE
0.279125	STABLE			-0.43366	STABLE
0.278477	STABLE			2.86365	STABLE
0.278387	STABLE			-2.7708	STABLE
0.277483	STABLE			-0.28944	STABLE
0.277419	STABLE			-0.28816	STABLE
0.27721	STABLE			-0.32992	STABLE
0.27696	STABLE			0.448032	STABLE
0.276863	STABLE			-0.23029	STABLE
0.276847	STABLE			-0.09027	STABLE
0.276789	STABLE			-0.14222	STABLE
0.276553	STABLE			0.056683	STABLE
0.276457	STABLE			-0.247	STABLE
0.276331	STABLE			-0.12225	STABLE
0.276225	STABLE			-0.17051	STABLE
0.275701	STABLE			-0.90845	STABLE
0.275074	STABLE			2.97505	STABLE
0.274454	STABLE			-1.02707	STABLE
0.272868	STABLE			-0.38573	STABLE
0.272766	STABLE			-0.32885	STABLE
0.272668	STABLE			-0.26863	STABLE
0.272622	STABLE			-0.15132	STABLE
0.271788	STABLE			-0.15697	STABLE
0.271711	STABLE			0.647989	STABLE
0.271154	STABLE			-0.36626	STABLE
0.270782	STABLE			1.0515	STABLE
0.270431	STABLE			-0.02824	STABLE
0.270036	STABLE			-0.03895	STABLE
0.269796	STABLE			0.105203	STABLE
0.269151	STABLE			-0.18611	STABLE
0.26851	STABLE			0.125572	STABLE
0.26822	STABLE			-0.23769	STABLE
0.268079	STABLE			0.100801	STABLE
0.26798	STABLE			-0.30025	STABLE
0.267956	STABLE			0.59526	STABLE
0.266729	STABLE			-0.49692	STABLE
0.266532	STABLE			-0.15706	STABLE
0.265067	STABLE			0.513587	STABLE
0.264573	STABLE			0.003611	STABLE
0.263803	STABLE			-0.03328	STABLE
0.263782	STABLE			0.238108	STABLE
0.263686	STABLE			0.171811	STABLE
0.263658	STABLE			1.43911	STABLE
0.262976	STABLE			0.24143	STABLE
0.262417	STABLE			-0.35675	STABLE
0.261703	STABLE			0.301647	STABLE
0.261235	STABLE			0.639278	STABLE
0.261222	STABLE			-0.62057	STABLE
0.261133	STABLE			-0.75087	STABLE
0.261006	STABLE			-1.02608	STABLE
0.261001	STABLE			1.95465	STABLE
0.260984	STABLE			-0.27164	STABLE
0.260281	STABLE			-0.15939	STABLE
0.259619	STABLE			0.059453	STABLE
0.259373	STABLE			-0.08735	STABLE
0.25915	STABLE			-0.34152	STABLE
0.258875	STABLE			-0.18351	STABLE
0.258742	STABLE			-0.05461	STABLE
0.257512	STABLE			1.09949	STABLE
0.256778	STABLE			1.61373	STABLE
0.256216	STABLE			-2.52069	STABLE
0.255635	STABLE			-1.71104	STABLE
0.254594	STABLE			-0.373	STABLE
0.253947	STABLE			-0.79811	STABLE
0.251247	STABLE			-0.37914	STABLE
0.251164	STABLE			0.427495	STABLE
0.250993	STABLE			-0.38882	STABLE
0.250962	STABLE			0.760674	STABLE
0.250818	STABLE			-0.72024	STABLE
0.250089	STABLE			0.774127	STABLE
0.249722	STABLE			0.131227	STABLE
0.249314	STABLE			-0.35251	STABLE
0.249206	STABLE			3.11749	STABLE
0.249146	STABLE			3.27741	STABLE
0.249006	STABLE			-0.24587	STABLE
0.2486	STABLE			0.00312	STABLE
0.248143	STABLE			-0.87439	STABLE
0.247633	STABLE			0.302156	STABLE
0.247193	STABLE			0.113376	STABLE
0.246954	STABLE			0.073449	STABLE
0.246476	STABLE			-0.05453	STABLE
0.246252	STABLE			0.566893	STABLE
0.2456	STABLE			-0.24027	STABLE
0.245419	STABLE			-0.03376	STABLE
0.245228	STABLE			5.40579	STABLE
0.245181	STABLE			-0.05138	STABLE
0.245171	STABLE			1.31347	STABLE
0.245049	STABLE			2.31069	STABLE
0.245011	STABLE			-0.27742	STABLE
0.24486	STABLE			-0.15885	STABLE
0.244724	STABLE			-0.2518	STABLE
0.244686	STABLE			2.74555	STABLE
0.244404	STABLE			-0.11431	STABLE
0.244083	STABLE			4.66763	STABLE
0.243708	STABLE			3.91609	STABLE
0.243517	STABLE			-0.03799	STABLE
0.243275	STABLE			0.990084	STABLE
0.242483	STABLE			-0.15471	STABLE
0.242123	STABLE			0.283834	STABLE
0.241819	STABLE			0.278068	STABLE
0.241528	STABLE			-0.7247	STABLE
0.241445	STABLE			-0.18276	STABLE
0.24143	STABLE			0.13977	STABLE
0.241412	STABLE			-0.14011	STABLE
0.241233	STABLE			-0.08728	STABLE
0.240329	STABLE			0.188146	STABLE
0.240301	STABLE			-0.11435	STABLE
0.240299	STABLE			1.68337	STABLE
0.240042	STABLE			-0.244	STABLE
0.239878	STABLE			0.173505	STABLE
0.239813	STABLE			-0.62408	STABLE
0.239805	STABLE			-0.09726	STABLE
0.239569	STABLE			-2.04e-06	STABLE
0.238216	STABLE			-0.14053	STABLE
0.238108	STABLE			-0.38358	STABLE
0.238099	STABLE			-0.64777	STABLE
0.237625	STABLE			-0.09764	STABLE
0.23761	STABLE			-0.53816	STABLE
0.237237	STABLE			1.40507	STABLE
0.237096	STABLE			1.09268	STABLE
0.236533	STABLE			-0.0656	STABLE
0.236242	STABLE			0.163386	STABLE
0.236182	STABLE			0.140015	STABLE
0.234591	STABLE			2.01522	STABLE
0.234408	STABLE			-0.05022	STABLE
0.234043	STABLE			-0.50277	STABLE
0.233503	STABLE			-0.09986	STABLE
0.233445	STABLE			-0.2907	STABLE
0.232595	STABLE			3.62512	STABLE
0.232328	STABLE			0.950806	STABLE
0.232056	STABLE			1.99463	STABLE
0.231958	STABLE			-0.17155	STABLE
0.231672	STABLE			0.243072	STABLE
0.231585	STABLE			-0.09577	STABLE
0.231118	STABLE			0.192447	STABLE
0.231083	STABLE			0.125262	STABLE
0.230834	STABLE			-0.11802	STABLE
0.229959	STABLE			0.039497	STABLE
0.229847	STABLE			-0.123	STABLE
0.229332	STABLE			1.86727	STABLE
0.228613	STABLE			0.67894	STABLE
0.228453	STABLE			-2.93667	STABLE
0.228365	STABLE			-0.07229	STABLE
0.228083	STABLE			0.239344	STABLE
0.227967	STABLE			-0.25709	STABLE
0.227837	STABLE			-0.2495	STABLE
0.227813	STABLE			-0.07131	STABLE
0.226945	STABLE			-0.23371	STABLE
0.226605	STABLE			1.91407	STABLE
0.226598	STABLE			0.19542	STABLE
0.226252	STABLE			-0.14922	STABLE
0.226123	STABLE			0.176995	STABLE
0.225532	STABLE			-0.04947	STABLE
0.224967	STABLE			0.347432	STABLE
0.22465	STABLE			-0.3647	STABLE
0.224569	STABLE			1.58776	STABLE
0.224419	STABLE			-0.04238	STABLE
0.224277	STABLE			-0.58161	STABLE
0.223725	STABLE			-0.05231	STABLE
0.223704	STABLE			-0.23726	STABLE
0.223666	STABLE			0.329624	STABLE
0.223485	STABLE			-0.04317	STABLE
0.222881	STABLE			-0.26096	STABLE
0.222589	STABLE			0.164864	STABLE
0.222366	STABLE			0.518579	STABLE
0.22192	STABLE			2.33153	STABLE
0.221401	STABLE			-0.86598	STABLE
0.221228	STABLE			-2.02887	STABLE
0.221193	STABLE			1.25067	STABLE
0.220947	STABLE			-0.33999	STABLE
0.220416	STABLE			-0.04965	STABLE
0.220119	STABLE			0.080142	STABLE
0.219548	STABLE			0.180392	STABLE
0.219535	STABLE			-0.27794	STABLE
0.21942	STABLE			1.18021	STABLE
0.219313	STABLE			-0.37493	STABLE
0.219261	STABLE			-0.0222	STABLE
0.219081	STABLE			-0.0269	STABLE
0.218702	STABLE			4.39633	STABLE
0.218601	STABLE			0.397752	STABLE
0.218214	STABLE			-0.12251	STABLE
0.218111	STABLE			-0.04292	STABLE
0.216907	STABLE			0.671293	STABLE
0.216497	STABLE			3.85011	STABLE
0.216443	STABLE			0.195427	STABLE
0.215767	STABLE			0.774234	STABLE
0.215725	STABLE			-0.08951	STABLE
0.215435	STABLE			1.76486	STABLE
0.215189	STABLE			0.943106	STABLE
0.215137	STABLE			-0.26547	STABLE
0.21512	STABLE			-0.31589	STABLE
0.215067	STABLE			2.46362	STABLE
0.215017	STABLE			1.96022	STABLE
0.214864	STABLE			0.032403	STABLE
0.21461	STABLE			1.78337	STABLE
0.21413	STABLE			0.392604	STABLE
0.214125	STABLE			0.299999	STABLE
0.213585	STABLE			0.209607	STABLE
0.213477	STABLE			0.255475	STABLE
0.213242	STABLE			0.475934	STABLE
0.212967	STABLE			2.36968	STABLE
0.212774	STABLE			1.98317	STABLE
0.212461	STABLE			-0.39734	STABLE
0.21193	STABLE			0.295946	STABLE
0.211373	STABLE			-0.28396	STABLE
[truncated: 13,263 more rows]

## Sheet: Figure 3e
Figure 3e, left panel: violin plot of H3K36me2 log2FC for compartments that are stable or switch from B to A or A to B				Figure 3e, right panel: violin plot of H3K27me3 log2FC for compartments that are stable or switch from B to A or A to B
values	group			values	group
0.654194	A to B			-0.148194	A to B
0.611845	A to B			-0.279045	A to B
0.032947	A to B			0.915825	A to B
1.00195	A to B			0.438462	A to B
0.321037	A to B			0.0727404	A to B
0.179188	A to B			0.0793045	A to B
-0.216014	A to B			0.104895	A to B
0.989234	A to B			1.06289	A to B
0.876171	A to B			1.06175	A to B
0.208536	A to B			0.241725	A to B
0.541795	A to B			-0.201234	A to B
-0.352734	A to B			0.511513	A to B
0.122912	A to B			0.0274332	A to B
0.276576	A to B			-0.0380596	A to B
0.63938	A to B			0.0871771	A to B
0.0361176	A to B			0.403731	A to B
0.455164	A to B			-0.0793296	A to B
0.753559	A to B			-0.255222	A to B
0.540319	A to B			-0.0535472	A to B
0.346219	A to B			-0.0965733	A to B
0.147307	A to B			0.428767	A to B
0.224631	A to B			0.260439	A to B
0.134132	A to B			0.121734	A to B
0.053959	A to B			-0.0202293	A to B
0.815012	A to B			0.018881	A to B
0.28756	A to B			-0.0912432	A to B
0.926955	A to B			-0.00371032	A to B
0.448921	A to B			0.0907427	A to B
-0.0490097	A to B			0.453139	A to B
0.205394	A to B			0.659224	A to B
0.603401	A to B			0.148205	A to B
0.0781977	A to B			0.319327	A to B
1.08084	A to B			-0.338435	A to B
0.656053	A to B			-0.148743	A to B
0.509674	A to B			0.502293	A to B
0.218121	A to B			0.187578	A to B
1.59994	A to B			0.179239	A to B
0.993203	A to B			-0.211096	A to B
0.84503	A to B			-0.077263	A to B
0.354155	A to B			0.211643	A to B
0.263073	A to B			-0.124703	A to B
0.403473	A to B			0.183707	A to B
0.696564	A to B			-0.130094	A to B
1.01769	A to B			-0.851366	A to B
0.499571	A to B			-0.200648	A to B
0.524888	A to B			-0.00378021	A to B
0.284822	A to B			-0.271302	A to B
0.366051	A to B			-0.121554	A to B
0.83751	A to B			-0.0134477	A to B
1.52588	A to B			-0.0499593	A to B
1.37179	A to B			0.274835	A to B
0.558784	A to B			-0.179586	A to B
-0.247317	A to B			0.282869	A to B
0.576982	A to B			-0.375993	A to B
0.681337	A to B			-0.153675	A to B
0.492801	A to B			0.027631	A to B
0.601152	A to B			0.298279	A to B
0.824035	A to B			0.412205	A to B
0.35445	A to B			0.575999	A to B
0.254078	A to B			0.679693	A to B
0.295537	A to B			0.676455	A to B
0.901548	A to B			0.395813	A to B
0.346753	A to B			0.888355	A to B
0.623182	A to B			-0.98589	A to B
0.217649	A to B			-0.743945	A to B
0.245567	A to B			-0.519446	A to B
0.0201859	A to B			-0.774842	A to B
-0.321381	A to B			-0.675253	A to B
-0.297347	A to B			-0.591194	A to B
-0.267154	A to B			-0.66012	A to B
-0.0780025	A to B			-0.692227	A to B
1.01543	A to B			-0.747605	A to B
1.45317	A to B			-0.86535	A to B
0.898305	A to B			-0.79165	A to B
1.27894	A to B			-0.672933	A to B
1.2408	A to B			-0.76808	A to B
0.0832639	A to B			-0.910656	A to B
0.403356	A to B			-0.807945	A to B
-0.100607	A to B			-0.676357	A to B
-0.245931	A to B			-0.629898	A to B
-0.214406	A to B			-0.420293	A to B
-0.220792	A to B			-0.598147	A to B
0.0258207	A to B			-0.403356	A to B
0.0509839	A to B			-0.375509	A to B
0.0265128	A to B			0.335992	A to B
-0.359996	A to B			0.292553	A to B
-0.179242	A to B			0.251739	A to B
0.105732	A to B			0.0498246	A to B
-0.200279	A to B			0.280326	A to B
-0.210459	A to B			0.370396	A to B
1.24841	A to B			0.656379	A to B
1.01018	A to B			0.729878	A to B
0.673279	A to B			0.0935677	A to B
0.0370686	A to B			0.164786	A to B
0.280692	A to B			0.161229	A to B
-0.0776583	A to B			0.481645	A to B
-0.332961	A to B			0.284867	A to B
-0.335776	A to B			0.303784	A to B
0.565576	A to B			0.113244	A to B
0.977908	A to B			0.0273725	A to B
0.255974	A to B			0.207193	A to B
0.31946	A to B			0.0844911	A to B
0.367668	A to B			-0.0192862	A to B
-0.358283	A to B			0.225757	A to B
-0.0448542	A to B			0.158757	A to B
0.222918	A to B			0.0221195	A to B
0.358332	A to B			0.430756	A to B
0.0861989	A to B			0.0697959	A to B
0.733146	A to B			0.20569	A to B
0.255222	A to B			0.257609	A to B
-0.171161	A to B			0.1802	A to B
-0.261334	A to B			0.126346	A to B
-0.180021	A to B			0.152291	A to B
0.192836	A to B			-0.00640566	A to B
0.0367042	A to B			0.318209	A to B
0.246662	A to B			0.281183	A to B
-0.0966973	A to B			0.145222	A to B
0.272815	A to B			0.0836579	A to B
0.557516	A to B			-0.0725269	A to B
-0.219692	A to B			0.149815	A to B
0.121702	A to B			0.0517715	A to B
0.498618	A to B			0.0305906	A to B
0.883234	A to B			0.0778826	A to B
-0.334001	A to B			0.281842	A to B
0.637615	A to B			0.140539	A to B
0.54394	A to B			-0.0232018	A to B
0.774635	A to B			0.0988285	A to B
0.98194	A to B			0.347169	A to B
0.258093	A to B			0.170151	A to B
0.254125	A to B			0.323967	A to B
0.124423	A to B			0.252166	A to B
-0.0308468	A to B			0.282217	A to B
0.369346	A to B			0.297922	A to B
0.116198	A to B			0.384966	A to B
0.0435503	A to B			0.33969	A to B
0.0621216	A to B			0.107962	A to B
0.789867	A to B			0.0798445	A to B
0.493641	A to B			0.0656877	A to B
0.331433	A to B			-0.124502	A to B
0.0231441	A to B			0.280849	A to B
0.0259054	A to B			0.0707793	A to B
0.423188	A to B			0.0848698	A to B
0.0993897	A to B			0.292017	A to B
0.408712	A to B			-0.074039	A to B
0.370814	A to B			-0.0336035	A to B
0.212423	A to B			0.0151295	A to B
0.719939	A to B			0.33831	A to B
0.601886	A to B			0.433024	A to B
0.185912	A to B			0.212411	A to B
0.986633	A to B			0.187024	A to B
-0.207694	A to B			0.286532	A to B
-0.173719	A to B			0.401857	A to B
0.59309	A to B			-0.306014	A to B
0.273532	A to B			0.209152	A to B
-0.607519	A to B			0.308845	A to B
0.122883	A to B			0.106244	A to B
0.510794	A to B			0.286145	A to B
0.959822	A to B			0.0981351	A to B
0.745577	A to B			-0.0012521	A to B
0.13715	A to B			0.17206	A to B
1.52217	A to B			0.326482	A to B
0.736966	A to B			-0.0931094	A to B
-0.0930707	A to B			0.057172	A to B
0.676282	A to B			0.210271	A to B
-0.00281905	A to B			0.207149	A to B
0.0705976	A to B			0.130503	A to B
0.912537	A to B			-0.128483	A to B
1.29373	A to B			0.0611503	A to B
0.537101	A to B			0.0636676	A to B
1.05611	A to B			-0.0464903	A to B
0.612977	A to B			-0.0838337	A to B
0.640979	A to B			-0.269716	A to B
0.00328632	A to B			0.220347	A to B
0.141264	A to B			0.131495	A to B
-0.0863936	A to B			0.105465	A to B
0.375401	A to B			0.160706	A to B
0.145954	A to B			0.017078	A to B
0.311292	A to B			-0.0567832	A to B
-0.0927352	A to B			0.0308319	A to B
-0.0248541	A to B			-0.0174846	A to B
0.0630951	A to B			0.293426	A to B
0.00341086	A to B			0.143746	A to B
1.28129	A to B			0.0236337	A to B
0.3206	A to B			0.072862	A to B
-0.340531	A to B			0.329149	A to B
0.855764	A to B			-0.024606	A to B
0.287435	A to B			0.0981069	A to B
0.257434	A to B			0.096728	A to B
0.453101	A to B			0.000751764	A to B
0.348166	A to B			-0.240887	A to B
0.548829	A to B			0.0618738	A to B
0.421691	A to B			0.051008	A to B
1.17368	A to B			0.244295	A to B
0.655512	A to B			0.503176	A to B
1.13457	A to B			0.302029	A to B
1.02991	A to B			0.386839	A to B
0.0987213	A to B			0.131934	A to B
0.186226	A to B			0.553512	A to B
1.31296	A to B			-0.243277	A to B
-0.88996	A to B			0.0519478	A to B
0.181369	A to B			0.172479	A to B
-0.655138	A to B			0.421604	A to B
0.291025	A to B			0.222948	A to B
-0.156888	A to B			0.452967	A to B
-0.254869	A to B			0.365112	A to B
0.363124	A to B			-0.0687764	A to B
-0.0828304	A to B			0.110884	A to B
0.224478	A to B			0.120976	A to B
0.66326	A to B			-0.0206398	A to B
0.845114	A to B			0.115477	A to B
0.490503	A to B			0.149523	A to B
-0.248564	A to B			0.112174	A to B
-0.553464	A to B			0.182559	A to B
0.0409718	A to B			0.0680821	A to B
0.254156	A to B			0.309651	A to B
0.567535	A to B			0.143463	A to B
-0.215943	A to B			0.3001	A to B
0.308517	A to B			0.111196	A to B
-0.223516	A to B			0.234319	A to B
-1.11946	A to B			0.241285	A to B
0.018243	A to B			0.187924	A to B
0.0677102	A to B			0.058975	A to B
0.132469	A to B			-0.0369317	A to B
0.126996	A to B			0.0197847	A to B
0.275538	A to B			0.0338676	A to B
0.179133	A to B			0.0930462	A to B
0.0986843	A to B			0.592375	A to B
0.04798	A to B			0.237722	A to B
0.107096	A to B			-0.0190199	A to B
0.291513	A to B			0.131757	A to B
0.52786	A to B			0.0774813	A to B
0.443598	A to B			0.349147	A to B
0.680394	A to B			-0.0190153	A to B
0.104525	A to B			0.176873	A to B
0.890203	A to B			0.0988768	A to B
0.2641	A to B			0.0926813	A to B
0.472688	A to B			0.00396298	A to B
0.449595	A to B			-0.104099	A to B
-0.00097843	A to B			0.0651121	A to B
0.513464	A to B			0.0904036	A to B
0.289106	A to B			0.185245	A to B
0.0335846	A to B			0.202175	A to B
0.563016	A to B			-0.111705	A to B
0.113109	A to B			0.0397712	A to B
-0.058103	A to B			0.362091	A to B
0.0579885	A to B			0.214182	A to B
0.0580219	A to B			-0.226379	A to B
0.458501	A to B			0.23284	A to B
0.283476	A to B			0.197878	A to B
0.792728	A to B			0.146274	A to B
-0.0215792	A to B			0.146812	A to B
0.124825	A to B			0.0611005	A to B
0.170436	A to B			-0.0410804	A to B
-0.187671	A to B			0.725698	A to B
0.0945411	A to B			-0.023941	A to B
0.185795	A to B			-0.0143635	A to B
0.140305	A to B			0.0149719	A to B
0.163185	A to B			-0.0518323	A to B
0.515422	A to B			0.629112	A to B
0.183755	A to B			0.501603	A to B
0.483739	A to B			0.0255589	A to B
0.0925079	A to B			0.259876	A to B
0.235975	A to B			0.116497	A to B
0.417348	A to B			0.0892218	A to B
0.574992	A to B			0.530994	A to B
0.623019	A to B			0.579939	A to B
0.139817	A to B			0.208362	A to B
0.648183	A to B			0.251062	A to B
0.26259	A to B			0.0822554	A to B
1.13084	A to B			0.0305062	A to B
0.702872	A to B			0.621317	A to B
0.178743	A to B			0.539987	A to B
0.174788	A to B			0.654327	A to B
0.227379	A to B			0.11372	A to B
0.367693	A to B			0.0435548	A to B
1.08108	A to B			-0.0516022	A to B
1.40548	A to B			-0.133458	A to B
0.430375	A to B			0.179004	A to B
1.28119	A to B			-0.0801703	A to B
0.144275	A to B			0.363411	A to B
0.453689	A to B			0.0802983	A to B
1.13269	A to B			0.0370983	A to B
1.19685	A to B			-0.431841	A to B
0.200174	A to B			0.546783	A to B
1.01515	A to B			-0.13727	A to B
-0.103867	A to B			0.204628	A to B
0.465039	A to B			-0.0946284	A to B
-0.563589	A to B			0.479213	A to B
0.776268	A to B			-0.183131	A to B
0.265374	A to B			0.120372	A to B
0.381571	A to B			-0.22037	A to B
-0.446971	A to B			0.0623617	A to B
0.834191	A to B			-0.118644	A to B
0.78274	A to B			0.000929272	A to B
-0.354239	A to B			0.335577	A to B
0.0780655	A to B			0.082887	A to B
0.56185	A to B			0.836982	A to B
0.145895	A to B			0.0960598	A to B
0.816977	A to B			0.434058	A to B
1.93382	A to B			-0.566525	A to B
0.393457	A to B			0.00405631	A to B
0.341399	A to B			0.167678	A to B
0.635348	A to B			0.324511	A to B
0.639287	A to B			0.0755427	A to B
-0.165861	A to B			0.0482458	A to B
0.245554	A to B			-0.107742	A to B
0.661372	A to B			0.0912248	A to B
0.172145	A to B			0.125017	A to B
0.394968	A to B			0.0211404	A to B
0.622468	A to B			-0.0150724	A to B
0.356881	A to B			0.391425	A to B
0.312939	A to B			0.395351	A to B
-0.360946	A to B			0.482712	A to B
0.185732	A to B			0.244079	A to B
1.57496	A to B			0.428681	A to B
0.17657	A to B			0.16813	A to B
-0.199574	A to B			-0.00621049	A to B
0.686303	A to B			0.243721	A to B
0.234325	A to B			0.215388	A to B
0.243573	A to B			0.217679	A to B
-0.061624	A to B			0.283335	A to B
0.156977	A to B			0.247782	A to B
0.126377	A to B			0.139009	A to B
0.949327	A to B			-0.135738	B to A
1.06789	B to A			-0.151763	B to A
1.34354	B to A			0.181167	B to A
1.52596	B to A			0.0686008	B to A
1.71725	B to A			0.163519	B to A
1.38404	B to A			-0.0540875	B to A
1.30958	B to A			0.111023	B to A
1.43358	B to A			0.203131	B to A
1.55495	B to A			0.0539562	B to A
1.61345	B to A			-0.118164	B to A
1.27009	B to A			0.174583	B to A
1.48981	B to A			0.133705	B to A
1.77231	B to A			0.177138	B to A
1.68816	B to A			-0.0963422	B to A
1.57038	B to A			0.0161558	B to A
1.41153	B to A			-0.334555	B to A
1.48425	B to A			-0.23879	B to A
1.63802	B to A			0.18496	B to A
1.53825	B to A			-0.0220667	B to A
1.61658	B to A			-0.176878	B to A
1.52356	B to A			0.0588107	B to A
1.70486	B to A			-0.326643	B to A
1.48761	B to A			-0.138033	B to A
1.30546	B to A			-0.00653885	B to A
1.68705	B to A			-0.0283997	B to A
1.71591	B to A			-0.117471	B to A
1.33167	B to A			-0.283209	B to A
1.22823	B to A			-0.166034	B to A
1.17883	B to A			-0.0464849	B to A
1.0479	B to A			-0.12095	B to A
0.570732	B to A			-0.233454	B to A
1.41565	B to A			0.504903	B to A
1.20102	B to A			-0.126077	B to A
1.29717	B to A			-0.108606	B to A
1.40812	B to A			0.0309991	B to A
1.48124	B to A			0.183885	B to A
0.923359	B to A			-0.112096	B to A
1.47986	B to A			-0.310029	B to A
1.54521	B to A			-0.133603	B to A
1.44052	B to A			-0.329017	B to A
1.49132	B to A			-0.27091	B to A
1.29579	B to A			-0.260323	B to A
1.31241	B to A			-0.171391	B to A
1.33967	B to A			-0.280256	B to A
1.36937	B to A			0.0150804	B to A
1.08648	B to A			0.454675	B to A
0.821305	B to A			0.205537	B to A
0.972255	B to A			0.286558	B to A
1.64721	B to A			0.175146	B to A
1.17153	B to A			-0.1369	B to A
1.28109	B to A			-0.0735687	B to A
1.51509	B to A			-0.0224213	B to A
0.903739	B to A			-0.031589	B to A
1.47164	B to A			-0.123299	B to A
1.50755	B to A			-0.24482	B to A
1.38769	B to A			-0.0325734	B to A
1.4976	B to A			-0.10348	B to A
1.49599	B to A			-0.0956994	B to A
1.41396	B to A			-0.111457	B to A
1.37005	B to A			-0.0670293	B to A
1.77825	B to A			-0.14591	B to A
1.61322	B to A			0.100847	B to A
1.50412	B to A			0.0675022	B to A
1.80191	B to A			0.163907	B to A
2.01398	B to A			0.18623	B to A
1.85344	B to A			0.0878538	B to A
1.73457	B to A			-0.00232178	B to A
1.5463	B to A			-0.018811	B to A
1.14143	B to A			-0.106849	B to A
1.3839	B to A			0.969121	B to A
2.2159	B to A			0.426367	B to A
1.43759	B to A			0.231131	B to A
1.72455	B to A			0.0136289	B to A
1.61751	B to A			0.658912	B to A
2.14657	B to A			0.48907	B to A
1.63985	B to A			0.752731	B to A
1.68066	B to A			0.441341	B to A
2.05037	B to A			0.791462	B to A
1.86673	B to A			-0.229238	B to A
0.826851	B to A			-0.0374934	B to A
1.58113	B to A			-0.0780025	B to A
1.16084	B to A			0.0812776	B to A
1.48709	B to A			0.0455198	B to A
1.21763	B to A			-0.0926493	B to A
0.712718	B to A			-0.0566669	B to A
1.28118	B to A			0.0356974	B to A
1.12501	B to A			-0.295405	B to A
1.25541	B to A			0.440319	B to A
1.49563	B to A			-0.272874	B to A
1.23012	B to A			-0.800935	B to A
1.43675	B to A			-0.92863	B to A
1.65386	B to A			-0.898561	B to A
1.12173	B to A			-1.00305	B to A
1.50921	B to A			-1.03562	B to A
1.20196	B to A			-1.08956	B to A
1.29546	B to A			-0.815575	B to A
1.45994	B to A			-0.049828	B to A
1.67922	B to A			-0.209782	B to A
1.57631	B to A			0.326711	B to A
1.7717	B to A			-0.237085	B to A
1.02362	B to A			0.212636	B to A
1.57286	B to A			0.20474	B to A
1.90621	B to A			-0.62543	B to A
1.37654	B to A			0.221197	B to A
1.49111	B to A			0.179657	B to A
1.12306	B to A			0.211936	B to A
1.07126	B to A			-0.0308323	B to A
1.18433	B to A			-0.162433	B to A
0.99552	B to A			-0.121527	B to A
1.03586	B to A			0.377921	B to A
0.854149	B to A			0.217432	B to A
1.45768	B to A			0.192531	B to A
0.998038	B to A			-0.325451	B to A
0.625781	B to A			-0.0179437	B to A
1.30439	B to A			-0.0600196	B to A
1.20024	B to A			-0.117536	B to A
1.45943	B to A			0.733659	B to A
1.69825	B to A			0.129259	B to A
1.61177	B to A			-0.0617244	B to A
1.40365	B to A			-0.318228	B to A
1.48099	B to A			-0.208508	B to A
0.632041	B to A			0.122259	B to A
1.73656	B to A			-0.141113	B to A
1.50064	B to A			-0.0286278	B to A
1.72353	B to A			-0.0422379	B to A
1.70193	B to A			0.00769655	B to A
1.58571	B to A			0.0159762	B to A
1.65806	B to A			0.0947597	B to A
1.42116	B to A			-0.121802	B to A
1.31338	B to A			-0.0676111	B to A
1.23616	B to A			0.0594844	B to A
1.1183	B to A			-0.27409	B to A
1.37121	B to A			-0.356817	B to A
0.995608	B to A			-0.116804	B to A
1.46443	B to A			-0.219667	B to A
1.50546	B to A			-0.172789	B to A
1.52776	B to A			-0.140107	B to A
1.18242	B to A			0.157943	B to A
0.83806	B to A			0.294901	B to A
1.41715	B to A			0.0914486	B to A
1.73542	B to A			-0.0637606	B to A
1.55349	B to A			-0.245039	B to A
1.45878	B to A			-0.474421	B to A
1.87821	B to A			-0.178521	B to A
1.36039	B to A			-0.397807	B to A
1.44422	B to A			0.0749342	B to A
0.791576	B to A			-0.142839	B to A
1.46385	B to A			-0.213261	B to A
0.970677	B to A			-0.198833	B to A
1.17131	B to A			-0.122754	B to A
0.789162	B to A			-0.203122	B to A
1.69003	B to A			-0.0945746	B to A
1.35557	B to A			0.140805	B to A
1.49514	B to A			-0.232331	B to A
1.64494	B to A			0.00549599	B to A
1.57041	B to A			-0.0949186	B to A
1.43435	B to A			-0.202457	B to A
1.4258	B to A			0.0834065	B to A
1.56163	B to A			-0.222821	B to A
1.54597	B to A			-0.194784	B to A
1.27305	B to A			-0.133163	B to A
1.43812	B to A			-0.191473	B to A
1.1929	B to A			-0.109769	B to A
1.48399	B to A			-0.312152	B to A
1.16657	B to A			-0.356805	B to A
1.31454	B to A			-0.245739	B to A
1.41319	B to A			0.123616	B to A
0.870011	B to A			0.37898	B to A
0.632557	B to A			-0.136071	B to A
0.579296	B to A			-0.0556679	B to A
1.53105	B to A			-0.26451	B to A
1.54309	B to A			0.116148	B to A
0.828525	B to A			-0.0170457	B to A
0.950949	B to A			0.787947	B to A
0.610612	B to A			-0.0679556	B to A
1.36027	B to A			-0.142819	B to A
1.71882	B to A			-0.0925367	B to A
1.63043	B to A			-0.301337	B to A
2.05063	B to A			-0.152346	B to A
1.63864	B to A			-0.14729	B to A
1.70002	B to A			-0.381086	B to A
1.68589	B to A			-0.250636	B to A
1.2258	B to A			0.137598	B to A
1.66432	B to A			-0.0803693	B to A
1.39101	B to A			-0.233588	B to A
1.29958	B to A			-0.388449	B to A
1.70396	B to A			-0.171369	B to A
1.41476	B to A			-0.199705	B to A
1.40275	B to A			-0.295452	B to A
1.43959	B to A			-0.0424286	B to A
1.80259	B to A			-0.0979734	B to A
1.54475	B to A			-0.190736	B to A
1.47665	B to A			-0.204445	B to A
1.56562	B to A			-0.140074	B to A
1.73509	B to A			0.235704	B to A
1.92513	B to A			0.224383	B to A
1.55587	B to A			-0.268049	B to A
1.74613	B to A			1.00957	B to A
0.687442	B to A			-0.129629	B to A
1.20038	B to A			-0.469889	B to A
1.2635	B to A			0.0203016	B to A
0.768585	B to A			-0.00684048	B to A
1.34545	B to A			0.0453942	B to A
1.34508	B to A			-0.0367521	B to A
1.01889	B to A			-0.165225	B to A
1.441	B to A			-0.0797609	B to A
1.28171	B to A			-0.0727337	B to A
0.863741	B to A			-0.129484	B to A
1.38451	B to A			-0.197503	B to A
1.47967	B to A			-0.216245	B to A
1.43906	B to A			-0.0504294	B to A
1.52556	B to A			0.0262227	B to A
1.63145	B to A			-0.1169	B to A
1.48192	B to A			-0.425417	B to A
1.64318	B to A			-0.138076	B to A
1.25479	B to A			-0.111096	B to A
1.42456	B to A			0.116459	B to A
1.17393	B to A			-0.0396504	B to A
1.41632	B to A			0.191843	B to A
1.0376	B to A			-0.0639832	B to A
1.48405	B to A			-0.452445	B to A
1.27238	B to A			-0.804612	B to A
1.18134	B to A			-0.693233	B to A
1.06224	B to A			-0.754332	B to A
1.10325	B to A			-0.571157	B to A
0.475045	B to A			-0.584963	B to A
1.41406	B to A			-0.532928	B to A
1.08101	B to A			-0.468985	B to A
0.808247	B to A			-0.522446	B to A
0.935163	B to A			0.281399	B to A
1.90807	B to A			0.20565	B to A
1.58415	B to A			-0.0294199	B to A
1.34443	B to A			-0.13603	B to A
1.51231	B to A			-0.287132	B to A
1.75366	B to A			-0.0370568	B to A
1.42642	B to A			-0.167613	B to A
1.78226	B to A			-0.29708	B to A
1.31968	B to A			-0.0927975	B to A
1.51188	B to A			-0.132853	B to A
1.60816	B to A			-0.0888199	B to A
1.60678	B to A			0.219502	B to A
1.42192	B to A			0.0977972	B to A
1.6741	B to A			-0.233137	B to A
1.33697	B to A			-0.16158	B to A
1.33981	B to A			0.146921	B to A
1.44239	B to A			0.21855	B to A
1.84749	B to A			0.133267	B to A
1.65381	B to A			-0.136324	B to A
1.66	B to A			0.264204	B to A
1.59222	B to A			-0.129049	B to A
1.52345	B to A			0.0368225	B to A
1.47608	B to A			-0.369321	B to A
1.3118	B to A			-0.46105	B to A
1.36391	B to A			-0.0735248	B to A
1.34128	B to A			0.577645	B to A
1.49619	B to A			-0.115648	B to A
1.51699	B to A			-0.0451697	B to A
1.4759	B to A			-0.145761	B to A
1.43096	B to A			-0.211395	B to A
1.04649	B to A			0.179942	B to A
1.83394	B to A			-0.230205	B to A
1.7431	B to A			0.122215	B to A
1.42141	B to A			-0.290149	B to A
1.35404	B to A			-0.199842	B to A
1.35328	B to A			-0.185681	B to A
1.24768	B to A			0.164464	B to A
1.43148	B to A			0.317778	B to A
1.40118	B to A			0.041188	B to A
1.59012	B to A			0.0349926	B to A
1.09178	B to A			0.00754642	B to A
1.62191	B to A			-0.190058	B to A
1.57415	B to A			0.00206141	B to A
1.70993	B to A			-0.179498	B to A
1.44018	B to A			-0.0882346	B to A
1.42	B to A			-0.346829	B to A
1.55269	B to A			-0.218111	B to A
1.56294	B to A			-0.0199569	B to A
1.53948	B to A			0.157253	B to A
1.58088	B to A			0.230396	B to A
1.84143	B to A			-0.00839633	B to A
1.5627	B to A			-0.125726	B to A
1.47078	B to A			-0.0532773	B to A
1.25331	B to A			0.204033	B to A
1.75991	B to A			0.366557	B to A
1.93873	B to A			0.194229	B to A
1.55003	B to A			0.252704	B to A
1.83722	B to A			0.13175	B to A
0.987616	B to A			-0.0767637	B to A
1.29111	B to A			-0.228854	B to A
1.17035	B to A			-0.306707	B to A
1.84578	B to A			0.306955	B to A
1.73493	B to A			-0.17635	B to A
1.50838	B to A			-0.0966868	B to A
1.49675	B to A			-0.10426	B to A
1.43281	B to A			-0.0720239	B to A
1.68047	B to A			-0.208365	B to A
1.49817	B to A			-0.174392	B to A
1.2408	B to A			-0.593776	B to A
1.09842	B to A			-0.0950964	B to A
1.10427	B to A			0.0843949	B to A
1.25085	B to A			0.121889	B to A
1.53948	B to A			-0.379211	B to A
1.30602	B to A			-0.154843	B to A
1.18677	B to A			-0.0810378	B to A
1.32154	B to A			-0.0679675	B to A
1.44057	B to A			-0.19296	B to A
1.48671	B to A			-0.0085423	B to A
1.66276	B to A			-0.185753	B to A
1.22566	B to A			0.208152	B to A
1.54554	B to A			-0.391596	B to A
1.52725	B to A			-0.262589	B to A
1.80797	B to A			-0.232214	B to A
1.38078	B to A			0.172837	B to A
1.96529	B to A			0.126556	B to A
1.19663	B to A			-0.0186572	B to A
1.47587	B to A			-0.241498	B to A
1.67353	B to A			-0.0370343	B to A
1.42178	B to A			0.445749	B to A
1.47531	B to A			0.0671495	B to A
0.820121	B to A			0.363179	B to A
1.64666	B to A			0.142554	B to A
1.4132	B to A			0.0788758	B to A
1.04863	B to A			-0.269155	B to A
1.16872	B to A			-0.198898	B to A
1.30644	B to A			-0.378757	B to A
1.3378	B to A			-0.263495	B to A
1.36257	B to A			-0.27722	B to A
1.38422	B to A			0.313923	B to A
1.62703	B to A			0.00317949	B to A
1.28951	B to A			0.141998	B to A
1.74627	B to A			0.00658822	B to A
1.42701	B to A			-0.322085	B to A
1.36751	B to A			-0.194297	B to A
1.60166	B to A			0.236102	B to A
1.53308	B to A			-0.0839077	B to A
1.76321	B to A			-0.12744	B to A
1.69082	B to A			-0.392919	B to A
1.97817	B to A			-0.129956	B to A
1.23282	B to A			-0.186211	B to A
1.51287	B to A			-0.104944	B to A
1.56004	B to A			-0.156411	B to A
1.40298	B to A			0.0484943	B to A
1.39228	B to A			0.204052	B to A
1.71712	B to A			-0.186995	B to A
1.53564	B to A			-0.160997	B to A
1.50237	B to A			-0.113633	B to A
1.42871	B to A			-0.108666	B to A
1.53338	B to A			-0.229556	B to A
1.67906	B to A			-0.280643	B to A
1.42981	B to A			-0.19974	B to A
1.5561	B to A			-0.309004	B to A
1.19075	B to A			-0.0209645	B to A
1.50538	B to A			-0.179883	B to A
1.37343	B to A			-0.175692	B to A
1.31802	B to A			-0.176323	B to A
1.37402	B to A			-0.00377669	B to A
1.48613	B to A			0.111271	B to A
1.36308	B to A			-0.00116206	B to A
1.68147	B to A			-0.613855	B to A
1.7256	B to A			-0.352255	B to A
1.64753	B to A			-0.352241	B to A
1.53727	B to A			0.183745	B to A
1.43924	B to A			-0.283112	B to A
1.84102	B to A			-0.424832	B to A
1.37175	B to A			-0.452572	B to A
1.38363	B to A			-0.236818	B to A
1.24654	B to A			-0.104647	B to A
1.57666	B to A			-0.0615782	B to A
1.43579	B to A			-0.136241	B to A
1.42859	B to A			-0.184668	B to A
1.34528	B to A			0.0132714	B to A
1.28487	B to A			-0.12232	B to A
1.19734	B to A			0.0724659	B to A
1.19946	B to A			0.2949	B to A
1.3109	B to A			-0.195337	B to A
1.37143	B to A			-0.188469	B to A
1.6081	B to A			-0.0641303	B to A
1.71621	B to A			-0.369234	B to A
1.61043	B to A			-0.296333	B to A
1.6348	B to A			-0.379956	B to A
1.8582	B to A			-0.0623183	B to A
1.80318	B to A			-0.0444854	B to A
1.68242	B to A			-0.0301118	B to A
1.70123	B to A			-0.0925661	B to A
1.82061	B to A			0.122008	B to A
1.7963	B to A			-0.00544985	B to A
1.42482	B to A			0.189729	B to A
1.33518	B to A			-0.0685881	B to A
1.32864	B to A			-0.040827	B to A
1.4752	B to A			-0.065808	B to A
0.556721	B to A			-0.0733883	B to A
1.48634	B to A			0.0218358	B to A
1.58748	B to A			-0.223648	B to A
1.01424	B to A			-0.119331	B to A
1.90928	B to A			0.116229	B to A
1.6916	B to A			0.296393	B to A
1.81121	B to A			-0.111546	B to A
1.62136	B to A			-0.161739	B to A
1.72262	B to A			-0.284899	B to A
1.52877	B to A			-0.0688075	B to A
1.52608	B to A			0.390653	B to A
1.72083	B to A			0.0573719	B to A
1.52811	B to A			-0.0465678	B to A
1.37164	B to A			0.579079	B to A
1.77164	B to A			0.181275	B to A
1.939	B to A			-0.170774	B to A
1.55071	B to A			-0.240248	B to A
1.4357	B to A			-0.145149	B to A
1.83844	B to A			0.0913736	B to A
1.8367	B to A			0.239557	B to A
1.65	B to A			-0.212221	B to A
1.22469	B to A			0.492024	B to A
1.99541	B to A			0.148302	B to A
1.87579	B to A			-0.253429	B to A
1.45387	B to A			-0.391376	B to A
1.7143	B to A			-0.139548	B to A
2.08273	B to A			0.100701	B to A
1.97713	B to A			0.370368	B to A
2.09027	B to A			0.102285	B to A
1.8683	B to A			0.221063	B to A
1.93934	B to A			0.109849	B to A
1.31958	B to A			0.0165329	B to A
1.91042	B to A			0.33061	B to A
2.10397	B to A			-0.0377142	B to A
1.57897	B to A			0.0545907	B to A
1.69571	B to A			0.389304	B to A
1.57388	B to A			0.124165	B to A
1.57045	B to A			0.265224	B to A
1.77616	B to A			0.0827259	B to A
1.65844	B to A			-0.0845614	B to A
1.30761	B to A			-0.00340258	B to A
1.43138	B to A			-0.222179	B to A
1.43521	B to A			-0.292126	B to A
1.49957	B to A			0.138815	B to A
1.41147	B to A			-0.0532308	B to A
0.650047	B to A			0.3652	B to A
1.79348	B to A			0.431936	B to A
2.03483	B to A			0.506214	B to A
1.91202	B to A			0.0879283	B to A
1.74234	B to A			0.417599	B to A
1.89747	B to A			-0.243572	B to A
1.46194	B to A			-0.0519032	B to A
1.73079	B to A			-0.584198	B to A
1.38073	B to A			-0.228615	B to A
1.43112	B to A			0.295487	B to A
1.96424	B to A			0.213703	B to A
1.27937	B to A			-0.266414	B to A
1.58048	B to A			0.0800369	B to A
1.831	B to A			0.12393	B to A
1.90935	B to A			0.106481	B to A
1.78975	B to A			0.355742	B to A
1.18682	B to A			0.0654964	B to A
1.96499	B to A			-0.189277	B to A
1.18573	B to A			-0.120146	B to A
1.55852	B to A			-0.2824	B to A
1.52387	B to A			-0.269964	B to A
1.57696	B to A			-0.0518329	B to A
1.59184	B to A			-0.0238213	B to A
1.66287	B to A			-0.193544	B to A
1.53656	B to A			0.0708386	B to A
1.55864	B to A			-0.00405441	B to A
1.58894	B to A			0.0688715	B to A
1.52922	B to A			-0.143115	B to A
1.47423	B to A			0.174225	B to A
1.69473	B to A			0.0887389	B to A
1.49214	B to A			-0.170494	B to A
1.33272	B to A			0.0678693	B to A
1.36219	B to A			0.238103	B to A
1.45813	B to A			0.19261	B to A
1.71116	B to A			0.222087	B to A
0.851477	B to A			0.0135148	B to A
1.66259	B to A			0.305352	B to A
1.60328	B to A			-0.141643	B to A
1.60319	B to A			0.0645935	B to A
1.53043	B to A			-0.144686	B to A
1.47755	B to A			-0.28176	B to A
1.39548	B to A			0.130663	B to A
1.73127	B to A			0.129164	B to A
1.78458	B to A			-0.0698214	B to A
1.71859	B to A			0.0020081	B to A
1.27167	B to A			0.0147377	B to A
1.66258	B to A			-0.522733	B to A
1.57769	B to A			-0.0382237	B to A
1.74253	B to A			0.238623	B to A
1.90654	B to A			0.153815	B to A
1.68838	B to A			-0.00324264	B to A
1.63718	B to A			0.0617991	B to A
1.61844	B to A			-0.135752	B to A
1.31746	B to A			-0.0185093	B to A
1.74088	B to A			0.0143983	B to A
1.44107	B to A			-0.155861	B to A
1.5765	B to A			0.142205	B to A
0.916652	B to A			-0.0266439	STABLE
1.51605	STABLE			-0.0716497	STABLE
0.294632	STABLE			-0.35552	STABLE
0.820457	STABLE			-0.0352775	STABLE
0.694247	STABLE			-0.149873	STABLE
0.45221	STABLE			-0.143573	STABLE
1.29716	STABLE			0.16498	STABLE
0.0386871	STABLE			0.103139	STABLE
1.1703	STABLE			-0.147757	STABLE
0.910977	STABLE			0.0145519	STABLE
1.3392	STABLE			0.133041	STABLE
1.55729	STABLE			-0.0474385	STABLE
0.283447	STABLE			-0.113608	STABLE
1.12711	STABLE			-0.0268357	STABLE
1.25454	STABLE			-0.198309	STABLE
1.26767	STABLE			-0.0902193	STABLE
0.49628	STABLE			-0.169076	STABLE
1.14218	STABLE			-0.117442	STABLE
0.78406	STABLE			-0.111889	STABLE
1.36927	STABLE			-0.131916	STABLE
0.559461	STABLE			0.286812	STABLE
0.941831	STABLE			-0.187148	STABLE
0.899861	STABLE			-0.20249	STABLE
1.22485	STABLE			-0.192474	STABLE
0.479257	STABLE			-0.0197404	STABLE
1.31338	STABLE			0.0487993	STABLE
-0.360801	STABLE			0.0196441	STABLE
1.1585	STABLE			-0.108934	STABLE
0.677432	STABLE			0.565227	STABLE
0.366845	STABLE			1.02999	STABLE
0.464056	STABLE			0.940304	STABLE
0.225189	STABLE			0.642368	STABLE
-0.111841	STABLE			1.18615	STABLE
0.0760114	STABLE			0.0936212	STABLE
1.44384	STABLE			-0.245641	STABLE
1.32305	STABLE			-0.194936	STABLE
1.47364	STABLE			-0.102648	STABLE
0.443592	STABLE			-0.322661	STABLE
1.41463	STABLE			-0.268107	STABLE
0.729705	STABLE			-0.163156	STABLE
1.39171	STABLE			0.272977	STABLE
-0.133413	STABLE			-0.0532566	STABLE
0.919242	STABLE			-0.220953	STABLE
1.35374	STABLE			-0.0534813	STABLE
1.46773	STABLE			0.214675	STABLE
0.888213	STABLE			0.30173	STABLE
1.85183	STABLE			0.454265	STABLE
1.74071	STABLE			0.13959	STABLE
1.5792	STABLE			0.188134	STABLE
0.408441	STABLE			0.15304	STABLE
1.29227	STABLE			0.0768104	STABLE
0.192685	STABLE			-0.0813271	STABLE
0.789103	STABLE			-0.211281	STABLE
1.41158	STABLE			-0.37978	STABLE
1.09267	STABLE			0.0928312	STABLE
1.63797	STABLE			0.167975	STABLE
1.55149	STABLE			-0.05419	STABLE
0.934709	STABLE			0.00152952	STABLE
1.15856	STABLE			0.0925259	STABLE
1.39056	STABLE			0.112276	STABLE
0.235989	STABLE			-0.173227	STABLE
1.35518	STABLE			-0.0477441	STABLE
0.78708	STABLE			0.0502379	STABLE
1.70984	STABLE			0.077357	STABLE
1.33618	STABLE			0.13175	STABLE
1.49289	STABLE			0.10059	STABLE
1.41732	STABLE			-0.12562	STABLE
1.49625	STABLE			-0.134161	STABLE
0.868749	STABLE			0.336823	STABLE
0.413975	STABLE			0.205619	STABLE
1.51221	STABLE			-0.305594	STABLE
1.26813	STABLE			-0.102673	STABLE
0.766986	STABLE			-0.0917729	STABLE
1.56148	STABLE			0.0085041	STABLE
1.55731	STABLE			0.0340863	STABLE
1.50937	STABLE			-0.0696903	STABLE
1.4853	STABLE			-0.213912	STABLE
1.46384	STABLE			-0.0168005	STABLE
0.505569	STABLE			0.0353034	STABLE
1.58762	STABLE			0.484632	STABLE
1.56002	STABLE			0.225693	STABLE
1.15844	STABLE			-0.251839	STABLE
0.82671	STABLE			-0.161535	STABLE
1.28435	STABLE			-0.0555678	STABLE
0.270608	STABLE			-0.295834	STABLE
0.932515	STABLE			-0.0870197	STABLE
0.80256	STABLE			0.117003	STABLE
1.14884	STABLE			0.0790716	STABLE
1.01792	STABLE			0.219812	STABLE
1.20262	STABLE			-0.0855241	STABLE
0.625612	STABLE			0.0361856	STABLE
1.11785	STABLE			-0.00213891	STABLE
0.362443	STABLE			0.0986291	STABLE
1.80632	STABLE			-0.0757675	STABLE
1.59348	STABLE			-0.0945399	STABLE
1.51987	STABLE			-0.0417529	STABLE
1.01273	STABLE			0.0192246	STABLE
1.33582	STABLE			-0.195588	STABLE
0.773035	STABLE			-0.0247797	STABLE
0.189478	STABLE			0.325501	STABLE
-0.0795562	STABLE			0.242797	STABLE
-0.107419	STABLE			0.0880862	STABLE
0.801168	STABLE			0.130321	STABLE
1.03935	STABLE			-0.131042	STABLE
0.888778	STABLE			0.214577	STABLE
-0.231809	STABLE			-0.257458	STABLE
1.39344	STABLE			0.13793	STABLE
0.39082	STABLE			0.0165123	STABLE
1.61999	STABLE			-0.192603	STABLE
0.558642	STABLE			0.0358887	STABLE
1.76743	STABLE			0.0495648	STABLE
1.48918	STABLE			-0.31596	STABLE
1.55914	STABLE			-0.114888	STABLE
0.582775	STABLE			0.122488	STABLE
1.54081	STABLE			-0.165124	STABLE
0.659434	STABLE			1.19406	STABLE
0.65501	STABLE			1.48818	STABLE
0.230368	STABLE			1.13082	STABLE
0.629018	STABLE			0.232246	STABLE
0.918872	STABLE			-0.650883	STABLE
1.55123	STABLE			-0.128005	STABLE
0.501307	STABLE			0.794273	STABLE
0.810647	STABLE			0.613213	STABLE
0.544293	STABLE			0.855408	STABLE
0.764383	STABLE			0.631281	STABLE
0.978168	STABLE			1.0656	STABLE
0.887013	STABLE			0.7771	STABLE
0.584342	STABLE			1.11607	STABLE
0.759837	STABLE			-0.0266046	STABLE
0.390541	STABLE			-0.324361	STABLE
1.05074	STABLE			-0.113629	STABLE
1.45268	STABLE			-0.0230034	STABLE
1.46593	STABLE			-0.102197	STABLE
0.683968	STABLE			0.238034	STABLE
0.977346	STABLE			-0.299883	STABLE
1.00323	STABLE			-0.0984804	STABLE
1.30445	STABLE			-0.184256	STABLE
0.707423	STABLE			0.144183	STABLE
1.3695	STABLE			-0.468665	STABLE
1.51616	STABLE			-0.377326	STABLE
1.26471	STABLE			0.217636	STABLE
0.283203	STABLE			-0.113618	STABLE
1.65417	STABLE			0.0116922	STABLE
1.44706	STABLE			-0.1817	STABLE
0.767377	STABLE			-0.0653921	STABLE
1.53909	STABLE			-0.188903	STABLE
1.18262	STABLE			-0.233843	STABLE
1.32614	STABLE			-0.16006	STABLE
0.66358	STABLE			-0.354527	STABLE
1.80448	STABLE			-0.180345	STABLE
0.878064	STABLE			-0.230464	STABLE
1.44968	STABLE			-0.00200774	STABLE
0.72432	STABLE			0.172312	STABLE
1.55103	STABLE			0.00278265	STABLE
0.905366	STABLE			1.01485	STABLE
0.6315	STABLE			-0.0633625	STABLE
0.575755	STABLE			-0.0706296	STABLE
1.59302	STABLE			0.201773	STABLE
0.689696	STABLE			-0.324742	STABLE
1.12741	STABLE			-0.140496	STABLE
1.14494	STABLE			-0.160858	STABLE
1.63816	STABLE			0.0146639	STABLE
0.969214	STABLE			0.845218	STABLE
0.224488	STABLE			0.0964545	STABLE
0.141514	STABLE			-0.415992	STABLE
0.762524	STABLE			-0.0832436	STABLE
0.391298	STABLE			0.78644	STABLE
0.35087	STABLE			1.12177	STABLE
0.379118	STABLE			0.813815	STABLE
0.916168	STABLE			-0.0357212	STABLE
1.09693	STABLE			0.205537	STABLE
0.972255	STABLE			0.42634	STABLE
2.0664	STABLE			0.325647	STABLE
0.614041	STABLE			-0.159328	STABLE
1.2725	STABLE			-0.0814846	STABLE
1.43799	STABLE			0.0698928	STABLE
1.26015	STABLE			-0.159419	STABLE
1.30659	STABLE			0.067074	STABLE
1.60509	STABLE			-0.0675175	STABLE
1.78343	STABLE			-0.173216	STABLE
1.69235	STABLE			-0.147557	STABLE
1.61157	STABLE			-0.287856	STABLE
1.48664	STABLE			0.237247	STABLE
-0.120253	STABLE			0.292581	STABLE
-0.187589	STABLE			-0.0272536	STABLE
0.4259	STABLE			-0.33432	STABLE
1.55766	STABLE			-0.142684	STABLE
1.62819	STABLE			-0.034294	STABLE
1.72189	STABLE			-0.171067	STABLE
0.792365	STABLE			-0.053935	STABLE
1.41369	STABLE			0.222492	STABLE
1.77113	STABLE			-0.00133069	STABLE
1.61977	STABLE			-0.020087	STABLE
1.73439	STABLE			-0.106492	STABLE
1.72416	STABLE			-0.0698956	STABLE
1.69122	STABLE			0.0652685	STABLE
0.865638	STABLE			-0.172164	STABLE
1.58653	STABLE			-0.271861	STABLE
1.27827	STABLE			0.221529	STABLE
0.194222	STABLE			-0.11109	STABLE
1.35467	STABLE			-0.16353	STABLE
0.844741	STABLE			-0.0384961	STABLE
1.4845	STABLE			0.0243275	STABLE
1.3478	STABLE			0.365871	STABLE
2.02046	STABLE			0.0356193	STABLE
1.21363	STABLE			-0.307289	STABLE
1.39041	STABLE			-0.0557337	STABLE
0.982981	STABLE			0.023833	STABLE
0.260216	STABLE			-0.0719099	STABLE
0.800108	STABLE			0.176222	STABLE
1.56268	STABLE			-0.0624231	STABLE
0.968144	STABLE			0.781717	STABLE
0.518855	STABLE			0.620632	STABLE
1.89295	STABLE			0.875113	STABLE
1.92321	STABLE			0.751441	STABLE
1.85806	STABLE			0.601567	STABLE
0.620808	STABLE			0.392647	STABLE
1.93151	STABLE			0.356558	STABLE
1.1568	STABLE			0.172467	STABLE
1.91389	STABLE			0.768353	STABLE
0.312061	STABLE			0.527381	STABLE
1.8584	STABLE			-0.0765229	STABLE
0.801471	STABLE			-0.15032	STABLE
1.27229	STABLE			0.367392	STABLE
0.61064	STABLE			0.76184	STABLE
0.871281	STABLE			0.825971	STABLE
0.605629	STABLE			0.152802	STABLE
1.98562	STABLE			0.0791586	STABLE
1.20199	STABLE			0.0916844	STABLE
1.19896	STABLE			-0.147544	STABLE
1.10663	STABLE			-0.0421354	STABLE
0.46048	STABLE			0.00534775	STABLE
1.33433	STABLE			0.332483	STABLE
0.82771	STABLE			-0.0618431	STABLE
0.588342	STABLE			0.103611	STABLE
1.15658	STABLE			0.0387559	STABLE
0.923569	STABLE			0.197247	STABLE
1.29836	STABLE			0.106807	STABLE
1.17892	STABLE			0.327811	STABLE
1.1619	STABLE			0.0328684	STABLE
0.502996	STABLE			-0.084694	STABLE
1.18055	STABLE			-0.293991	STABLE
0.404767	STABLE			-0.296306	STABLE
1.11757	STABLE			0.0426706	STABLE
0.334984	STABLE			0.457417	STABLE
0.524808	STABLE			0.338692	STABLE
-0.00168441	STABLE			1.12402	STABLE
-0.559335	STABLE			0.703641	STABLE
-0.191753	STABLE			0.444137	STABLE
1.9164	STABLE			1.19996	STABLE
-0.355414	STABLE			1.2888	STABLE
-0.154034	STABLE			1.19635	STABLE
-0.265838	STABLE			0.851151	STABLE
-0.0813311	STABLE			0.755642	STABLE
0.488839	STABLE			0.411678	STABLE
0.30235	STABLE			0.876221	STABLE
0.395205	STABLE			0.261638	STABLE
1.74526	STABLE			0.468387	STABLE
0.590745	STABLE			0.577764	STABLE
1.7498	STABLE			1.33711	STABLE
0.671272	STABLE			0.642339	STABLE
0.817092	STABLE			0.510278	STABLE
1.87833	STABLE			0.686274	STABLE
1.1197	STABLE			0.69488	STABLE
0.46605	STABLE			1.43534	STABLE
0.980939	STABLE			0.718569	STABLE
-0.205153	STABLE			0.0447769	STABLE
2.0204	STABLE			0.545122	STABLE
1.18092	STABLE			0.553418	STABLE
2.07176	STABLE			0.475145	STABLE
1.19207	STABLE			0.386384	STABLE
2.05283	STABLE			0.464214	STABLE
0.994147	STABLE			0.807901	STABLE
1.11231	STABLE			0.635256	STABLE
1.31974	STABLE			0.597919	STABLE
0.766218	STABLE			0.224706	STABLE
1.94677	STABLE			0.626619	STABLE
0.658855	STABLE			0.289327	STABLE
1.26625	STABLE			0.239399	STABLE
0.678072	STABLE			0.0931924	STABLE
1.70212	STABLE			0.217306	STABLE
0.774352	STABLE			0.344585	STABLE
0.287786	STABLE			0.415037	STABLE
0.195584	STABLE			0.51973	STABLE
1.54301	STABLE			1.14092	STABLE
1.19932	STABLE			0.389002	STABLE
1.28175	STABLE			0.319132	STABLE
0.829388	STABLE			0.390775	STABLE
1.67617	STABLE			0.162828	STABLE
1.09279	STABLE			0.368231	STABLE
1.83949	STABLE			0.421543	STABLE
0.620674	STABLE			0.112725	STABLE
1.96188	STABLE			0.192615	STABLE
1.41614	STABLE			0.0581846	STABLE
1.87089	STABLE			0.147927	STABLE
1.61454	STABLE			0.178269	STABLE
1.50023	STABLE			0.628049	STABLE
1.74122	STABLE			0.477959	STABLE
1.05121	STABLE			1.60795	STABLE
0.940155	STABLE			0.671917	STABLE
0.92337	STABLE			0.14143	STABLE
1.65216	STABLE			0.175928	STABLE
0.817637	STABLE			0.367273	STABLE
1.73735	STABLE			0.550373	STABLE
1.37731	STABLE			0.218845	STABLE
0.496885	STABLE			0.226002	STABLE
1.62672	STABLE			0.152921	STABLE
0.743789	STABLE			0.257093	STABLE
1.74351	STABLE			0.481544	STABLE
0.776969	STABLE			0.382187	STABLE
1.87246	STABLE			0.196373	STABLE
1.52088	STABLE			0.227296	STABLE
1.7689	STABLE			0.166832	STABLE
1.18385	STABLE			0.268839	STABLE
1.78339	STABLE			0.499859	STABLE
0.504163	STABLE			0.305731	STABLE
1.80743	STABLE			0.213612	STABLE
0.854339	STABLE			0.314152	STABLE
1.31154	STABLE			0.412169	STABLE
1.12192	STABLE			0.483047	STABLE
1.66075	STABLE			0.650605	STABLE
0.290515	STABLE			0.118239	STABLE
1.38598	STABLE			0.794987	STABLE
-0.226702	STABLE			0.303378	STABLE
1.56953	STABLE			0.760213	STABLE
0.120668	STABLE			0.461192	STABLE
0.815405	STABLE			0.341915	STABLE
0.626839	STABLE			0.135015	STABLE
2.08192	STABLE			0.0779479	STABLE
1.21074	STABLE			0.394454	STABLE
1.56462	STABLE			0.812148	STABLE
-0.0328968	STABLE			0.680041	STABLE
0.256572	STABLE			0.912505	STABLE
0.23967	STABLE			0.672798	STABLE
0.329044	STABLE			0.625483	STABLE
0.371411	STABLE			0.469442	STABLE
1.43492	STABLE			0.356662	STABLE
1.20164	STABLE			0.479556	STABLE
1.82137	STABLE			0.448164	STABLE
0.975246	STABLE			0.518217	STABLE
1.92798	STABLE			-0.838865	STABLE
1.66624	STABLE			-1.00581	STABLE
0.875121	STABLE			-0.928636	STABLE
1.06356	STABLE			-0.521064	STABLE
-0.228159	STABLE			-0.749454	STABLE
1.30514	STABLE			-0.852533	STABLE
1.5202	STABLE			-0.851177	STABLE
1.63755	STABLE			-1.05863	STABLE
0.439663	STABLE			-0.774323	STABLE
1.64849	STABLE			-0.288963	STABLE
1.04902	STABLE			0.284778	STABLE
0.855802	STABLE			0.073526	STABLE
0.650868	STABLE			-0.130127	STABLE
1.11023	STABLE			0.0644401	STABLE
0.226714	STABLE			1.30293	STABLE
-0.218693	STABLE			0.653069	STABLE
0.115229	STABLE			-0.0355959	STABLE
1.13251	STABLE			-0.108326	STABLE
0.698408	STABLE			0.015998	STABLE
1.46425	STABLE			-0.120713	STABLE
0.890933	STABLE			-0.0799525	STABLE
1.35998	STABLE			-0.00620693	STABLE
1.14744	STABLE			0.0314793	STABLE
1.50437	STABLE			-0.176626	STABLE
1.02602	STABLE			0.157262	STABLE
1.30012	STABLE			0.03488	STABLE
1.54543	STABLE			0.0838591	STABLE
1.75292	STABLE			-0.138251	STABLE
0.941283	STABLE			-0.246866	STABLE
1.02035	STABLE			-0.132168	STABLE
0.698173	STABLE			-0.611349	STABLE
1.51796	STABLE			-0.135203	STABLE
1.23504	STABLE			0.0847167	STABLE
1.82422	STABLE			-0.0656879	STABLE
0.537797	STABLE			-0.0649444	STABLE
1.70095	STABLE			-0.0639343	STABLE
1.39232	STABLE			0.199608	STABLE
1.71396	STABLE			-0.111216	STABLE
0.978156	STABLE			0.0897915	STABLE
1.81835	STABLE			-0.0842689	STABLE
0.84445	STABLE			-0.065747	STABLE
1.21295	STABLE			0.0529682	STABLE
1.4145	STABLE			-0.00387093	STABLE
1.88177	STABLE			0.00431228	STABLE
1.27719	STABLE			0.048309	STABLE
1.50667	STABLE			0.110623	STABLE
1.59052	STABLE			-0.20954	STABLE
1.41345	STABLE			-0.13207	STABLE
0.712342	STABLE			-0.138742	STABLE
1.49213	STABLE			-0.786986	STABLE
0.691474	STABLE			-0.721273	STABLE
1.62862	STABLE			-0.793927	STABLE
0.370146	STABLE			-1.33721	STABLE
1.34122	STABLE			-1.07523	STABLE
1.12553	STABLE			-0.759296	STABLE
1.17693	STABLE			-0.710422	STABLE
-0.223351	STABLE			-0.786141	STABLE
0.03837	STABLE			-0.506347	STABLE
-0.313306	STABLE			-0.683194	STABLE
-0.325831	STABLE			-0.688438	STABLE
-0.151133	STABLE			-0.851628	STABLE
1.0151	STABLE			-0.687303	STABLE
0.0545066	STABLE			-0.686477	STABLE
1.69165	STABLE			-0.674608	STABLE
0.768785	STABLE			-0.658612	STABLE
1.48667	STABLE			-0.803347	STABLE
1.59384	STABLE			-0.903359	STABLE
1.57093	STABLE			-0.945014	STABLE
0.776298	STABLE			-0.964291	STABLE
1.4805	STABLE			-0.987214	STABLE
1.30117	STABLE			-1.10032	STABLE
0.609837	STABLE			-0.885894	STABLE
0.740197	STABLE			-0.754277	STABLE
0.934845	STABLE			-0.689824	STABLE
-0.178597	STABLE			-0.622826	STABLE
-0.246418	STABLE			-0.627558	STABLE
-0.149936	STABLE			-0.361245	STABLE
-0.27228	STABLE			-0.471211	STABLE
-0.21623	STABLE			-0.738094	STABLE
0.282867	STABLE			-0.640212	STABLE
1.03148	STABLE			-0.751946	STABLE
1.08898	STABLE			-0.721914	STABLE
0.846737	STABLE			-0.643236	STABLE
0.513254	STABLE			-0.708809	STABLE
0.945257	STABLE			-0.671813	STABLE
1.02774	STABLE			-0.804306	STABLE
0.793549	STABLE			-0.760477	STABLE
1.13319	STABLE			-1.33096	STABLE
0.979241	STABLE			-0.8006	STABLE
1.72886	STABLE			-1.20035	STABLE
1.37724	STABLE			-0.833776	STABLE
1.59271	STABLE			-0.726971	STABLE
1.80735	STABLE			-0.694643	STABLE
1.8689	STABLE			-0.842184	STABLE
0.512269	STABLE			-0.675776	STABLE
1.71204	STABLE			-0.85208	STABLE
1.54073	STABLE			-0.812099	STABLE
1.58978	STABLE			-1.00764	STABLE
1.50921	STABLE			-0.902334	STABLE
1.58496	STABLE			-1.01598	STABLE
0.978245	STABLE			-0.860755	STABLE
1.56598	STABLE			-0.840973	STABLE
0.59522	STABLE			1.32067	STABLE
0.2602	STABLE			0.171719	STABLE
0.365617	STABLE			0.998542	STABLE
0.0236797	STABLE			0.654822	STABLE
0.428461	STABLE			-0.131245	STABLE
1.41906	STABLE			1.19994	STABLE
1.69261	STABLE			1.47798	STABLE
1.2929	STABLE			0.0797337	STABLE
1.42513	STABLE			-0.0910963	STABLE
1.07577	STABLE			-0.362977	STABLE
1.49587	STABLE			-0.0131806	STABLE
0.950217	STABLE			0.0753998	STABLE
1.49543	STABLE			0.123683	STABLE
0.99185	STABLE			0.129181	STABLE
1.60486	STABLE			0.0153895	STABLE
1.42789	STABLE			0.199426	STABLE
1.66626	STABLE			-0.158806	STABLE
0.503105	STABLE			-0.0768615	STABLE
0.393927	STABLE			0.0797358	STABLE
1.0555	STABLE			-0.193763	STABLE
0.945923	STABLE			0.245232	STABLE
0.474009	STABLE			-0.149988	STABLE
1.36773	STABLE			-0.0751583	STABLE
0.103642	STABLE			0.0538044	STABLE
1.37591	STABLE			-0.138811	STABLE
0.39504	STABLE			0.0981804	STABLE
1.65139	STABLE			0.211037	STABLE
1.29935	STABLE			0.13726	STABLE
1.616	STABLE			0.424753	STABLE
-0.00803359	STABLE			0.0692692	STABLE
0.971703	STABLE			0.290706	STABLE
-0.307551	STABLE			0.141426	STABLE
0.228323	STABLE			-0.156669	STABLE
-0.267061	STABLE			-0.367306	STABLE
1.57183	STABLE			-0.282686	STABLE
0.486054	STABLE			-0.198254	STABLE
1.48474	STABLE			-0.0817569	STABLE
1.16932	STABLE			-0.0201086	STABLE
1.38178	STABLE			-0.191417	STABLE
0.658381	STABLE			-0.207501	STABLE
1.61284	STABLE			-0.286043	STABLE
0.764261	STABLE			-0.229005	STABLE
1.40887	STABLE			-0.170915	STABLE
0.636078	STABLE			-0.207381	STABLE
0.898026	STABLE			-0.139508	STABLE
0.857607	STABLE			-0.0456705	STABLE
1.24798	STABLE			0.0196608	STABLE
0.780303	STABLE			-0.0957569	STABLE
1.5019	STABLE			-0.0214247	STABLE
0.337313	STABLE			-0.0855997	STABLE
1.46382	STABLE			-0.215229	STABLE
0.399162	STABLE			-0.086907	STABLE
1.60416	STABLE			0.249375	STABLE
0.624208	STABLE			-0.171228	STABLE
1.64109	STABLE			0.264269	STABLE
0.233239	STABLE			0.0323921	STABLE
1.36278	STABLE			-0.0846435	STABLE
0.0726342	STABLE			0.179114	STABLE
1.41687	STABLE			-0.104412	STABLE
0.711484	STABLE			-0.0485979	STABLE
0.185182	STABLE			0.0513358	STABLE
0.52179	STABLE			-0.0418718	STABLE
1.46161	STABLE			-0.0802982	STABLE
1.35487	STABLE			-0.403374	STABLE
1.39108	STABLE			0.0880483	STABLE
0.51788	STABLE			0.0223236	STABLE
1.18913	STABLE			0.188738	STABLE
0.573566	STABLE			-0.0161357	STABLE
1.174	STABLE			0.168306	STABLE
-0.389652	STABLE			0.140541	STABLE
0.709511	STABLE			0.163136	STABLE
0.0499438	STABLE			0.285692	STABLE
1.37182	STABLE			-0.148907	STABLE
-0.0380752	STABLE			-0.261764	STABLE
0.216811	STABLE			-0.107762	STABLE
1.04879	STABLE			-0.290225	STABLE
1.20328	STABLE			0.0154563	STABLE
0.366141	STABLE			0.310288	STABLE
1.05079	STABLE			-0.171341	STABLE
0.561135	STABLE			0.234992	STABLE
1.15027	STABLE			-0.0120933	STABLE
0.304088	STABLE			0.671662	STABLE
0.821407	STABLE			-0.102187	STABLE
0.889075	STABLE			0.730321	STABLE
0.937878	STABLE			0.104377	STABLE
0.505067	STABLE			0.00648295	STABLE
0.880737	STABLE			0.152447	STABLE
0.866625	STABLE			-0.312623	STABLE
0.754193	STABLE			0.26077	STABLE
0.538866	STABLE			-0.143876	STABLE
1.03014	STABLE			0.265205	STABLE
0.299057	STABLE			-0.0857707	STABLE
1.01494	STABLE			0.104391	STABLE
-0.0257105	STABLE			-0.0760729	STABLE
0.594933	STABLE			0.331437	STABLE
0.685088	STABLE			0.578901	STABLE
0.20782	STABLE			0.18791	STABLE
0.915395	STABLE			0.253251	STABLE
0.186816	STABLE			0.347923	STABLE
1.44178	STABLE			0.192645	STABLE
1.97025	STABLE			0.0881153	STABLE
1.29149	STABLE			-0.0450879	STABLE
0.108879	STABLE			0.353637	STABLE
1.46215	STABLE			0.222392	STABLE
0.847742	STABLE			-0.0981687	STABLE
1.23321	STABLE			-0.0954196	STABLE
-0.443607	STABLE			-0.166526	STABLE
-0.359957	STABLE			0.151738	STABLE
-0.290515	STABLE			0.0678458	STABLE
1.11292	STABLE			-0.12773	STABLE
0.513428	STABLE			-0.118271	STABLE
1.37016	STABLE			0.35756	STABLE
0.555542	STABLE			-0.00271586	STABLE
1.52762	STABLE			-0.054177	STABLE
0.793469	STABLE			-0.182241	STABLE
1.67174	STABLE			-0.0794884	STABLE
0.277565	STABLE			-0.0530544	STABLE
1.63934	STABLE			0.465932	STABLE
0.419835	STABLE			-0.0309588	STABLE
1.51578	STABLE			-0.218818	STABLE
0.588516	STABLE			-0.0229514	STABLE
0.653958	STABLE			-0.063554	STABLE
-0.17433	STABLE			0.0813491	STABLE
0.334706	STABLE			-0.0426185	STABLE
1.32009	STABLE			-0.0935572	STABLE
1.58722	STABLE			-0.168841	STABLE
0.788458	STABLE			-0.283548	STABLE
0.651735	STABLE			0.273805	STABLE
1.65157	STABLE			-0.0411689	STABLE
1.49205	STABLE			0.0555647	STABLE
0.634577	STABLE			-0.211675	STABLE
1.6096	STABLE			-0.268983	STABLE
0.00631328	STABLE			-0.120301	STABLE
0.490795	STABLE			-0.135477	STABLE
0.679496	STABLE			-0.15532	STABLE
1.33177	STABLE			-0.305283	STABLE
0.641771	STABLE			-0.190382	STABLE
1.50753	STABLE			-0.122159	STABLE
0.727931	STABLE			-0.126381	STABLE
1.42208	STABLE			0.0832031	STABLE
1.48536	STABLE			-0.144359	STABLE
1.72487	STABLE			-0.0594872	STABLE
0.419908	STABLE			1.46263	STABLE
1.56735	STABLE			-0.0978102	STABLE
-0.00439981	STABLE			0.00941403	STABLE
1.33923	STABLE			-0.26272	STABLE
0.523357	STABLE			-0.0497233	STABLE
1.10764	STABLE			-0.0459582	STABLE
0.697741	STABLE			0.0605123	STABLE
0.983872	STABLE			-0.295456	STABLE
0.701919	STABLE			-0.216406	STABLE
1.26315	STABLE			-0.433848	STABLE
1.62887	STABLE			-0.260685	STABLE
0.964863	STABLE			-0.316104	STABLE
0.927099	STABLE			0.0517774	STABLE
1.12848	STABLE			0.0885463	STABLE
0.926218	STABLE			-0.0807102	STABLE
1.30067	STABLE			-0.108137	STABLE
1.17688	STABLE			0.834192	STABLE
1.30125	STABLE			0.0121073	STABLE
0.642904	STABLE			1.22998	STABLE
1.46566	STABLE			0.451012	STABLE
1.52325	STABLE			1.11917	STABLE
0.673748	STABLE			0.129754	STABLE
0.360713	STABLE			1.27361	STABLE
0.32016	STABLE			0.0184467	STABLE
0.488558	STABLE			-0.155102	STABLE
0.422538	STABLE			0.48521	STABLE
0.584583	STABLE			-0.246251	STABLE
0.404966	STABLE			-0.561168	STABLE
0.84519	STABLE			-0.148032	STABLE
1.09122	STABLE			0.304718	STABLE
0.468603	STABLE			0.18641	STABLE
1.01587	STABLE			-0.0906599	STABLE
0.899208	STABLE			-0.213681	STABLE
1.27626	STABLE			-0.177238	STABLE
0.764961	STABLE			-0.0761929	STABLE
1.39207	STABLE			0.0995137	STABLE
0.586524	STABLE			-0.259825	STABLE
1.21887	STABLE			0.0415938	STABLE
0.950868	STABLE			-0.00602838	STABLE
1.08461	STABLE			0.244571	STABLE
0.486268	STABLE			0.15032	STABLE
1.25005	STABLE			0.288625	STABLE
0.219659	STABLE			-0.166833	STABLE
1.07514	STABLE			-0.190372	STABLE
-0.0928788	STABLE			-0.0187279	STABLE
-0.343859	STABLE			0.0823259	STABLE
-0.0938647	STABLE			0.0915262	STABLE
1.19363	STABLE			-0.161706	STABLE
0.502085	STABLE			0.388802	STABLE
1.11939	STABLE			-0.170472	STABLE
0.540219	STABLE			-0.160216	STABLE
1.09391	STABLE			0.0524674	STABLE
0.38657	STABLE			-0.16004	STABLE
0.346249	STABLE			-0.19215	STABLE
1.06379	STABLE			-0.0210499	STABLE
0.367321	STABLE			-0.145903	STABLE
0.985876	STABLE			-0.471306	STABLE
0.418299	STABLE			-0.264806	STABLE
0.967143	STABLE			0.0337959	STABLE
0.121609	STABLE			0.0327157	STABLE
1.21695	STABLE			0.5952	STABLE
0.547488	STABLE			0.0541992	STABLE
0.923131	STABLE			-0.106345	STABLE
0.404807	STABLE			-0.0537759	STABLE
1.09741	STABLE			0.0124723	STABLE
0.181922	STABLE			-0.02818	STABLE
0.360584	STABLE			-0.24327	STABLE
1.32033	STABLE			-0.0718272	STABLE
0.776637	STABLE			0.0426159	STABLE
1.21871	STABLE			0.0212037	STABLE
0.244111	STABLE			-0.0135968	STABLE
1.21561	STABLE			-0.150335	STABLE
0.6125	STABLE			0.734881	STABLE
0.495659	STABLE			0.453017	STABLE
0.438553	STABLE			-0.0229198	STABLE
1.31657	STABLE			0.0554541	STABLE
0.0401855	STABLE			0.350268	STABLE
0.396947	STABLE			-0.193839	STABLE
0.437056	STABLE			0.259942	STABLE
0.90386	STABLE			0.319762	STABLE
-0.0443348	STABLE			-0.00220046	STABLE
0.930766	STABLE			-0.0763899	STABLE
0.60844	STABLE			0.575017	STABLE
-0.0212496	STABLE			-0.0765777	STABLE
-0.196629	STABLE			0.000916311	STABLE
0.780327	STABLE			0.0185053	STABLE
0.503324	STABLE			0.254553	STABLE
0.947966	STABLE			-0.0331212	STABLE
0.530802	STABLE			-0.0026423	STABLE
1.2651	STABLE			-0.1602	STABLE
1.29924	STABLE			0.409574	STABLE
-0.208486	STABLE			-0.0324163	STABLE
0.865223	STABLE			0.0211588	STABLE
0.121745	STABLE			0.0914096	STABLE
0.648881	STABLE			-0.0384481	STABLE
0.567173	STABLE			0.130163	STABLE
1.10529	STABLE			-0.0937742	STABLE
0.76667	STABLE			0.0831626	STABLE
1.66111	STABLE			0.337998	STABLE
0.340897	STABLE			-0.219776	STABLE
0.927004	STABLE			0.0840068	STABLE
0.471301	STABLE			0.143453	STABLE
0.705211	STABLE			0.255433	STABLE
-0.11763	STABLE			-0.214721	STABLE
1.11254	STABLE			-0.120754	STABLE
0.451551	STABLE			0.681659	STABLE
1.70825	STABLE			-0.0993842	STABLE
1.43426	STABLE			-0.131211	STABLE
1.23333	STABLE			-0.316318	STABLE
0.595724	STABLE			0.236821	STABLE
0.725876	STABLE			0.85004	STABLE
0.378313	STABLE			1.33216	STABLE
1.22474	STABLE			0.613146	STABLE
0.825257	STABLE			1.31014	STABLE
1.09248	STABLE			0.690169	STABLE
0.195463	STABLE			0.70902	STABLE
-0.0423108	STABLE			0.701808	STABLE
0.344213	STABLE			0.848489	STABLE
0.00314199	STABLE			0.913504	STABLE
0.426478	STABLE			0.0748836	STABLE
0.405228	STABLE			1.09625	STABLE
1.37503	STABLE			-0.102163	STABLE
0.574704	STABLE			0.899274	STABLE
-0.41462	STABLE			0.941095	STABLE
0.0417917	STABLE			0.692774	STABLE
-0.105778	STABLE			-0.237907	STABLE
0.446283	STABLE			1.33121	STABLE
-0.128625	STABLE			0.242727	STABLE
-0.168764	STABLE			1.18783	STABLE
0.245225	STABLE			0.415194	STABLE
1.19979	STABLE			0.0209132	STABLE
-0.0346671	STABLE			0.115189	STABLE
0.0751343	STABLE			-0.0738831	STABLE
0.421367	STABLE			0.210619	STABLE
0.0482614	STABLE			0.0865764	STABLE
0.0295831	STABLE			-0.0253799	STABLE
0.738297	STABLE			-0.131654	STABLE
0.514474	STABLE			0.275391	STABLE
1.10682	STABLE			0.850029	STABLE
1.33904	STABLE			0.173653	STABLE
1.09298	STABLE			-0.131418	STABLE
0.855052	STABLE			0.0498731	STABLE
0.847288	STABLE			-0.189425	STABLE
0.50255	STABLE			-0.200014	STABLE
0.554594	STABLE			0.448582	STABLE
1.13116	STABLE			0.395635	STABLE
0.738389	STABLE			0.40014	STABLE
1.30053	STABLE			0.684083	STABLE
1.75169	STABLE			-0.250031	STABLE
1.19748	STABLE			0.342184	STABLE
0.689227	STABLE			0	STABLE
0.738627	STABLE			1.4339	STABLE
-0.0391605	STABLE			0.120389	STABLE
1.0424	STABLE			0.524662	STABLE
0.746868	STABLE			0.399522	STABLE
0.954196	STABLE			0.15723	STABLE
0.274561	STABLE			0.616135	STABLE
0.874204	STABLE			0.0575176	STABLE
0.402559	STABLE			0.118307	STABLE
1.41837	STABLE			0.691908	STABLE
0.388204	STABLE			0.978144	STABLE
0.125926	STABLE			1.67516	STABLE
1.2242	STABLE			0.562625	STABLE
0.447184	STABLE			0.403609	STABLE
0.537965	STABLE			0.592436	STABLE
0.58015	STABLE			-0.0453012	STABLE
0.613772	STABLE			0.177886	STABLE
0.596481	STABLE			0.796732	STABLE
0.655671	STABLE			-0.134694	STABLE
0.0458037	STABLE			-0.473703	STABLE
0.377276	STABLE			-0.284335	STABLE
1.46376	STABLE			-0.610865	STABLE
-0.157183	STABLE			-0.290549	STABLE
0.322552	STABLE			-0.240093	STABLE
0.515763	STABLE			-0.203643	STABLE
0.422176	STABLE			-0.393619	STABLE
-0.410012	STABLE			-0.200856	STABLE
1.00387	STABLE			0.0849782	STABLE
-0.0181695	STABLE			-0.327328	STABLE
0.923946	STABLE			-0.422045	STABLE
1.07509	STABLE			-0.799896	STABLE
1.0375	STABLE			-0.50408	STABLE
-0.00397942	STABLE			0.212627	STABLE
-0.161281	STABLE			1.09006	STABLE
0.722909	STABLE			1.3065	STABLE
-0.124331	STABLE			0.767137	STABLE
0.727204	STABLE			-0.382206	STABLE
0.128139	STABLE			0.560262	STABLE
0.399928	STABLE			0.0517514	STABLE
0.505891	STABLE			0.853585	STABLE
0.691878	STABLE			0.940021	STABLE
0.335927	STABLE			0.0716439	STABLE
-0.482966	STABLE			0.454644	STABLE
0.208077	STABLE			0.741846	STABLE
0.0296903	STABLE			0.577715	STABLE
0.255224	STABLE			0.365853	STABLE
-0.225926	STABLE			0.252417	STABLE
-0.453745	STABLE			-0.200803	STABLE
-0.112222	STABLE			0.568788	STABLE
0.0896372	STABLE			0.412501	STABLE
0.237813	STABLE			0.537558	STABLE
-0.189369	STABLE			0.0836424	STABLE
-0.102895	STABLE			-0.253757	STABLE
-0.437335	STABLE			0.168237	STABLE
0.426503	STABLE			0.769095	STABLE
-0.306164	STABLE			0.0985732	STABLE
0.504043	STABLE			-0.165139	STABLE
-0.327153	STABLE			-0.253506	STABLE
0.300371	STABLE			0.117247	STABLE
-0.089907	STABLE			0.331747	STABLE
-0.406499	STABLE			-0.152443	STABLE
1.06122	STABLE			-0.035236	STABLE
1.16419	STABLE			0.0424797	STABLE
0.550366	STABLE			-0.199668	STABLE
1.18612	STABLE			-0.186771	STABLE
-0.53449	STABLE			-0.142812	STABLE
1.13802	STABLE			-0.196186	STABLE
0.360053	STABLE			0.0871688	STABLE
1.35594	STABLE			-0.0883211	STABLE
0.7213	STABLE			-0.0566217	STABLE
1.55008	STABLE			-0.201369	STABLE
0.843185	STABLE			0.0647992	STABLE
0.51763	STABLE			0.199975	STABLE
1.41127	STABLE			0.168028	STABLE
0.74843	STABLE			-0.0881505	STABLE
1.5653	STABLE			-0.0453003	STABLE
2.01253	STABLE			-0.039587	STABLE
1.74063	STABLE			0.000750817	STABLE
0.574879	STABLE			-0.0718239	STABLE
0.52029	STABLE			0.0574531	STABLE
0.903017	STABLE			0.110353	STABLE
0.765857	STABLE			-0.204948	STABLE
1.03371	STABLE			0.512703	STABLE
1.46887	STABLE			0.148439	STABLE
1.06895	STABLE			0.047524	STABLE
1.47219	STABLE			-0.215407	STABLE
1.74368	STABLE			-0.0340653	STABLE
1.47116	STABLE			-0.0135667	STABLE
-0.347604	STABLE			-0.160032	STABLE
1.77624	STABLE			-0.114422	STABLE
-0.0892907	STABLE			0.0410775	STABLE
1.31721	STABLE			-0.226399	STABLE
0.850152	STABLE			-0.090804	STABLE
1.43961	STABLE			-0.00904992	STABLE
0.826605	STABLE			0.0181356	STABLE
0.678358	STABLE			0.0475165	STABLE
0.92692	STABLE			-0.126398	STABLE
1.63465	STABLE			0.0537713	STABLE
1.30658	STABLE			0.522743	STABLE
0.791413	STABLE			0.415275	STABLE
1.78878	STABLE			0.0742411	STABLE
1.66889	STABLE			-0.0123203	STABLE
1.03169	STABLE			0.0556895	STABLE
1.23557	STABLE			-0.0954451	STABLE
2.03474	STABLE			0.0388212	STABLE
1.82277	STABLE			-0.085946	STABLE
1.70774	STABLE			0.254198	STABLE
0.88558	STABLE			0.141126	STABLE
0.731736	STABLE			-0.0111498	STABLE
0.66253	STABLE			0.063906	STABLE
1.70552	STABLE			0.114132	STABLE
0.881822	STABLE			0.0878485	STABLE
1.63348	STABLE			0.186323	STABLE
1.77512	STABLE			0.201203	STABLE
0.596567	STABLE			0.341119	STABLE
1.38363	STABLE			-0.00977261	STABLE
0.293303	STABLE			-0.107503	STABLE
0.398099	STABLE			-0.319387	STABLE
-0.0717299	STABLE			-0.143271	STABLE
-0.137075	STABLE			-0.247738	STABLE
-0.234793	STABLE			-0.126458	STABLE
1.21283	STABLE			-0.0853746	STABLE
0.65705	STABLE			0.0239915	STABLE
1.01304	STABLE			0.0613316	STABLE
0.846016	STABLE			0.117509	STABLE
1.31936	STABLE			0.587514	STABLE
0.662814	STABLE			-0.00821382	STABLE
1.21417	STABLE			1.02052	STABLE
0.216386	STABLE			-0.0174517	STABLE
1.36773	STABLE			-0.0704749	STABLE
0.349239	STABLE			-0.137044	STABLE
0.702701	STABLE			0.505239	STABLE
-0.0313075	STABLE			0.230639	STABLE
0.534922	STABLE			0.545878	STABLE
0.706338	STABLE			0.769769	STABLE
1.49711	STABLE			0.543631	STABLE
0.685588	STABLE			1.13701	STABLE
0.180915	STABLE			0.0493981	STABLE
0.657874	STABLE			1.19514	STABLE
0.335328	STABLE			0.298824	STABLE
-0.0200218	STABLE			1.04085	STABLE
0.25594	STABLE			0.370471	STABLE
0.141674	STABLE			1.19673	STABLE
0.188236	STABLE			0.548404	STABLE
-0.0111279	STABLE			1.22392	STABLE
0.285177	STABLE			0.705671	STABLE
-0.295824	STABLE			0.130567	STABLE
0.0248405	STABLE			1.15904	STABLE
0.0391263	STABLE			-0.383787	STABLE
-0.197571	STABLE			0.95349	STABLE
-0.116988	STABLE			0.283749	STABLE
0.214289	STABLE			0.307303	STABLE
1.13976	STABLE			-0.0276346	STABLE
-0.162572	STABLE			0.810569	STABLE
0.667404	STABLE			-0.16342	STABLE
-0.164572	STABLE			-0.349506	STABLE
0.575757	STABLE			-0.207449	STABLE
0.355095	STABLE			-0.392586	STABLE
0.933236	STABLE			-0.00356647	STABLE
0.147644	STABLE			0.771848	STABLE
-0.222217	STABLE			-0.0571057	STABLE
0.570692	STABLE			0.449025	STABLE
0.267972	STABLE			-0.136916	STABLE
1.17949	STABLE			0.880626	STABLE
0.445293	STABLE			0.445038	STABLE
0.503412	STABLE			0.863612	STABLE
0.379259	STABLE			0.35151	STABLE
0.600352	STABLE			0.227908	STABLE
0.418583	STABLE			0.870623	STABLE
-0.269376	STABLE			0.2078	STABLE
0.164649	STABLE			0.798729	STABLE
-0.319678	STABLE			0.115098	STABLE
0.047533	STABLE			0.472976	STABLE
0.629042	STABLE			0.682614	STABLE
0.477533	STABLE			0.620661	STABLE
0.446371	STABLE			0.553796	STABLE
0.0908857	STABLE			0.11056	STABLE
1.06767	STABLE			0.200991	STABLE
0.280515	STABLE			0.292192	STABLE
0.221509	STABLE			1.00481	STABLE
0.352468	STABLE			0.494686	STABLE
0.807095	STABLE			0.723024	STABLE
0.0748984	STABLE			0.511662	STABLE
0.53195	STABLE			0.290834	STABLE
0.326526	STABLE			0.656871	STABLE
0.305522	STABLE			0.388689	STABLE
0.207359	STABLE			0.26812	STABLE
-0.113541	STABLE			0.477383	STABLE
0.170555	STABLE			-0.169925	STABLE
-0.371582	STABLE			0.570452	STABLE
0.0390292	STABLE			0.559056	STABLE
0.030861	STABLE			-0.062425	STABLE
-0.305821	STABLE			-0.0408782	STABLE
0.0396261	STABLE			0.188788	STABLE
0.0142607	STABLE			0.880879	STABLE
-0.293676	STABLE			0.261748	STABLE
0.063176	STABLE			1.20568	STABLE
0.813262	STABLE			0.687359	STABLE
-0.0737712	STABLE			1.27299	STABLE
0.304705	STABLE			0.689213	STABLE
0.235162	STABLE			1.11878	STABLE
0.0972439	STABLE			0.408014	STABLE
0.592955	STABLE			0.835025	STABLE
0.093678	STABLE			-0.215065	STABLE
-0.5115	STABLE			-0.663127	STABLE
0.214667	STABLE			-0.0677645	STABLE
-0.0153609	STABLE			-0.0370369	STABLE
0.201925	STABLE			0.111505	STABLE
-0.0579462	STABLE			0.00708362	STABLE
0.541174	STABLE			-0.000656517	STABLE
1.23627	STABLE			-0.0603946	STABLE
0.660337	STABLE			-0.252026	STABLE
1.01067	STABLE			0.328629	STABLE
1.0836	STABLE			1.45639	STABLE
1.46593	STABLE			1.16556	STABLE
1.66022	STABLE			0.750735	STABLE
1.4549	STABLE			0.923035	STABLE
1.03879	STABLE			0.914556	STABLE
1.11449	STABLE			0.0414374	STABLE
0.304855	STABLE			0.813554	STABLE
-0.398742	STABLE			-0.0116995	STABLE
-0.0364305	STABLE			-0.223534	STABLE
0.0166754	STABLE			0.172974	STABLE
0.289138	STABLE			-0.146273	STABLE
0.976754	STABLE			0.0296276	STABLE
0.151001	STABLE			0.0485328	STABLE
1.2312	STABLE			-0.0521438	STABLE
1.01094	STABLE			-0.0455756	STABLE
1.26925	STABLE			-0.108637	STABLE
1.04755	STABLE			-0.0961463	STABLE
1.55846	STABLE			-0.206008	STABLE
1.08899	STABLE			-0.294621	STABLE
0.85308	STABLE			-0.0802146	STABLE
0.574081	STABLE			-0.192412	STABLE
1.20116	STABLE			-0.0488174	STABLE
0.909076	STABLE			0.102617	STABLE
1.17453	STABLE			0.0707354	STABLE
1.15447	STABLE			-0.002569	STABLE
1.3717	STABLE			-0.121138	STABLE
0.63385	STABLE			-0.239447	STABLE
1.33578	STABLE			-0.241773	STABLE
0.203036	STABLE			0.207881	STABLE
1.33481	STABLE			-0.217831	STABLE
0.755586	STABLE			0.0159608	STABLE
1.33786	STABLE			0.237421	STABLE
0.788848	STABLE			-0.056795	STABLE
1.43531	STABLE			-0.129364	STABLE
0.755087	STABLE			0.771197	STABLE
1.51433	STABLE			-0.151209	STABLE
0.528541	STABLE			-0.333716	STABLE
0.808634	STABLE			0.0821286	STABLE
0.555002	STABLE			-0.118757	STABLE
1.28899	STABLE			-0.180154	STABLE
-0.725418	STABLE			-0.503716	STABLE
1.16368	STABLE			-0.404708	STABLE
0.856524	STABLE			0.0340237	STABLE
-0.108656	STABLE			-0.0496611	STABLE
1.05071	STABLE			0.0886904	STABLE
0.286342	STABLE			0.703265	STABLE
1.35403	STABLE			0.484174	STABLE
0.893284	STABLE			-0.218833	STABLE
1.11369	STABLE			0.274107	STABLE
0.724749	STABLE			0.0897332	STABLE
1.19773	STABLE			0.180799	STABLE
0.00511292	STABLE			-0.267237	STABLE
-0.259618	STABLE			0.135382	STABLE
1.1775	STABLE			0.423746	STABLE
-0.359571	STABLE			-0.34736	STABLE
0.0869894	STABLE			0.162996	STABLE
0.0194827	STABLE			1.19186	STABLE
0.545076	STABLE			0.503952	STABLE
-0.187254	STABLE			1.00028	STABLE
0.160593	STABLE			0.622496	STABLE
-0.228845	STABLE			-0.0537752	STABLE
1.43966	STABLE			-0.336331	STABLE
0.790085	STABLE			0.0210669	STABLE
-0.364495	STABLE			0.080973	STABLE
0.271749	STABLE			0.10918	STABLE
-0.166443	STABLE			0.299407	STABLE
0.439786	STABLE			0.183645	STABLE
1.04909	STABLE			0.0945182	STABLE
1.17983	STABLE			0.206141	STABLE
1.24872	STABLE			-0.0416962	STABLE
0.509525	STABLE			0.0432499	STABLE
1.3554	STABLE			0.257371	STABLE
0.907245	STABLE			0.0942886	STABLE
1.41754	STABLE			0.593359	STABLE
0.463601	STABLE			0.098694	STABLE
1.49095	STABLE			-0.0371856	STABLE
0.674559	STABLE			0.100527	STABLE
0.814552	STABLE			0.103775	STABLE
0.572138	STABLE			0.0505104	STABLE
0.966476	STABLE			-0.248949	STABLE
0.0248747	STABLE			-0.14219	STABLE
0.969799	STABLE			-0.0185241	STABLE
0.844164	STABLE			0.271119	STABLE
1.64013	STABLE			0.0163786	STABLE
0.667509	STABLE			0.212807	STABLE
1.29515	STABLE			0.241981	STABLE
-0.566559	STABLE			0.210295	STABLE
0.0416345	STABLE			0.14173	STABLE
-0.00113321	STABLE			0.0603429	STABLE
1.10988	STABLE			0.142036	STABLE
0.431899	STABLE			-0.00503879	STABLE
1.39607	STABLE			0.126434	STABLE
0.799614	STABLE			-0.0255351	STABLE
1.42676	STABLE			-0.0839187	STABLE
1.7191	STABLE			0.0370032	STABLE
1.27446	STABLE			-0.136651	STABLE
0.0866885	STABLE			0.0800022	STABLE
0.747595	STABLE			0.821955	STABLE
-0.229296	STABLE			0.503449	STABLE
0.571313	STABLE			1.02217	STABLE
0.00509247	STABLE			0.637392	STABLE
0.873589	STABLE			0.73121	STABLE
-0.172364	STABLE			1.027	STABLE
1.25075	STABLE			0.980685	STABLE
0.49515	STABLE			0.809481	STABLE
0.29113	STABLE			0.152394	STABLE
-0.725635	STABLE			0.69927	STABLE
0.382881	STABLE			0.176535	STABLE
0.0415348	STABLE			0.0752063	STABLE
0.124942	STABLE			0.0225005	STABLE
0.0188815	STABLE			-0.214846	STABLE
-0.339895	STABLE			-0.230525	STABLE
-0.0920428	STABLE			0.319402	STABLE
-0.288692	STABLE			-0.0484672	STABLE
0.43593	STABLE			-0.0291808	STABLE
-0.746264	STABLE			-0.115013	STABLE
1.11529	STABLE			-0.157399	STABLE
-0.0285359	STABLE			0.116666	STABLE
1.02748	STABLE			-0.156899	STABLE
0.411709	STABLE			-0.322187	STABLE
0.493263	STABLE			0.0315265	STABLE
0.22129	STABLE			-0.0936986	STABLE
0.679271	STABLE			0.213263	STABLE
0.713245	STABLE			-0.093922	STABLE
0.579373	STABLE			-0.34044	STABLE
0.615161	STABLE			-0.0329889	STABLE
0.83727	STABLE			0.760776	STABLE
0.789426	STABLE			0.641106	STABLE
1.54341	STABLE			0.627349	STABLE
0.126468	STABLE			0.759984	STABLE
0.340614	STABLE			0.798489	STABLE
0.54093	STABLE			0.039834	STABLE
0.517199	STABLE			0.0528973	STABLE
0.713353	STABLE			0.271498	STABLE
1.08805	STABLE			0.019237	STABLE
-0.0705077	STABLE			0.0245163	STABLE
1.93289	STABLE			0.115305	STABLE
-0.45967	STABLE			-0.129631	STABLE
-0.029917	STABLE			0.683025	STABLE
0.201342	STABLE			-0.0253632	STABLE
-0.0721498	STABLE			-0.126474	STABLE
0.630721	STABLE			0.695208	STABLE
0.214832	STABLE			-0.0590032	STABLE
1.44212	STABLE			-0.229714	STABLE
1.21421	STABLE			-0.150695	STABLE
0.821948	STABLE			-0.0414473	STABLE
0.943548	STABLE			0.262419	STABLE
0.567653	STABLE			-0.228066	STABLE
0.350417	STABLE			0.0744032	STABLE
1.21504	STABLE			0.348459	STABLE
0.930385	STABLE			-0.139923	STABLE
0.296753	STABLE			0.291372	STABLE
0.813262	STABLE			-0.035147	STABLE
0.672136	STABLE			0.0508789	STABLE
0.437776	STABLE			0.0902817	STABLE
-0.0737525	STABLE			0.423853	STABLE
1.10909	STABLE			-0.173055	STABLE
0.662123	STABLE			-0.133705	STABLE
0.0923483	STABLE			-0.412182	STABLE
0.935048	STABLE			-0.197083	STABLE
1.16028	STABLE			-0.0837257	STABLE
0.69105	STABLE			-0.0351152	STABLE
0.00552228	STABLE			-0.274124	STABLE
0.643497	STABLE			-0.163941	STABLE
0.337544	STABLE			-0.0517879	STABLE
1.31437	STABLE			-0.203657	STABLE
0.529324	STABLE			-0.182434	STABLE
1.56266	STABLE			-0.0717632	STABLE
1.19103	STABLE			0.417628	STABLE
1.45241	STABLE			-0.230265	STABLE
1.28079	STABLE			0.822075	STABLE
1.37166	STABLE			0.484658	STABLE
0.466636	STABLE			-0.355597	STABLE
1.36577	STABLE			-0.0950139	STABLE
1.31645	STABLE			0.0743437	STABLE
1.00153	STABLE			0.23891	STABLE
1.31972	STABLE			1.09447	STABLE
0.640205	STABLE			1.06689	STABLE
0.430213	STABLE			1.28475	STABLE
0.51719	STABLE			0.685087	STABLE
0.841864	STABLE			0.150453	STABLE
1.23385	STABLE			0.235702	STABLE
0.0410735	STABLE			-0.130864	STABLE
-0.566891	STABLE			-0.0787324	STABLE
0.0964759	STABLE			-0.215989	STABLE
-0.337907	STABLE			0.123669	STABLE
0.684253	STABLE			-0.297756	STABLE
0.45192	STABLE			-0.172393	STABLE
0.612929	STABLE			-0.0974585	STABLE
0.821692	STABLE			-0.242396	STABLE
0.879136	STABLE			0.806468	STABLE
0.291457	STABLE			0.165331	STABLE
1.11495	STABLE			1.36194	STABLE
0.955732	STABLE			0.484647	STABLE
-0.305292	STABLE			1.32597	STABLE
1.38426	STABLE			-0.0988474	STABLE
0.672541	STABLE			0.976519	STABLE
1.29503	STABLE			1.46826	STABLE
0.419367	STABLE			0.233146	STABLE
0.459746	STABLE			1.31195	STABLE
0.713335	STABLE			0.188974	STABLE
-0.221908	STABLE			0.81054	STABLE
-0.044096	STABLE			-0.119197	STABLE
0.202511	STABLE			0.305827	STABLE
0.77073	STABLE			0.0991614	STABLE
0.0828058	STABLE			0.754318	STABLE
-0.125858	STABLE			-0.114478	STABLE
0.639216	STABLE			0.783271	STABLE
0.294141	STABLE			0.55822	STABLE
0.567178	STABLE			0.00749194	STABLE
0.481589	STABLE			-0.0120549	STABLE
1.20284	STABLE			-0.0933715	STABLE
0.497174	STABLE			-0.157634	STABLE
0.198397	STABLE			-0.0621297	STABLE
0.197431	STABLE			0.322594	STABLE
1.11137	STABLE			-0.165329	STABLE
0.208082	STABLE			0.0152801	STABLE
1.13438	STABLE			-0.0744716	STABLE
0.857181	STABLE			0.0770766	STABLE
0.608484	STABLE			-0.308862	STABLE
1.21155	STABLE			0.11211	STABLE
1.35147	STABLE			0.206271	STABLE
1.57956	STABLE			0.262728	STABLE
1.58346	STABLE			0.125467	STABLE
1.43304	STABLE			0.297336	STABLE
0.613505	STABLE			0.0284947	STABLE
1.03953	STABLE			-0.019118	STABLE
0.0828794	STABLE			0.0268644	STABLE
0.903427	STABLE			0.0306191	STABLE
0.737236	STABLE			-0.0408773	STABLE
0.300156	STABLE			0.172399	STABLE
0.0355564	STABLE			-0.136001	STABLE
1.16971	STABLE			-0.0470685	STABLE
0.508147	STABLE			-0.202038	STABLE
1.63452	STABLE			-0.0972056	STABLE
0.464038	STABLE			-0.0882932	STABLE
[truncated: 1,442 more rows]

## Sheet: Figure 4d
Figure 4d, left panel: violin plot of H3K36me2 log2FC for TADs that have stable, gained of lost activity (intra-TAD interactions)						Figure 4d, right panel: violin plot of H3K27me3 log2FC for TADs that have stable, gained of lost activity (intra-TAD interactions)
values	group					values	group
1.75518	ACTIVITY GAIN					0.097607	ACTIVITY GAIN
1.60066	ACTIVITY GAIN					0.0459997	ACTIVITY GAIN
1.80305	ACTIVITY GAIN					0.211597	ACTIVITY GAIN
1.28554	ACTIVITY GAIN					0.0430147	ACTIVITY GAIN
1.37364	ACTIVITY GAIN					-0.0536581	ACTIVITY GAIN
0.937211	ACTIVITY GAIN					0.403035	ACTIVITY GAIN
1.36791	ACTIVITY GAIN					0.00929061	ACTIVITY GAIN
1.00031	ACTIVITY GAIN					0.0193445	ACTIVITY GAIN
1.25931	ACTIVITY GAIN					0.0169681	ACTIVITY GAIN
1.10105	ACTIVITY GAIN					0.00506506	ACTIVITY GAIN
1.18297	ACTIVITY GAIN					-0.142143	ACTIVITY GAIN
1.43653	ACTIVITY GAIN					-0.187872	ACTIVITY GAIN
1.55729	ACTIVITY GAIN					0.218713	ACTIVITY GAIN
1.70495	ACTIVITY GAIN					0.132894	ACTIVITY GAIN
1.48808	ACTIVITY GAIN					-0.140548	ACTIVITY GAIN
1.61005	ACTIVITY GAIN					0.157649	ACTIVITY GAIN
1.26137	ACTIVITY GAIN					-0.0206126	ACTIVITY GAIN
1.49207	ACTIVITY GAIN					0.0229102	ACTIVITY GAIN
1.45645	ACTIVITY GAIN					0.0748386	ACTIVITY GAIN
0.881963	ACTIVITY GAIN					-0.054376	ACTIVITY GAIN
1.27782	ACTIVITY GAIN					0.0712609	ACTIVITY GAIN
1.76951	ACTIVITY GAIN					0.230488	ACTIVITY GAIN
1.81088	ACTIVITY GAIN					0.1025	ACTIVITY GAIN
1.27804	ACTIVITY GAIN					-0.200296	ACTIVITY GAIN
1.79051	ACTIVITY GAIN					0.166182	ACTIVITY GAIN
1.75671	ACTIVITY GAIN					0.022657	ACTIVITY GAIN
1.50135	ACTIVITY GAIN					-0.0999172	ACTIVITY GAIN
1.5967	ACTIVITY GAIN					0.0371552	ACTIVITY GAIN
1.71723	ACTIVITY GAIN					0.154019	ACTIVITY GAIN
1.72552	ACTIVITY GAIN					0.18097	ACTIVITY GAIN
1.29727	ACTIVITY GAIN					-0.113872	ACTIVITY GAIN
1.57134	ACTIVITY GAIN					-0.0238867	ACTIVITY GAIN
1.34364	ACTIVITY GAIN					-0.0585502	ACTIVITY GAIN
1.67601	ACTIVITY GAIN					-0.0251284	ACTIVITY GAIN
1.33354	ACTIVITY GAIN					0.0620452	ACTIVITY GAIN
1.68494	ACTIVITY GAIN					0.0685159	ACTIVITY GAIN
0.974194	ACTIVITY GAIN					0.0677831	ACTIVITY GAIN
1.32659	ACTIVITY GAIN					0.0486773	ACTIVITY GAIN
1.51396	ACTIVITY GAIN					-0.0770578	ACTIVITY GAIN
1.66957	ACTIVITY GAIN					0.0520028	ACTIVITY GAIN
1.24406	ACTIVITY GAIN					0.179735	ACTIVITY GAIN
0.90196	ACTIVITY GAIN					0.213055	ACTIVITY GAIN
1.88672	ACTIVITY GAIN					0.324104	ACTIVITY GAIN
1.13517	ACTIVITY GAIN					0.116031	ACTIVITY GAIN
1.65987	ACTIVITY GAIN					-0.0033889	ACTIVITY GAIN
1.7616	ACTIVITY GAIN					0.204877	ACTIVITY GAIN
1.45355	ACTIVITY GAIN					-0.0824683	ACTIVITY GAIN
1.44507	ACTIVITY GAIN					-0.165577	ACTIVITY GAIN
1.87922	ACTIVITY GAIN					0.332184	ACTIVITY GAIN
1.14764	ACTIVITY GAIN					0.223682	ACTIVITY GAIN
1.50958	ACTIVITY GAIN					0.016264	ACTIVITY GAIN
1.33615	ACTIVITY GAIN					-0.150005	ACTIVITY GAIN
1.4598	ACTIVITY GAIN					0.100757	ACTIVITY GAIN
1.32895	ACTIVITY GAIN					-0.0799425	ACTIVITY GAIN
1.72065	ACTIVITY GAIN					-0.0208622	ACTIVITY GAIN
1.65234	ACTIVITY GAIN					-0.122247	ACTIVITY GAIN
1.35673	ACTIVITY GAIN					0.101773	ACTIVITY GAIN
1.9473	ACTIVITY GAIN					0.203347	ACTIVITY GAIN
1.08538	ACTIVITY GAIN					-0.0205641	ACTIVITY GAIN
1.16935	ACTIVITY GAIN					0.681514	ACTIVITY GAIN
1.51048	ACTIVITY GAIN					0.559533	ACTIVITY GAIN
1.98287	ACTIVITY GAIN					0.535539	ACTIVITY GAIN
1.08565	ACTIVITY GAIN					0.521896	ACTIVITY GAIN
1.97957	ACTIVITY GAIN					0.499429	ACTIVITY GAIN
1.58271	ACTIVITY GAIN					0.556651	ACTIVITY GAIN
1.0156	ACTIVITY GAIN					1.27415	ACTIVITY GAIN
2.06129	ACTIVITY GAIN					0.451957	ACTIVITY GAIN
2.26547	ACTIVITY GAIN					0.564562	ACTIVITY GAIN
1.17968	ACTIVITY GAIN					0.294214	ACTIVITY GAIN
1.09868	ACTIVITY GAIN					1.03968	ACTIVITY GAIN
1.59117	ACTIVITY GAIN					0.556876	ACTIVITY GAIN
2.00677	ACTIVITY GAIN					0.378258	ACTIVITY GAIN
1.76725	ACTIVITY GAIN					0.339123	ACTIVITY GAIN
1.98671	ACTIVITY GAIN					0.403816	ACTIVITY GAIN
1.76954	ACTIVITY GAIN					0.647556	ACTIVITY GAIN
2.12575	ACTIVITY GAIN					0.512573	ACTIVITY GAIN
1.93427	ACTIVITY GAIN					0.35153	ACTIVITY GAIN
1.76708	ACTIVITY GAIN					0.232036	ACTIVITY GAIN
1.27115	ACTIVITY GAIN					0.314552	ACTIVITY GAIN
1.61932	ACTIVITY GAIN					0.27625	ACTIVITY GAIN
1.66202	ACTIVITY GAIN					0.510839	ACTIVITY GAIN
1.7536	ACTIVITY GAIN					0.373517	ACTIVITY GAIN
1.95305	ACTIVITY GAIN					0.400878	ACTIVITY GAIN
1.95641	ACTIVITY GAIN					0.12284	ACTIVITY GAIN
2.23635	ACTIVITY GAIN					0.795365	ACTIVITY GAIN
1.67502	ACTIVITY GAIN					0.489848	ACTIVITY GAIN
1.00761	ACTIVITY GAIN					0.39455	ACTIVITY GAIN
2.19135	ACTIVITY GAIN					0.668441	ACTIVITY GAIN
1.85955	ACTIVITY GAIN					-0.677019	ACTIVITY GAIN
1.61856	ACTIVITY GAIN					-1.00707	ACTIVITY GAIN
1.75593	ACTIVITY GAIN					-0.72798	ACTIVITY GAIN
0.99932	ACTIVITY GAIN					0.0403829	ACTIVITY GAIN
1.53069	ACTIVITY GAIN					0.0153055	ACTIVITY GAIN
1.65592	ACTIVITY GAIN					0.0536979	ACTIVITY GAIN
1.8808	ACTIVITY GAIN					0.158441	ACTIVITY GAIN
1.92179	ACTIVITY GAIN					0.185772	ACTIVITY GAIN
1.53656	ACTIVITY GAIN					0.0161022	ACTIVITY GAIN
1.8128	ACTIVITY GAIN					-0.0150399	ACTIVITY GAIN
1.23152	ACTIVITY GAIN					-0.0890568	ACTIVITY GAIN
1.54705	ACTIVITY GAIN					-0.11093	ACTIVITY GAIN
1.30177	ACTIVITY GAIN					-0.647829	ACTIVITY GAIN
1.57215	ACTIVITY GAIN					-0.740472	ACTIVITY GAIN
1.886	ACTIVITY GAIN					-0.703534	ACTIVITY GAIN
0.908947	ACTIVITY GAIN					-0.947688	ACTIVITY GAIN
1.68008	ACTIVITY GAIN					-0.688687	ACTIVITY GAIN
1.74309	ACTIVITY GAIN					-0.86453	ACTIVITY GAIN
1.52416	ACTIVITY GAIN					-1.11067	ACTIVITY GAIN
1.78048	ACTIVITY GAIN					-0.805648	ACTIVITY GAIN
1.72361	ACTIVITY GAIN					-0.654412	ACTIVITY GAIN
0.580043	ACTIVITY GAIN					-0.717439	ACTIVITY GAIN
1.49806	ACTIVITY GAIN					1.37885	ACTIVITY GAIN
1.63584	ACTIVITY GAIN					0.00764463	ACTIVITY GAIN
1.79648	ACTIVITY GAIN					0.278088	ACTIVITY GAIN
1.71407	ACTIVITY GAIN					0.242151	ACTIVITY GAIN
1.76797	ACTIVITY GAIN					0.192177	ACTIVITY GAIN
1.54031	ACTIVITY GAIN					0.0306842	ACTIVITY GAIN
1.41731	ACTIVITY GAIN					-0.214204	ACTIVITY GAIN
1.64386	ACTIVITY GAIN					0.203554	ACTIVITY GAIN
1.64474	ACTIVITY GAIN					0.127597	ACTIVITY GAIN
1.73112	ACTIVITY GAIN					0.243622	ACTIVITY GAIN
1.97469	ACTIVITY GAIN					0.367784	ACTIVITY GAIN
1.64383	ACTIVITY GAIN					0.0189924	ACTIVITY GAIN
1.53079	ACTIVITY GAIN					-0.0515439	ACTIVITY GAIN
1.33737	ACTIVITY GAIN					-0.112089	ACTIVITY GAIN
1.17685	ACTIVITY GAIN					-0.0268482	ACTIVITY GAIN
1.32303	ACTIVITY GAIN					0.0483279	ACTIVITY GAIN
1.25914	ACTIVITY GAIN					-0.224904	ACTIVITY GAIN
1.38193	ACTIVITY GAIN					-0.0725121	ACTIVITY GAIN
1.75079	ACTIVITY GAIN					0.202757	ACTIVITY GAIN
1.83149	ACTIVITY GAIN					0.220756	ACTIVITY GAIN
0.659559	ACTIVITY GAIN					0.430781	ACTIVITY GAIN
1.37707	ACTIVITY GAIN					0.0856845	ACTIVITY GAIN
1.18805	ACTIVITY GAIN					-0.167555	ACTIVITY GAIN
1.19624	ACTIVITY GAIN					-0.116696	ACTIVITY GAIN
1.52974	ACTIVITY GAIN					-0.0333658	ACTIVITY GAIN
1.60035	ACTIVITY GAIN					-0.0519568	ACTIVITY GAIN
1.63648	ACTIVITY GAIN					-0.216032	ACTIVITY GAIN
1.03667	ACTIVITY GAIN					-0.219203	ACTIVITY GAIN
1.50425	ACTIVITY GAIN					-0.236944	ACTIVITY GAIN
1.61721	ACTIVITY GAIN					0.0213616	ACTIVITY GAIN
0.990916	ACTIVITY GAIN					-0.337755	ACTIVITY GAIN
0.893973	ACTIVITY GAIN					0.25715	ACTIVITY GAIN
1.49603	ACTIVITY GAIN					0.103742	ACTIVITY GAIN
1.47282	ACTIVITY GAIN					-0.175419	ACTIVITY GAIN
0.395011	ACTIVITY GAIN					0.282799	ACTIVITY GAIN
1.32882	ACTIVITY GAIN					-0.0386828	ACTIVITY GAIN
1.37398	ACTIVITY GAIN					0.143476	ACTIVITY GAIN
1.22626	ACTIVITY GAIN					-0.265531	ACTIVITY GAIN
1.35705	ACTIVITY GAIN					0.00567438	ACTIVITY GAIN
1.38283	ACTIVITY GAIN					-0.0238332	ACTIVITY GAIN
1.53859	ACTIVITY GAIN					-0.0108148	ACTIVITY GAIN
1.92227	ACTIVITY GAIN					0.19832	ACTIVITY GAIN
1.60947	ACTIVITY GAIN					-0.0177626	ACTIVITY GAIN
1.90936	ACTIVITY GAIN					0.105052	ACTIVITY GAIN
1.36616	ACTIVITY GAIN					-0.077923	ACTIVITY GAIN
1.74574	ACTIVITY GAIN					0.186281	ACTIVITY GAIN
1.10506	ACTIVITY GAIN					-0.0396381	ACTIVITY GAIN
1.49064	ACTIVITY GAIN					0.143413	ACTIVITY GAIN
0.754782	ACTIVITY GAIN					-0.0454259	ACTIVITY GAIN
1.07999	ACTIVITY GAIN					0.763016	ACTIVITY GAIN
1.25588	ACTIVITY GAIN					0.621198	ACTIVITY GAIN
1.56358	ACTIVITY GAIN					-0.0501922	ACTIVITY GAIN
1.63091	ACTIVITY GAIN					0.00503559	ACTIVITY GAIN
1.48205	ACTIVITY GAIN					-0.0921915	ACTIVITY GAIN
0.48953	ACTIVITY GAIN					0.754238	ACTIVITY GAIN
1.06229	ACTIVITY GAIN					-0.185496	ACTIVITY GAIN
1.43512	ACTIVITY GAIN					-0.0955162	ACTIVITY GAIN
1.28619	ACTIVITY GAIN					0.205838	ACTIVITY GAIN
0.951373	ACTIVITY GAIN					0.0517619	ACTIVITY GAIN
1.60186	ACTIVITY GAIN					0.0917856	ACTIVITY GAIN
1.80687	ACTIVITY GAIN					0.21332	ACTIVITY GAIN
1.8055	ACTIVITY GAIN					0.184477	ACTIVITY GAIN
0.949714	ACTIVITY GAIN					0.109517	ACTIVITY GAIN
1.42965	ACTIVITY GAIN					0.00679489	ACTIVITY GAIN
1.03668	ACTIVITY GAIN					-0.0166109	ACTIVITY GAIN
1.8647	ACTIVITY GAIN					-0.0753788	ACTIVITY GAIN
1.78763	ACTIVITY GAIN					0.129264	ACTIVITY GAIN
1.56414	ACTIVITY GAIN					-0.00994548	ACTIVITY GAIN
1.86517	ACTIVITY GAIN					0.239026	ACTIVITY GAIN
1.74049	ACTIVITY GAIN					0.0281542	ACTIVITY GAIN
1.36624	ACTIVITY GAIN					-0.218542	ACTIVITY GAIN
0.972165	ACTIVITY GAIN					-0.0633192	ACTIVITY GAIN
1.33207	ACTIVITY GAIN					0.1	ACTIVITY GAIN
0.482187	ACTIVITY GAIN					0.377123	ACTIVITY GAIN
1.16305	ACTIVITY GAIN					0.0828753	ACTIVITY GAIN
1.48219	ACTIVITY GAIN					-0.0189422	ACTIVITY GAIN
1.81475	ACTIVITY GAIN					-0.0292242	ACTIVITY GAIN
0.754322	ACTIVITY GAIN					0.0568181	ACTIVITY GAIN
0.551514	ACTIVITY GAIN					-0.00805355	ACTIVITY GAIN
1.33903	ACTIVITY GAIN					-0.0364241	ACTIVITY GAIN
1.34712	ACTIVITY GAIN					0.0241198	ACTIVITY GAIN
1.04778	ACTIVITY GAIN					-0.273944	ACTIVITY GAIN
1.0661	ACTIVITY GAIN					-0.254306	ACTIVITY GAIN
0.824526	ACTIVITY GAIN					-0.0737727	ACTIVITY GAIN
1.46482	ACTIVITY GAIN					-0.208818	ACTIVITY GAIN
0.748066	ACTIVITY GAIN					-0.131915	ACTIVITY GAIN
1.03851	ACTIVITY GAIN					-0.138115	ACTIVITY GAIN
1.43352	ACTIVITY GAIN					-0.0112115	ACTIVITY GAIN
1.50904	ACTIVITY GAIN					0.0185226	ACTIVITY GAIN
1.34398	ACTIVITY GAIN					0.00403873	ACTIVITY GAIN
1.36843	ACTIVITY GAIN					0.0866599	ACTIVITY GAIN
1.33933	ACTIVITY GAIN					-0.0916451	ACTIVITY GAIN
1.31332	ACTIVITY GAIN					0.0176012	ACTIVITY GAIN
1.69987	ACTIVITY GAIN					0.112186	ACTIVITY GAIN
1.59168	ACTIVITY GAIN					0.122848	ACTIVITY GAIN
0.53898	ACTIVITY GAIN					0.0758004	ACTIVITY GAIN
1.56145	ACTIVITY GAIN					0.289072	ACTIVITY GAIN
0.815489	ACTIVITY GAIN					0.165494	ACTIVITY GAIN
1.54135	ACTIVITY GAIN					0.262109	ACTIVITY GAIN
1.16857	ACTIVITY GAIN					0.137044	ACTIVITY GAIN
1.61716	ACTIVITY GAIN					0.126566	ACTIVITY GAIN
1.54113	ACTIVITY GAIN					0.0207099	ACTIVITY GAIN
1.22795	ACTIVITY GAIN					-0.282896	ACTIVITY GAIN
1.77018	ACTIVITY GAIN					0.128335	ACTIVITY GAIN
1.37802	ACTIVITY GAIN					-0.0503952	ACTIVITY GAIN
1.29002	ACTIVITY GAIN					-0.0583984	ACTIVITY GAIN
1.38888	ACTIVITY GAIN					0.108118	ACTIVITY GAIN
1.04482	ACTIVITY GAIN					-0.0696281	ACTIVITY GAIN
1.49297	ACTIVITY GAIN					-0.0232793	ACTIVITY GAIN
0.148369	ACTIVITY GAIN					0.12844	ACTIVITY GAIN
0.907948	ACTIVITY GAIN					0.119603	ACTIVITY GAIN
0.9803	ACTIVITY GAIN					-0.260271	ACTIVITY GAIN
0.822215	ACTIVITY GAIN					-0.111425	ACTIVITY GAIN
0.78887	ACTIVITY GAIN					-0.185541	ACTIVITY GAIN
1.12169	ACTIVITY GAIN					-0.248862	ACTIVITY GAIN
1.70635	ACTIVITY GAIN					0.144346	ACTIVITY GAIN
1.31337	ACTIVITY GAIN					0.212168	ACTIVITY GAIN
0.843791	ACTIVITY GAIN					0.284963	ACTIVITY GAIN
1.65938	ACTIVITY GAIN					-0.0636379	ACTIVITY GAIN
1.78327	ACTIVITY GAIN					0.249431	ACTIVITY GAIN
1.18799	ACTIVITY GAIN					-0.0429774	ACTIVITY GAIN
1.12737	ACTIVITY GAIN					-0.024842	ACTIVITY GAIN
1.35297	ACTIVITY GAIN					-0.102004	ACTIVITY GAIN
1.25153	ACTIVITY GAIN					-0.0901978	ACTIVITY GAIN
1.8141	ACTIVITY GAIN					0.195862	ACTIVITY GAIN
1.83883	ACTIVITY GAIN					0.164839	ACTIVITY GAIN
1.43704	ACTIVITY GAIN					0.0990758	ACTIVITY GAIN
1.79044	ACTIVITY GAIN					0.198723	ACTIVITY GAIN
1.71833	ACTIVITY GAIN					-0.00356348	ACTIVITY GAIN
1.07114	ACTIVITY GAIN					0.320006	ACTIVITY GAIN
1.09815	ACTIVITY GAIN					0.114314	ACTIVITY GAIN
1.52859	ACTIVITY GAIN					0.0655285	ACTIVITY GAIN
1.0935	ACTIVITY GAIN					0.0788507	ACTIVITY GAIN
1.61296	ACTIVITY GAIN					0.000556825	ACTIVITY GAIN
1.12879	ACTIVITY GAIN					-0.0784664	ACTIVITY GAIN
1.40635	ACTIVITY GAIN					-0.138245	ACTIVITY GAIN
1.63478	ACTIVITY GAIN					0.0570833	ACTIVITY GAIN
1.73538	ACTIVITY GAIN					0.271875	ACTIVITY GAIN
1.66881	ACTIVITY GAIN					0.158824	ACTIVITY GAIN
1.45666	ACTIVITY GAIN					-0.115506	ACTIVITY GAIN
1.48628	ACTIVITY GAIN					0.137124	ACTIVITY GAIN
0.983994	ACTIVITY GAIN					-0.183236	ACTIVITY GAIN
1.35916	ACTIVITY GAIN					-0.177443	ACTIVITY GAIN
0.325277	ACTIVITY GAIN					0.0710354	ACTIVITY GAIN
1.70711	ACTIVITY GAIN					0.151656	ACTIVITY GAIN
1.23741	ACTIVITY GAIN					0.160225	ACTIVITY GAIN
1.93634	ACTIVITY GAIN					0.130901	ACTIVITY GAIN
1.71203	ACTIVITY GAIN					-0.0341231	ACTIVITY GAIN
1.90577	ACTIVITY GAIN					0.115773	ACTIVITY GAIN
1.52982	ACTIVITY GAIN					0.013398	ACTIVITY GAIN
0.694751	ACTIVITY GAIN					0.173802	ACTIVITY GAIN
1.76273	ACTIVITY GAIN					0.147503	ACTIVITY GAIN
1.80919	ACTIVITY GAIN					0.260725	ACTIVITY GAIN
1.36176	ACTIVITY GAIN					0.00422547	ACTIVITY GAIN
0.720743	ACTIVITY GAIN					0.126976	ACTIVITY GAIN
0.403177	ACTIVITY GAIN					0.0653927	ACTIVITY GAIN
1.47117	ACTIVITY GAIN					0.0366922	ACTIVITY GAIN
0.925577	ACTIVITY GAIN					0.00264528	ACTIVITY GAIN
1.22746	ACTIVITY GAIN					-0.0867697	ACTIVITY GAIN
1.65324	ACTIVITY GAIN					0.272532	ACTIVITY GAIN
1.52733	ACTIVITY GAIN					0.0472722	ACTIVITY GAIN
1.08423	ACTIVITY GAIN					0.436165	ACTIVITY GAIN
0.981954	ACTIVITY GAIN					-0.250065	ACTIVITY GAIN
0.649975	ACTIVITY GAIN					-0.0390094	ACTIVITY GAIN
1.6875	ACTIVITY GAIN					0.185845	ACTIVITY GAIN
1.29956	ACTIVITY GAIN					-0.120457	ACTIVITY GAIN
1.49752	ACTIVITY GAIN					-0.00206653	ACTIVITY GAIN
1.35028	ACTIVITY GAIN					-0.0346844	ACTIVITY GAIN
1.6467	ACTIVITY GAIN					0.0448211	ACTIVITY GAIN
1.72806	ACTIVITY GAIN					0.0561367	ACTIVITY GAIN
0.756766	ACTIVITY GAIN					-0.196296	ACTIVITY GAIN
1.09618	ACTIVITY GAIN					-0.0788276	ACTIVITY GAIN
1.58716	ACTIVITY GAIN					0.0887691	ACTIVITY GAIN
1.63614	ACTIVITY GAIN					0.0889472	ACTIVITY GAIN
1.50253	ACTIVITY GAIN					0.264451	ACTIVITY GAIN
1.59912	ACTIVITY GAIN					0.253719	ACTIVITY GAIN
1.53433	ACTIVITY GAIN					0.0145622	ACTIVITY GAIN
1.53082	ACTIVITY GAIN					-0.0588937	ACTIVITY GAIN
1.61819	ACTIVITY GAIN					0.172487	ACTIVITY GAIN
0.59765	ACTIVITY GAIN					0.687065	ACTIVITY GAIN
0.660537	ACTIVITY GAIN					-0.0529886	ACTIVITY GAIN
1.43804	ACTIVITY GAIN					-0.0750882	ACTIVITY GAIN
1.63851	ACTIVITY GAIN					0.0865838	ACTIVITY GAIN
1.8557	ACTIVITY GAIN					0.250786	ACTIVITY GAIN
1.88177	ACTIVITY GAIN					0.125922	ACTIVITY GAIN
1.53022	ACTIVITY GAIN					0.0719062	ACTIVITY GAIN
1.75902	ACTIVITY GAIN					0.181135	ACTIVITY GAIN
1.8677	ACTIVITY GAIN					0.129529	ACTIVITY GAIN
0.801867	ACTIVITY GAIN					0.1542	ACTIVITY GAIN
1.68128	ACTIVITY GAIN					-0.202893	ACTIVITY GAIN
1.5104	ACTIVITY GAIN					-0.011037	ACTIVITY GAIN
1.51108	ACTIVITY GAIN					-0.0106143	ACTIVITY GAIN
1.41717	ACTIVITY GAIN					-0.0917891	ACTIVITY GAIN
1.03658	ACTIVITY GAIN					-0.28477	ACTIVITY GAIN
1.28712	ACTIVITY GAIN					-0.0427456	ACTIVITY GAIN
1.04428	ACTIVITY GAIN					0.408622	ACTIVITY GAIN
1.12136	ACTIVITY GAIN					0.235988	ACTIVITY GAIN
1.40319	ACTIVITY GAIN					0.021805	ACTIVITY GAIN
1.60845	ACTIVITY GAIN					-0.082853	ACTIVITY GAIN
1.86367	ACTIVITY GAIN					0.171704	ACTIVITY GAIN
1.27742	ACTIVITY GAIN					-0.209491	ACTIVITY GAIN
1.01424	ACTIVITY GAIN					0.0304834	ACTIVITY GAIN
1.69274	ACTIVITY GAIN					0.313127	ACTIVITY GAIN
1.46179	ACTIVITY GAIN					0.0622941	ACTIVITY GAIN
1.65161	ACTIVITY GAIN					0.0368685	ACTIVITY GAIN
1.53263	ACTIVITY GAIN					0.222128	ACTIVITY GAIN
1.12555	ACTIVITY GAIN					-0.0946334	ACTIVITY GAIN
1.2843	ACTIVITY GAIN					-0.0394117	ACTIVITY GAIN
1.70719	ACTIVITY GAIN					-0.0933582	ACTIVITY GAIN
1.55525	ACTIVITY GAIN					0.0720828	ACTIVITY GAIN
1.30227	ACTIVITY GAIN					-0.00998973	ACTIVITY GAIN
1.95063	ACTIVITY GAIN					0.321767	ACTIVITY GAIN
1.18573	ACTIVITY GAIN					-0.137709	ACTIVITY GAIN
1.32942	ACTIVITY GAIN					0.0414839	ACTIVITY GAIN
1.90829	ACTIVITY GAIN					0.278152	ACTIVITY GAIN
1.72514	ACTIVITY GAIN					0.0745294	ACTIVITY GAIN
1.08739	ACTIVITY GAIN					-0.113507	ACTIVITY GAIN
1.62726	ACTIVITY GAIN					0.184813	ACTIVITY GAIN
0.726301	ACTIVITY GAIN					-0.113335	ACTIVITY GAIN
1.3346	ACTIVITY GAIN					-0.344018	ACTIVITY GAIN
1.50802	ACTIVITY GAIN					0.036611	ACTIVITY GAIN
1.78337	ACTIVITY GAIN					0.143728	ACTIVITY GAIN
1.31423	ACTIVITY GAIN					0.111884	ACTIVITY GAIN
1.53284	ACTIVITY GAIN					-0.00226128	ACTIVITY GAIN
1.36582	ACTIVITY GAIN					-0.0806068	ACTIVITY GAIN
1.76045	ACTIVITY GAIN					0.182113	ACTIVITY GAIN
1.87796	ACTIVITY GAIN					0.192952	ACTIVITY GAIN
1.49236	ACTIVITY GAIN					-0.0823562	ACTIVITY GAIN
1.78306	ACTIVITY GAIN					0.142912	ACTIVITY GAIN
1.5389	ACTIVITY GAIN					0.108468	ACTIVITY GAIN
1.1872	ACTIVITY GAIN					0.0221284	ACTIVITY GAIN
1.73626	ACTIVITY GAIN					-0.033185	ACTIVITY GAIN
0.904487	ACTIVITY GAIN					0.340584	ACTIVITY GAIN
1.80348	ACTIVITY GAIN					0.0781751	ACTIVITY GAIN
1.58039	ACTIVITY GAIN					0.0385555	ACTIVITY GAIN
1.18651	ACTIVITY GAIN					-0.234169	ACTIVITY GAIN
1.7033	ACTIVITY GAIN					0.185546	ACTIVITY GAIN
1.52359	ACTIVITY GAIN					0.201153	ACTIVITY GAIN
1.64404	ACTIVITY GAIN					-0.0298539	ACTIVITY GAIN
1.34255	ACTIVITY GAIN					-0.200481	ACTIVITY GAIN
1.49121	ACTIVITY GAIN					0.0760035	ACTIVITY GAIN
1.81302	ACTIVITY GAIN					0.21805	ACTIVITY GAIN
0.848031	ACTIVITY GAIN					-0.19912	ACTIVITY GAIN
1.89023	ACTIVITY GAIN					0.225564	ACTIVITY GAIN
1.52105	ACTIVITY GAIN					0.00533005	ACTIVITY GAIN
1.89805	ACTIVITY GAIN					0.201321	ACTIVITY GAIN
1.09498	ACTIVITY GAIN					-0.11368	ACTIVITY GAIN
1.65139	ACTIVITY GAIN					0.19934	ACTIVITY GAIN
1.66175	ACTIVITY GAIN					0.0786765	ACTIVITY GAIN
1.22813	ACTIVITY GAIN					0.145464	ACTIVITY GAIN
1.52168	ACTIVITY GAIN					0.100919	ACTIVITY GAIN
1.56805	ACTIVITY GAIN					-0.0452299	ACTIVITY GAIN
0.859945	ACTIVITY GAIN					-0.128465	ACTIVITY GAIN
1.43652	ACTIVITY GAIN					-0.437216	ACTIVITY GAIN
1.57385	ACTIVITY GAIN					-0.123469	ACTIVITY GAIN
1.67691	ACTIVITY GAIN					0.070472	ACTIVITY GAIN
1.66847	ACTIVITY GAIN					-0.011703	ACTIVITY GAIN
1.76359	ACTIVITY GAIN					0.12116	ACTIVITY GAIN
1.79226	ACTIVITY GAIN					0.208822	ACTIVITY GAIN
1.99056	ACTIVITY GAIN					0.3167	ACTIVITY GAIN
1.11566	ACTIVITY GAIN					-0.0533582	ACTIVITY GAIN
1.44399	ACTIVITY GAIN					0.052056	ACTIVITY GAIN
1.47564	ACTIVITY GAIN					-0.0574181	ACTIVITY GAIN
1.70205	ACTIVITY GAIN					0.619579	ACTIVITY GAIN
0.956244	ACTIVITY GAIN					0.222254	ACTIVITY GAIN
1.72609	ACTIVITY GAIN					0.18251	ACTIVITY GAIN
1.65453	ACTIVITY GAIN					0.127412	ACTIVITY GAIN
1.65791	ACTIVITY GAIN					0.0130262	ACTIVITY GAIN
1.479	ACTIVITY GAIN					-0.0589645	ACTIVITY GAIN
0.760278	ACTIVITY GAIN					0.376131	ACTIVITY GAIN
1.48413	ACTIVITY GAIN					0.0331994	ACTIVITY GAIN
1.58553	ACTIVITY GAIN					0.0532369	ACTIVITY GAIN
1.67079	ACTIVITY GAIN					0.253958	ACTIVITY GAIN
1.38858	ACTIVITY GAIN					0.0350462	ACTIVITY GAIN
1.70623	ACTIVITY GAIN					0.286905	ACTIVITY GAIN
2.00243	ACTIVITY GAIN					0.415841	ACTIVITY GAIN
1.57925	ACTIVITY GAIN					0.363569	ACTIVITY GAIN
2.1486	ACTIVITY GAIN					0.434729	ACTIVITY GAIN
1.91077	ACTIVITY GAIN					0.148271	ACTIVITY GAIN
1.72583	ACTIVITY GAIN					0.533798	ACTIVITY GAIN
1.66438	ACTIVITY GAIN					0.0991422	ACTIVITY GAIN
1.65089	ACTIVITY GAIN					0.434151	ACTIVITY GAIN
1.85058	ACTIVITY GAIN					0.170803	ACTIVITY GAIN
1.21673	ACTIVITY GAIN					0.409507	ACTIVITY GAIN
1.41786	ACTIVITY GAIN					0.104414	ACTIVITY GAIN
1.68952	ACTIVITY GAIN					0.0976158	ACTIVITY GAIN
1.5151	ACTIVITY GAIN					-0.116297	ACTIVITY GAIN
1.79183	ACTIVITY GAIN					0.537206	ACTIVITY GAIN
1.0503	ACTIVITY GAIN					0.176854	ACTIVITY GAIN
1.13324	ACTIVITY GAIN					0.139765	ACTIVITY GAIN
1.87068	ACTIVITY GAIN					0.682975	ACTIVITY GAIN
1.83973	ACTIVITY GAIN					0.168186	ACTIVITY GAIN
1.09946	ACTIVITY GAIN					0.0239021	ACTIVITY GAIN
1.59967	ACTIVITY GAIN					-0.0616126	ACTIVITY GAIN
1.73122	ACTIVITY GAIN					0.1534	ACTIVITY GAIN
1.82143	ACTIVITY GAIN					0.301039	ACTIVITY GAIN
1.4381	ACTIVITY GAIN					0.0349862	ACTIVITY GAIN
0.826559	ACTIVITY GAIN					0.0605945	ACTIVITY GAIN
1.37818	ACTIVITY GAIN					-0.00300313	ACTIVITY GAIN
1.79743	ACTIVITY GAIN					0.146188	ACTIVITY GAIN
1.51581	ACTIVITY GAIN					-0.00644802	ACTIVITY GAIN
1.51499	ACTIVITY GAIN					0.0629851	ACTIVITY GAIN
1.7938	ACTIVITY GAIN					0.123143	ACTIVITY GAIN
1.75167	ACTIVITY GAIN					0.0592363	ACTIVITY GAIN
0.614638	ACTIVITY GAIN					-0.0197172	ACTIVITY GAIN
0.90051	ACTIVITY GAIN					-0.00727444	ACTIVITY GAIN
1.68284	ACTIVITY GAIN					0.0528711	ACTIVITY GAIN
1.76687	ACTIVITY GAIN					0.013475	ACTIVITY GAIN
1.70394	ACTIVITY GAIN					-0.0144788	ACTIVITY GAIN
1.83808	ACTIVITY GAIN					0.238341	ACTIVITY GAIN
1.62755	ACTIVITY GAIN					0.0750342	ACTIVITY GAIN
1.63751	ACTIVITY GAIN					0.180669	ACTIVITY GAIN
1.80555	ACTIVITY GAIN					0.108483	ACTIVITY GAIN
1.77925	ACTIVITY GAIN					0.293495	ACTIVITY GAIN
1.79839	ACTIVITY GAIN					0.214533	ACTIVITY GAIN
1.22685	ACTIVITY GAIN					0.115181	ACTIVITY GAIN
1.14108	ACTIVITY GAIN					-0.126401	ACTIVITY GAIN
1.40186	ACTIVITY GAIN					-0.0111799	ACTIVITY GAIN
1.46481	ACTIVITY GAIN					0.0800214	ACTIVITY GAIN
1.22631	ACTIVITY GAIN					-0.0183144	ACTIVITY GAIN
1.5117	ACTIVITY GAIN					-0.0425007	ACTIVITY GAIN
1.6981	ACTIVITY GAIN					-0.0535519	ACTIVITY GAIN
0.98364	ACTIVITY GAIN					0.046002	ACTIVITY GAIN
1.5507	ACTIVITY GAIN					0.182904	ACTIVITY GAIN
1.82163	ACTIVITY GAIN					0.137081	ACTIVITY GAIN
1.74473	ACTIVITY GAIN					-0.00518301	ACTIVITY GAIN
1.9691	ACTIVITY GAIN					0.146767	ACTIVITY GAIN
1.10904	ACTIVITY GAIN					-0.065959	ACTIVITY GAIN
1.7301	ACTIVITY GAIN					0.105438	ACTIVITY GAIN
1.95702	ACTIVITY GAIN					0.137595	ACTIVITY GAIN
1.3683	ACTIVITY GAIN					-0.125166	ACTIVITY GAIN
1.19916	ACTIVITY GAIN					0.0544947	ACTIVITY GAIN
1.22859	ACTIVITY GAIN					-0.00678517	ACTIVITY GAIN
1.71958	ACTIVITY GAIN					-0.150097	ACTIVITY GAIN
0.696818	ACTIVITY GAIN					0.0206587	ACTIVITY GAIN
1.72406	ACTIVITY GAIN					0.36264	ACTIVITY GAIN
1.24922	ACTIVITY GAIN					0.0516369	ACTIVITY GAIN
1.72744	ACTIVITY GAIN					0.197047	ACTIVITY GAIN
0.840863	ACTIVITY GAIN					-0.0652928	ACTIVITY GAIN
1.57729	ACTIVITY GAIN					-0.155089	ACTIVITY GAIN
1.20384	ACTIVITY GAIN					-0.212769	ACTIVITY GAIN
1.52066	ACTIVITY GAIN					-0.141338	ACTIVITY GAIN
1.42806	ACTIVITY GAIN					-0.199265	ACTIVITY GAIN
1.22334	ACTIVITY GAIN					0.354058	ACTIVITY GAIN
0.527472	ACTIVITY GAIN					0.134143	ACTIVITY GAIN
1.79679	ACTIVITY GAIN					-0.00312875	ACTIVITY GAIN
1.99639	ACTIVITY GAIN					0.214732	ACTIVITY GAIN
1.86388	ACTIVITY GAIN					0.211255	ACTIVITY GAIN
1.74977	ACTIVITY GAIN					-0.398976	ACTIVITY GAIN
2.04322	ACTIVITY GAIN					0.134451	ACTIVITY GAIN
1.93239	ACTIVITY GAIN					0.154344	ACTIVITY GAIN
1.72118	ACTIVITY GAIN					-0.240603	ACTIVITY GAIN
1.75274	ACTIVITY GAIN					-0.0265204	ACTIVITY GAIN
1.74269	ACTIVITY GAIN					0.271106	ACTIVITY GAIN
1.65866	ACTIVITY GAIN					0.178204	ACTIVITY GAIN
1.81856	ACTIVITY GAIN					0.204527	ACTIVITY GAIN
1.90046	ACTIVITY GAIN					0.214355	ACTIVITY GAIN
1.59057	ACTIVITY GAIN					0.120661	ACTIVITY GAIN
1.4041	ACTIVITY GAIN					0.08062	ACTIVITY GAIN
0.762706	ACTIVITY GAIN					0.264266	ACTIVITY GAIN
1.12827	ACTIVITY GAIN					-0.0606445	ACTIVITY GAIN
1.83694	ACTIVITY GAIN					0.1847	ACTIVITY GAIN
1.66507	ACTIVITY GAIN					0.0433192	ACTIVITY GAIN
1.3665	ACTIVITY GAIN					-0.158934	ACTIVITY GAIN
1.18279	ACTIVITY GAIN					-0.157044	ACTIVITY GAIN
1.53319	ACTIVITY GAIN					0.104513	ACTIVITY GAIN
1.69346	ACTIVITY GAIN					0.197265	ACTIVITY GAIN
1.49149	ACTIVITY GAIN					0.246054	ACTIVITY GAIN
1.82465	ACTIVITY GAIN					0.254226	ACTIVITY GAIN
1.88231	ACTIVITY GAIN					0.295638	ACTIVITY GAIN
0.598521	ACTIVITY GAIN					0.372155	ACTIVITY GAIN
1.31412	ACTIVITY GAIN					0.0132491	ACTIVITY GAIN
1.65694	ACTIVITY GAIN					0.402729	ACTIVITY GAIN
0.950765	ACTIVITY GAIN					0.203989	ACTIVITY GAIN
1.39759	ACTIVITY GAIN					0.306145	ACTIVITY GAIN
1.88705	ACTIVITY GAIN					0.403369	ACTIVITY GAIN
1.4395	ACTIVITY GAIN					0.091085	ACTIVITY GAIN
1.20623	ACTIVITY GAIN					0.0327803	ACTIVITY GAIN
1.46748	ACTIVITY GAIN					-0.121122	ACTIVITY GAIN
1.69283	ACTIVITY GAIN					0.401346	ACTIVITY GAIN
1.7837	ACTIVITY GAIN					0.127981	ACTIVITY GAIN
1.05897	ACTIVITY GAIN					0.279849	ACTIVITY GAIN
1.21513	ACTIVITY GAIN					0.335975	ACTIVITY GAIN
1.24909	ACTIVITY GAIN					0.130566	ACTIVITY GAIN
1.86509	ACTIVITY GAIN					0.389616	ACTIVITY GAIN
1.88991	ACTIVITY GAIN					0.446587	ACTIVITY GAIN
1.77826	ACTIVITY GAIN					0.225793	ACTIVITY GAIN
1.64492	ACTIVITY GAIN					0.281857	ACTIVITY GAIN
1.97061	ACTIVITY GAIN					0.340214	ACTIVITY GAIN
1.38855	ACTIVITY GAIN					0.258791	ACTIVITY GAIN
2.00164	ACTIVITY GAIN					0.345776	ACTIVITY GAIN
1.73134	ACTIVITY GAIN					0.234718	ACTIVITY GAIN
1.97544	ACTIVITY GAIN					0.293919	ACTIVITY GAIN
1.72173	ACTIVITY GAIN					0.188195	ACTIVITY GAIN
1.84987	ACTIVITY GAIN					0.335575	ACTIVITY GAIN
1.64836	ACTIVITY GAIN					0.443652	ACTIVITY GAIN
1.80982	ACTIVITY GAIN					-9.95614e-05	ACTIVITY GAIN
0.744188	ACTIVITY GAIN					0.384421	ACTIVITY GAIN
1.31125	ACTIVITY GAIN					0.371606	ACTIVITY GAIN
1.24129	ACTIVITY GAIN					-0.0088144	ACTIVITY GAIN
1.54616	ACTIVITY GAIN					-0.0166801	ACTIVITY GAIN
1.47774	ACTIVITY GAIN					-0.225792	ACTIVITY GAIN
1.67886	ACTIVITY GAIN					0.373815	ACTIVITY GAIN
1.66697	ACTIVITY GAIN					0.128994	ACTIVITY GAIN
1.58021	ACTIVITY GAIN					-0.209155	ACTIVITY GAIN
1.73287	ACTIVITY GAIN					0.160733	ACTIVITY GAIN
0.967929	ACTIVITY GAIN					0.00732706	ACTIVITY GAIN
1.76783	ACTIVITY GAIN					0.191256	ACTIVITY GAIN
1.89239	ACTIVITY GAIN					0.256756	ACTIVITY GAIN
1.67497	ACTIVITY GAIN					0.0303397	ACTIVITY GAIN
0.740541	ACTIVITY GAIN					0.0372918	ACTIVITY GAIN
1.70187	ACTIVITY GAIN					0.00620842	ACTIVITY GAIN
1.07652	ACTIVITY GAIN					-0.172994	ACTIVITY GAIN
1.5311	ACTIVITY GAIN					-0.0289858	ACTIVITY GAIN
1.68438	ACTIVITY GAIN					0.163829	ACTIVITY GAIN
0.904087	ACTIVITY GAIN					-0.0904574	ACTIVITY GAIN
1.70006	ACTIVITY GAIN					0.171095	ACTIVITY GAIN
1.88078	ACTIVITY GAIN					0.320381	ACTIVITY GAIN
1.80714	ACTIVITY GAIN					0.220449	ACTIVITY GAIN
1.86669	ACTIVITY GAIN					0.176725	ACTIVITY GAIN
1.84074	ACTIVITY GAIN					0.307766	ACTIVITY GAIN
1.79369	ACTIVITY GAIN					0.118986	ACTIVITY GAIN
1.33683	ACTIVITY GAIN					-0.12689	ACTIVITY GAIN
1.52235	ACTIVITY GAIN					0.0520963	ACTIVITY GAIN
1.69104	ACTIVITY GAIN					0.120835	ACTIVITY GAIN
1.90761	ACTIVITY GAIN					0.163586	ACTIVITY GAIN
1.88987	ACTIVITY GAIN					0.340919	ACTIVITY GAIN
1.68138	ACTIVITY GAIN					0.218266	ACTIVITY GAIN
1.19905	ACTIVITY GAIN					-0.0499564	ACTIVITY GAIN
1.80418	ACTIVITY GAIN					0.269923	ACTIVITY GAIN
1.47844	ACTIVITY GAIN					-0.0452106	ACTIVITY GAIN
1.58056	ACTIVITY GAIN					0.00352456	ACTIVITY GAIN
0.753063	ACTIVITY GAIN					0.3404	ACTIVITY GAIN
1.7555	ACTIVITY GAIN					0.113399	ACTIVITY GAIN
0.894723	ACTIVITY GAIN					0.141331	ACTIVITY GAIN
0.236578	ACTIVITY LOSS					0.0465668	ACTIVITY LOSS
0.356299	ACTIVITY LOSS					0.0585565	ACTIVITY LOSS
0.585628	ACTIVITY LOSS					-0.402529	ACTIVITY LOSS
0.552693	ACTIVITY LOSS					0.291016	ACTIVITY LOSS
-0.00538923	ACTIVITY LOSS					-0.782542	ACTIVITY LOSS
1.10313	ACTIVITY LOSS					0.686806	ACTIVITY LOSS
0.10799	ACTIVITY LOSS					0.482345	ACTIVITY LOSS
-0.143442	ACTIVITY LOSS					0.400553	ACTIVITY LOSS
-0.186715	ACTIVITY LOSS					-0.223361	ACTIVITY LOSS
-0.302321	ACTIVITY LOSS					0.212847	ACTIVITY LOSS
-0.773569	ACTIVITY LOSS					0.701239	ACTIVITY LOSS
0.414857	ACTIVITY LOSS					0.642566	ACTIVITY LOSS
-0.160605	ACTIVITY LOSS					0.850741	ACTIVITY LOSS
-0.33549	ACTIVITY LOSS					0.888971	ACTIVITY LOSS
0.209204	ACTIVITY LOSS					0.198479	ACTIVITY LOSS
-0.176316	ACTIVITY LOSS					0.222286	ACTIVITY LOSS
0.435786	ACTIVITY LOSS					0.118536	ACTIVITY LOSS
0.434286	ACTIVITY LOSS					0.708272	ACTIVITY LOSS
0.466912	ACTIVITY LOSS					0.111035	ACTIVITY LOSS
0.794429	ACTIVITY LOSS					-0.134089	ACTIVITY LOSS
-0.0475712	ACTIVITY LOSS					0.11766	ACTIVITY LOSS
0.930807	ACTIVITY LOSS					0.137364	ACTIVITY LOSS
0.00803676	STABLE					0.850648	STABLE
0.879304	STABLE					-0.03329	STABLE
-0.171342	STABLE					0.956402	STABLE
0.0778981	STABLE					0.740342	STABLE
0.478175	STABLE					0.62586	STABLE
0.800004	STABLE					0.0591691	STABLE
0.252774	STABLE					0.627668	STABLE
0.00519222	STABLE					-0.0837577	STABLE
0.893341	STABLE					0.184359	STABLE
0.339564	STABLE					0.207398	STABLE
1.05551	STABLE					0.124377	STABLE
0.27433	STABLE					0.796945	STABLE
0.0979345	STABLE					0.66336	STABLE
-0.0229539	STABLE					0.841793	STABLE
-0.192452	STABLE					0.891364	STABLE
0.538079	STABLE					-0.0158754	STABLE
0.394649	STABLE					0.0640345	STABLE
0.263363	STABLE					0.585628	STABLE
0.285282	STABLE					0.0155439	STABLE
-0.585975	STABLE					0.787063	STABLE
-0.0887258	STABLE					0.646258	STABLE
0.545936	STABLE					1.12687	STABLE
0.787929	STABLE					0.581786	STABLE
0.922491	STABLE					0.143915	STABLE
0.943835	STABLE					0.118866	STABLE

## Sheet: Supplementary Figure 1c
Supplementary Figure 1c	anti-NSD2, anti-H3K36me2 and anti-H3													contrasted to see the molecular weights
	30sec exposure (10/18/2016)													(10/18/2016)
	anti-H3 (2min exposure)						anti-H3K27me3 (10min exposure)							10min contrasted to see the molecular weights
	(10/21/2016)						(10/21/2016)							(10/21/2016)

## Sheet: Supplementary Figure 5d
Supplementary Figure 5d, scatter plot of eigen values (PC1) for compartments in NSD2 Low and High cells
chr	start	end	LOW.PC1	HIGH.PC1
chr1	600000	650000	-0.261953	-0.297596
chr1	650000	700000	-0.217161	-0.26593
chr1	750000	800000	0.356334	0.492431
chr1	800000	850000	0.487546	0.600746
chr1	850000	900000	0.58607	0.655212
chr1	900000	950000	0.624322	0.649592
chr1	950000	1000000	0.596184	0.62848
chr1	1000000	1050000	0.58544	0.642042
chr1	1050000	1100000	0.600101	0.67374
chr1	1100000	1150000	0.602611	0.704397
chr1	1150000	1200000	0.609445	0.699622
chr1	1200000	1250000	0.590838	0.676801
chr1	1250000	1300000	0.576921	0.679084
chr1	1300000	1350000	0.575661	0.663921
chr1	1350000	1400000	0.594291	0.635599
chr1	1400000	1450000	0.606994	0.632924
chr1	1450000	1500000	0.588031	0.634996
chr1	1500000	1550000	0.564107	0.669357
chr1	1550000	1600000	0.644283	0.748301
chr1	1600000	1650000	0.626177	0.701893
chr1	1650000	1700000	0.565706	0.656447
chr1	1700000	1750000	0.561497	0.693457
chr1	1750000	1800000	0.678523	0.702425
chr1	1800000	1850000	0.723616	0.68619
chr1	1850000	1900000	0.747544	0.626592
chr1	1900000	1950000	0.67388	0.336103
chr1	1950000	2000000	0.473036	0.0813871
chr1	2000000	2050000	0.417427	0.0157056
chr1	2050000	2100000	0.386244	-0.0101067
chr1	2100000	2150000	0.364866	0.0146193
chr1	2150000	2200000	0.382986	0.0408214
chr1	2200000	2250000	0.390045	0.0411234
chr1	2250000	2300000	0.407266	0.0461303
chr1	2300000	2350000	0.427358	0.0639988
chr1	2350000	2400000	0.54924	0.189012
chr1	2400000	2450000	0.621378	0.255033
chr1	2450000	2500000	0.597036	0.216541
chr1	2500000	2550000	0.612214	0.285952
chr1	2550000	2600000	0.588074	0.241748
chr1	2600000	2650000	0.50919	0.0769159
chr1	2650000	2700000	0.395286	-0.0672233
chr1	2750000	2800000	0.128192	-0.0666971
chr1	2800000	2850000	0.162643	-0.0315277
chr1	2850000	2900000	0.0950851	-0.0525582
chr1	2900000	2950000	0.057358	-0.0582533
chr1	2950000	3000000	0.0576261	-0.0655655
chr1	3000000	3050000	0.0893755	-0.0810997
chr1	3050000	3100000	0.0585913	-0.0729282
chr1	3100000	3150000	0.114115	-0.0821332
chr1	3150000	3200000	0.0606643	-0.0582341
chr1	3200000	3250000	-0.001573	-0.0481329
chr1	3250000	3300000	0.0754533	-0.0317252
chr1	3300000	3350000	0.146587	-0.0445884
chr1	3350000	3400000	0.145302	-0.0620959
chr1	3400000	3450000	0.20683	-0.015253
chr1	3450000	3500000	0.292418	-0.00497216
chr1	3500000	3550000	0.338516	-0.000747998
chr1	3550000	3600000	0.391124	0.0456814
chr1	3600000	3650000	0.501783	0.127369
chr1	3650000	3700000	0.530719	0.110722
chr1	3700000	3750000	0.476603	0.0938776
chr1	3750000	3800000	0.472312	0.17835
chr1	3800000	3850000	0.418112	0.214889
chr1	3850000	3900000	0.352331	0.136243
chr1	3900000	3950000	0.101038	-0.00284787
chr1	3950000	4000000	-0.0421696	-0.0567307
chr1	4000000	4050000	-0.0624801	-0.0665249
chr1	4050000	4100000	-0.118516	-0.071841
chr1	4100000	4150000	-0.128568	-0.0724817
chr1	4150000	4200000	-0.144153	-0.0900918
chr1	4200000	4250000	-0.124029	-0.097438
chr1	4250000	4300000	-0.0769897	-0.0805192
chr1	4300000	4350000	-0.117515	-0.0681853
chr1	4350000	4400000	-0.145612	-0.0700898
chr1	4400000	4450000	-0.161619	-0.0879868
chr1	4450000	4500000	-0.195088	-0.0980838
chr1	4500000	4550000	-0.24176	-0.101109
chr1	4550000	4600000	-0.186941	-0.0885716
chr1	4600000	4650000	-0.135049	-0.0659259
chr1	4650000	4700000	-0.128802	-0.066628
chr1	4700000	4750000	-0.168178	-0.0832286
chr1	4750000	4800000	-0.139568	-0.0813641
chr1	4800000	4850000	-0.0885256	-0.0749246
chr1	4850000	4900000	-0.133344	-0.0684188
chr1	4900000	4950000	-0.15624	-0.0638229
chr1	4950000	5000000	-0.135486	-0.0811794
chr1	5000000	5050000	-0.132819	-0.0987961
chr1	5050000	5100000	-0.144988	-0.0859534
chr1	5100000	5150000	-0.117967	-0.0731377
chr1	5150000	5200000	-0.135042	-0.0694363
chr1	5200000	5250000	-0.168991	-0.0722306
chr1	5250000	5300000	-0.171412	-0.0637851
chr1	5300000	5350000	-0.157999	-0.0553198
chr1	5350000	5400000	-0.120254	-0.0564837
chr1	5400000	5450000	-0.103626	-0.0585173
chr1	5450000	5500000	-0.0762467	-0.0633255
chr1	5500000	5550000	-0.0520281	-0.0418166
chr1	5550000	5600000	-0.0616984	-0.031121
chr1	5600000	5650000	-0.0591551	-0.0398716
chr1	5650000	5700000	-0.0475083	-0.0490422
chr1	5700000	5750000	-0.0223207	-0.0361574
chr1	5750000	5800000	-0.0439672	-0.0160231
chr1	5800000	5850000	0.015777	0.0234355
chr1	5850000	5900000	0.1478	0.094022
chr1	5900000	5950000	0.321319	0.203183
chr1	5950000	6000000	0.561996	0.374875
chr1	6000000	6050000	0.652241	0.438045
chr1	6050000	6100000	0.644646	0.432095
chr1	6100000	6150000	0.650474	0.423864
chr1	6150000	6200000	0.668568	0.547212
chr1	6200000	6250000	0.665577	0.601486
chr1	6250000	6300000	0.660912	0.443609
chr1	6300000	6350000	0.710706	0.488165
chr1	6350000	6400000	0.703761	0.537783
chr1	6400000	6450000	0.651182	0.520853
chr1	6450000	6500000	0.705569	0.586807
chr1	6500000	6550000	0.711779	0.644172
chr1	6550000	6600000	0.713114	0.637957
chr1	6600000	6650000	0.725161	0.618651
chr1	6650000	6700000	0.685012	0.537574
chr1	6700000	6750000	0.613067	0.490693
chr1	6750000	6800000	0.633937	0.528335
chr1	6800000	6850000	0.702293	0.518454
chr1	6850000	6900000	0.703187	0.534597
chr1	6900000	6950000	0.689872	0.534742
chr1	6950000	7000000	0.532739	0.370748
chr1	7000000	7050000	0.358935	0.180528
chr1	7050000	7100000	0.260606	0.105736
chr1	7100000	7150000	0.207474	0.103447
chr1	7150000	7200000	0.202446	0.101601
chr1	7200000	7250000	0.225917	0.101879
chr1	7250000	7300000	0.237423	0.0465039
chr1	7300000	7350000	0.212488	0.0148869
chr1	7350000	7400000	0.38727	0.00610785
chr1	7400000	7450000	0.476624	0.00637
chr1	7450000	7500000	0.350479	-0.00234906
chr1	7500000	7550000	0.275489	-0.00622491
chr1	7550000	7600000	0.202068	-0.00800466
chr1	7600000	7650000	0.210048	0.0352656
chr1	7650000	7700000	0.407812	0.191266
chr1	7700000	7750000	0.492284	0.286291
chr1	7750000	7800000	0.483521	0.313845
chr1	7800000	7850000	0.421424	0.23979
chr1	7850000	7900000	0.347207	0.154604
chr1	7900000	7950000	0.373606	0.227259
chr1	7950000	8000000	0.371272	0.380594
chr1	8000000	8050000	0.265012	0.338134
chr1	8050000	8100000	0.174543	0.14548
chr1	8100000	8150000	0.0658496	0.0774739
chr1	8150000	8200000	0.055689	0.0640202
chr1	8200000	8250000	0.106323	0.0560295
chr1	8250000	8300000	0.131608	0.0893334
chr1	8300000	8350000	0.214696	0.213445
chr1	8350000	8400000	0.328317	0.370264
chr1	8400000	8450000	0.458661	0.508321
chr1	8450000	8500000	0.545613	0.604619
chr1	8500000	8550000	0.586318	0.57213
chr1	8550000	8600000	0.624026	0.581717
chr1	8600000	8650000	0.664748	0.644227
chr1	8650000	8700000	0.628111	0.618605
chr1	8700000	8750000	0.496033	0.529618
chr1	8750000	8800000	0.519694	0.533549
chr1	8800000	8850000	0.636667	0.540263
chr1	8850000	8900000	0.619651	0.507792
chr1	8900000	8950000	0.526027	0.475036
chr1	8950000	9000000	0.446474	0.37463
chr1	9000000	9050000	0.483943	0.383708
chr1	9050000	9100000	0.531968	0.420026
chr1	9100000	9150000	0.638454	0.586994
chr1	9150000	9200000	0.651469	0.619221
chr1	9200000	9250000	0.659569	0.581891
chr1	9250000	9300000	0.693338	0.649846
chr1	9300000	9350000	0.698666	0.610237
chr1	9350000	9400000	0.696776	0.635235
chr1	9400000	9450000	0.662369	0.602262
chr1	9450000	9500000	0.588923	0.591222
chr1	9500000	9550000	0.604643	0.603938
chr1	9550000	9600000	0.6475	0.665445
chr1	9600000	9650000	0.66828	0.666533
chr1	9650000	9700000	0.651902	0.654011
chr1	9700000	9750000	0.639727	0.694077
chr1	9750000	9800000	0.683325	0.683043
chr1	9800000	9850000	0.639758	0.662023
chr1	9850000	9900000	0.645818	0.638311
chr1	9900000	9950000	0.671292	0.665887
chr1	9950000	10000000	0.662392	0.624611
chr1	10000000	10050000	0.66168	0.60891
chr1	10050000	10100000	0.651706	0.714024
chr1	10100000	10150000	0.652056	0.710147
chr1	10150000	10200000	0.634574	0.662405
chr1	10200000	10250000	0.627949	0.637225
chr1	10250000	10300000	0.579082	0.660016
chr1	10300000	10350000	0.633846	0.637926
chr1	10350000	10400000	0.649037	0.641165
chr1	10400000	10450000	0.671861	0.659331
chr1	10450000	10500000	0.64587	0.645053
chr1	10500000	10550000	0.58033	0.605716
chr1	10550000	10600000	0.573445	0.563471
chr1	10600000	10650000	0.57823	0.45719
chr1	10650000	10700000	0.532876	0.375957
chr1	10700000	10750000	0.567944	0.349557
chr1	10750000	10800000	0.545255	0.306228
chr1	10800000	10850000	0.503355	0.375347
chr1	10850000	10900000	0.551316	0.47823
chr1	10900000	10950000	0.587066	0.54489
chr1	10950000	11000000	0.623909	0.605683
chr1	11000000	11050000	0.621747	0.635831
chr1	11050000	11100000	0.622143	0.667111
chr1	11100000	11150000	0.6908	0.670537
chr1	11150000	11200000	0.717617	0.615202
chr1	11200000	11250000	0.704355	0.56631
chr1	11250000	11300000	0.660861	0.590858
chr1	11300000	11350000	0.544566	0.411513
chr1	11350000	11400000	0.514815	0.241838
chr1	11400000	11450000	0.534647	0.202897
chr1	11450000	11500000	0.517009	0.280173
chr1	11500000	11550000	0.56656	0.360245
chr1	11550000	11600000	0.619825	0.363496
chr1	11600000	11650000	0.57242	0.410551
chr1	11650000	11700000	0.607227	0.461046
chr1	11700000	11750000	0.713151	0.507992
chr1	11750000	11800000	0.712109	0.571249
chr1	11800000	11850000	0.661914	0.524927
chr1	11850000	11900000	0.654871	0.525547
chr1	11900000	11950000	0.690404	0.54644
chr1	11950000	12000000	0.688269	0.598108
chr1	12000000	12050000	0.706416	0.584256
chr1	12050000	12100000	0.666214	0.457856
chr1	12100000	12150000	0.646144	0.465958
chr1	12150000	12200000	0.626906	0.506825
chr1	12200000	12250000	0.541192	0.42738
chr1	12250000	12300000	0.517727	0.245529
chr1	12300000	12350000	0.492612	0.203675
chr1	12350000	12400000	0.535424	0.239387
chr1	12400000	12450000	0.525407	0.258961
chr1	12450000	12500000	0.379431	0.173984
chr1	12500000	12550000	0.269041	0.0501336
chr1	12550000	12600000	0.233585	0.0286421
chr1	12600000	12650000	0.24344	0.0561816
chr1	12650000	12700000	0.143049	-0.00225781
chr1	12700000	12750000	0.0101185	-0.0681898
chr1	12750000	12800000	-0.0331846	-0.0417315
chr1	12800000	12850000	-0.0824198	-0.062913
chr1	12850000	12900000	-0.172599	-0.137178
chr1	13250000	13300000	-0.24647	-0.172244
chr1	13350000	13400000	-0.190775	-0.134273
chr1	13400000	13450000	-0.152828	-0.113935
chr1	13450000	13500000	-0.148167	-0.0944511
chr1	13500000	13550000	-0.166744	-0.0801064
chr1	13550000	13600000	-0.193469	-0.071894
chr1	13600000	13650000	-0.114688	-0.0618252
chr1	13650000	13700000	0.109552	0.0516945
chr1	13700000	13750000	0.38331	0.164532
chr1	13750000	13800000	0.315875	0.118146
chr1	13800000	13850000	0.0395618	0.0177865
chr1	13850000	13900000	-0.0814364	-0.0515151
chr1	13900000	13950000	-0.0948582	-0.0678014
chr1	13950000	14000000	-0.0777483	-0.0828018
chr1	14000000	14050000	-0.110437	-0.0842768
chr1	14050000	14100000	-0.111213	-0.075041
chr1	14100000	14150000	-0.0735452	-0.0786924
chr1	14150000	14200000	-0.034663	-0.0640808
chr1	14200000	14250000	-0.108258	-0.0518575
chr1	14250000	14300000	-0.153632	-0.0503484
chr1	14300000	14350000	-0.146031	-0.052776
chr1	14350000	14400000	-0.139012	-0.0905762
chr1	14400000	14450000	-0.126435	-0.0795313
chr1	14450000	14500000	-0.119717	-0.0862809
chr1	14500000	14550000	-0.121813	-0.103826
chr1	14550000	14600000	-0.153708	-0.0772958
chr1	14600000	14650000	-0.178847	-0.0761428
chr1	14650000	14700000	-0.137983	-0.0780975
chr1	14700000	14750000	-0.0876947	-0.0799627
chr1	14750000	14800000	-0.0980454	-0.0817857
chr1	14800000	14850000	-0.116286	-0.0793969
chr1	14850000	14900000	-0.111322	-0.0642096
chr1	14900000	14950000	-0.114015	-0.0200118
chr1	14950000	15000000	-0.124702	-0.00635251
chr1	15000000	15050000	-0.112518	-0.00659714
chr1	15050000	15100000	-0.042528	0.0398475
chr1	15100000	15150000	0.107983	0.191114
chr1	15150000	15200000	0.262297	0.296575
chr1	15200000	15250000	0.333542	0.350117
chr1	15250000	15300000	0.279139	0.259173
chr1	15300000	15350000	0.292883	0.136403
chr1	15350000	15400000	0.374372	0.248203
chr1	15400000	15450000	0.48248	0.340279
chr1	15450000	15500000	0.574503	0.381707
chr1	15500000	15550000	0.659066	0.537336
chr1	15550000	15600000	0.719519	0.599451
chr1	15600000	15650000	0.68368	0.58972
chr1	15650000	15700000	0.678405	0.577721
chr1	15700000	15750000	0.656509	0.585951
chr1	15750000	15800000	0.620901	0.600554
chr1	15800000	15850000	0.699639	0.661513
chr1	15850000	15900000	0.717405	0.613467
chr1	15900000	15950000	0.646632	0.654795
chr1	15950000	16000000	0.643657	0.65687
chr1	16000000	16050000	0.689127	0.597259
chr1	16050000	16100000	0.659095	0.56261
chr1	16100000	16150000	0.640106	0.589806
chr1	16150000	16200000	0.638458	0.680883
chr1	16200000	16250000	0.678369	0.629863
chr1	16250000	16300000	0.655984	0.594578
chr1	16300000	16350000	0.696913	0.675705
chr1	16350000	16400000	0.698054	0.706138
chr1	16400000	16450000	0.658635	0.679725
chr1	16450000	16500000	0.623461	0.635932
chr1	16500000	16550000	0.505799	0.476801
chr1	16550000	16600000	0.55245	0.516428
chr1	16600000	16650000	0.569939	0.516858
chr1	16650000	16700000	0.537111	0.528517
chr1	16700000	16750000	0.373161	0.44155
chr1	16750000	16800000	0.222325	0.289197
chr1	16850000	16900000	0.580998	0.47332
chr1	16900000	16950000	0.619885	0.525398
chr1	16950000	17000000	0.622201	0.51425
chr1	17000000	17050000	0.647892	0.461709
chr1	17050000	17100000	0.524678	0.221172
chr1	17100000	17150000	0.331603	0.0758491
chr1	17150000	17200000	0.306366	0.0555715
chr1	17200000	17250000	0.293687	0.0473364
chr1	17250000	17300000	0.200964	0.0195629
chr1	17300000	17350000	0.226039	0.0130495
chr1	17350000	17400000	0.410691	0.0769524
chr1	17400000	17450000	0.553631	0.173063
chr1	17450000	17500000	0.405088	0.116197
chr1	17500000	17550000	0.186344	0.00842774
chr1	17550000	17600000	0.136442	-0.0264576
chr1	17600000	17650000	0.0688719	-0.0324507
chr1	17650000	17700000	0.0127083	-0.0451411
chr1	17700000	17750000	-0.0382396	-0.0500996
chr1	17750000	17800000	-0.0840124	-0.0451051
chr1	17800000	17850000	-0.0889498	-0.0561274
chr1	17850000	17900000	-0.106307	-0.0569614
chr1	17900000	17950000	-0.0588961	-0.0595941
chr1	17950000	18000000	-0.0489661	-0.0435408
chr1	18000000	18050000	-0.0768587	-0.0517263
chr1	18050000	18100000	-0.0736976	-0.0729077
chr1	18100000	18150000	-0.0525725	-0.0538309
chr1	18150000	18200000	-0.072578	-0.0573029
chr1	18200000	18250000	-0.0973389	-0.0613156
chr1	18250000	18300000	-0.0954873	-0.0489487
chr1	18300000	18350000	-0.0719565	-0.0554171
chr1	18350000	18400000	-0.0863806	-0.0585761
chr1	18400000	18450000	-0.0921613	-0.0563552
chr1	18450000	18500000	-0.0459715	-0.0606316
chr1	18500000	18550000	-0.0280581	-0.0610302
chr1	18550000	18600000	-0.036811	-0.0436611
chr1	18600000	18650000	-0.0392284	-0.0384348
chr1	18650000	18700000	-0.0219799	-0.0438747
chr1	18700000	18750000	-0.00927268	-0.0379765
chr1	18750000	18800000	1.23039e-05	-0.0383598
chr1	18800000	18850000	0.070645	-0.0317675
chr1	18850000	18900000	0.239075	0.0520688
chr1	18900000	18950000	0.42767	0.127055
chr1	18950000	19000000	0.404777	0.0780019
chr1	19000000	19050000	0.34971	0.105712
chr1	19050000	19100000	0.497427	0.28865
chr1	19100000	19150000	0.628215	0.450262
chr1	19150000	19200000	0.674339	0.525243
chr1	19200000	19250000	0.668553	0.539989
chr1	19250000	19300000	0.661092	0.462051
chr1	19300000	19350000	0.661261	0.488047
chr1	19350000	19400000	0.639673	0.529074
chr1	19400000	19450000	0.647752	0.499194
chr1	19450000	19500000	0.705404	0.519848
chr1	19500000	19550000	0.671884	0.453106
chr1	19550000	19600000	0.623161	0.403424
chr1	19600000	19650000	0.635482	0.425867
chr1	19650000	19700000	0.613755	0.402832
chr1	19700000	19750000	0.579247	0.409057
chr1	19750000	19800000	0.547884	0.360137
chr1	19800000	19850000	0.444449	0.23312
chr1	19850000	19900000	0.379337	0.185721
chr1	19900000	19950000	0.253112	0.0984303
chr1	19950000	20000000	0.0839396	0.00831494
chr1	20000000	20050000	0.0554338	-0.000148123
chr1	20050000	20100000	0.054076	-0.00269423
chr1	20100000	20150000	0.0625614	-0.0145588
chr1	20150000	20200000	0.108322	0.00869508
chr1	20200000	20250000	0.0932053	0.0130883
chr1	20250000	20300000	0.0817607	0.00605046
chr1	20300000	20350000	0.0832014	0.0250889
chr1	20350000	20400000	0.11817	0.029956
chr1	20400000	20450000	0.19632	0.0428408
chr1	20450000	20500000	0.294961	0.107448
chr1	20500000	20550000	0.420115	0.169498
chr1	20550000	20600000	0.45421	0.142207
chr1	20600000	20650000	0.584466	0.318173
chr1	20650000	20700000	0.638837	0.505743
chr1	20700000	20750000	0.677881	0.503469
chr1	20750000	20800000	0.716745	0.571166
chr1	20800000	20850000	0.694909	0.659047
chr1	20850000	20900000	0.699622	0.656121
chr1	20900000	20950000	0.680059	0.648393
chr1	20950000	21000000	0.701222	0.692403
chr1	21000000	21050000	0.69709	0.698512
chr1	21050000	21100000	0.694109	0.651329
chr1	21100000	21150000	0.698101	0.655536
chr1	21150000	21200000	0.656347	0.670468
chr1	21200000	21250000	0.579291	0.639556
chr1	21250000	21300000	0.630152	0.64938
chr1	21300000	21350000	0.610102	0.659555
chr1	21350000	21400000	0.514303	0.663874
chr1	21400000	21450000	0.535003	0.58757
chr1	21450000	21500000	0.504054	0.5231
chr1	21500000	21550000	0.507045	0.483473
chr1	21550000	21600000	0.554361	0.520156
chr1	21600000	21650000	0.593457	0.533349
chr1	21650000	21700000	0.663804	0.647812
chr1	21700000	21750000	0.669686	0.724312
chr1	21750000	21800000	0.667333	0.695392
chr1	21800000	21850000	0.658114	0.634005
chr1	21850000	21900000	0.662827	0.618255
chr1	21900000	21950000	0.57233	0.613326
chr1	21950000	22000000	0.451161	0.533967
chr1	22000000	22050000	0.628326	0.592804
chr1	22050000	22100000	0.723217	0.613843
chr1	22100000	22150000	0.611065	0.417256
chr1	22150000	22200000	0.482865	0.192483
chr1	22200000	22250000	0.434975	0.124794
chr1	22250000	22300000	0.381716	0.126285
chr1	22300000	22350000	0.347252	0.147287
chr1	22350000	22400000	0.372833	0.201439
chr1	22400000	22450000	0.460541	0.330615
chr1	22450000	22500000	0.597361	0.519112
chr1	22500000	22550000	0.592949	0.425278
chr1	22550000	22600000	0.488544	0.254084
chr1	22600000	22650000	0.403255	0.2301
chr1	22650000	22700000	0.369593	0.213116
chr1	22700000	22750000	0.378196	0.177153
chr1	22750000	22800000	0.406541	0.160284
chr1	22800000	22850000	0.390594	0.169088
chr1	22850000	22900000	0.3749	0.192812
chr1	22900000	22950000	0.439889	0.242003
chr1	22950000	23000000	0.541733	0.404572
chr1	23000000	23050000	0.593856	0.604406
chr1	23050000	23100000	0.612553	0.687466
chr1	23100000	23150000	0.614472	0.681283
chr1	23150000	23200000	0.587282	0.645054
chr1	23200000	23250000	0.553722	0.573954
chr1	23250000	23300000	0.646841	0.602605
chr1	23300000	23350000	0.710587	0.72915
chr1	23350000	23400000	0.684341	0.717923
chr1	23400000	23450000	0.610806	0.723291
chr1	23450000	23500000	0.620646	0.725722
chr1	23500000	23550000	0.652192	0.662647
chr1	23550000	23600000	0.632865	0.695822
chr1	23600000	23650000	0.585579	0.665597
chr1	23650000	23700000	0.585003	0.689076
chr1	23700000	23750000	0.590433	0.669339
chr1	23750000	23800000	0.586207	0.662486
chr1	23800000	23850000	0.632607	0.664764
chr1	23850000	23900000	0.595797	0.601279
chr1	23900000	23950000	0.593983	0.620862
chr1	23950000	24000000	0.593944	0.63117
chr1	24000000	24050000	0.578328	0.63619
chr1	24050000	24100000	0.535398	0.675644
chr1	24100000	24150000	0.521896	0.695743
chr1	24150000	24200000	0.500393	0.621064
chr1	24200000	24250000	0.514824	0.622127
chr1	24250000	24300000	0.577171	0.60343
chr1	24300000	24350000	0.585687	0.636283
chr1	24350000	24400000	0.543638	0.631738
chr1	24400000	24450000	0.557718	0.593521
chr1	24450000	24500000	0.597009	0.579553
chr1	24500000	24550000	0.581364	0.595373
chr1	24550000	24600000	0.581133	0.618392
chr1	24600000	24650000	0.536571	0.632537
chr1	24650000	24700000	0.539478	0.60645
chr1	24700000	24750000	0.56728	0.685812
chr1	24750000	24800000	0.582421	0.693125
chr1	24800000	24850000	0.5269	0.607449
chr1	24850000	24900000	0.496815	0.550699
chr1	24900000	24950000	0.585898	0.506391
chr1	24950000	25000000	0.627154	0.533997
chr1	25000000	25050000	0.603555	0.574911
chr1	25050000	25100000	0.561773	0.567417
chr1	25100000	25150000	0.538769	0.551996
chr1	25150000	25200000	0.518685	0.533491
chr1	25200000	25250000	0.514708	0.571663
chr1	25250000	25300000	0.487366	0.557477
chr1	25300000	25350000	0.451054	0.493397
chr1	25350000	25400000	0.413365	0.444606
chr1	25400000	25450000	0.491908	0.498716
chr1	25450000	25500000	0.533875	0.551813
chr1	25500000	25550000	0.511855	0.547026
chr1	25550000	25600000	0.555441	0.560335
chr1	25600000	25650000	0.5671	0.572045
chr1	25650000	25700000	0.592769	0.576927
chr1	25700000	25750000	0.627055	0.612465
chr1	25750000	25800000	0.623721	0.587019
chr1	25800000	25850000	0.60218	0.525266
chr1	25850000	25900000	0.606996	0.532593
chr1	25900000	25950000	0.598899	0.604727
chr1	25950000	26000000	0.584471	0.613663
chr1	26000000	26050000	0.584342	0.631255
chr1	26050000	26100000	0.601909	0.583764
chr1	26100000	26150000	0.602439	0.571475
chr1	26150000	26200000	0.617045	0.637524
chr1	26200000	26250000	0.616981	0.589507
chr1	26250000	26300000	0.596592	0.619263
chr1	26300000	26350000	0.582672	0.635592
chr1	26350000	26400000	0.599442	0.630658
chr1	26400000	26450000	0.606507	0.630703
chr1	26450000	26500000	0.592964	0.653006
chr1	26500000	26550000	0.618609	0.657881
chr1	26550000	26600000	0.593759	0.611566
chr1	26600000	26650000	0.546837	0.605415
chr1	26650000	26700000	0.598317	0.595657
chr1	26700000	26750000	0.647593	0.626561
chr1	26750000	26800000	0.612889	0.648083
chr1	26800000	26850000	0.633291	0.639778
chr1	26850000	26900000	0.630922	0.651508
chr1	26900000	26950000	0.625833	0.638824
chr1	26950000	27000000	0.641374	0.636509
chr1	27000000	27050000	0.596975	0.625268
chr1	27050000	27100000	0.575519	0.631517
chr1	27100000	27150000	0.637894	0.677109
chr1	27150000	27200000	0.608191	0.671707
chr1	27200000	27250000	0.5972	0.63624
chr1	27250000	27300000	0.582516	0.613667
chr1	27300000	27350000	0.584372	0.617635
chr1	27350000	27400000	0.586504	0.641691
chr1	27400000	27450000	0.611138	0.589833
chr1	27450000	27500000	0.649371	0.644986
chr1	27500000	27550000	0.644295	0.674741
chr1	27550000	27600000	0.615407	0.609397
chr1	27600000	27650000	0.624318	0.62363
chr1	27650000	27700000	0.615255	0.673275
chr1	27700000	27750000	0.643087	0.724926
chr1	27750000	27800000	0.658039	0.672344
chr1	27800000	27850000	0.62049	0.62408
chr1	27850000	27900000	0.600491	0.637355
chr1	27900000	27950000	0.63755	0.613035
chr1	27950000	28000000	0.641556	0.628546
chr1	28000000	28050000	0.629071	0.714219
chr1	28050000	28100000	0.629964	0.695527
chr1	28100000	28150000	0.644512	0.670832
chr1	28150000	28200000	0.667688	0.645834
chr1	28200000	28250000	0.669364	0.612155
chr1	28250000	28300000	0.662025	0.690135
chr1	28300000	28350000	0.648854	0.709129
chr1	28350000	28400000	0.621119	0.642872
chr1	28400000	28450000	0.673419	0.687971
chr1	28450000	28500000	0.689855	0.703314
chr1	28500000	28550000	0.619284	0.638431
chr1	28550000	28600000	0.6084	0.632959
chr1	28600000	28650000	0.684781	0.676917
chr1	28650000	28700000	0.676026	0.675561
chr1	28700000	28750000	0.666396	0.646725
chr1	28750000	28800000	0.667238	0.560699
chr1	28800000	28850000	0.643084	0.5594
chr1	28850000	28900000	0.664018	0.596623
chr1	28900000	28950000	0.69013	0.587591
chr1	28950000	29000000	0.726142	0.544012
chr1	29000000	29050000	0.682367	0.560649
chr1	29050000	29100000	0.669805	0.564337
chr1	29100000	29150000	0.688299	0.550976
chr1	29150000	29200000	0.65114	0.51995
chr1	29200000	29250000	0.505284	0.301438
chr1	29250000	29300000	0.260888	0.134434
chr1	29300000	29350000	0.11474	0.0424813
chr1	29350000	29400000	0.0555294	-0.00824912
chr1	29400000	29450000	0.0774107	-0.0203059
chr1	29450000	29500000	0.0503464	-0.0249739
chr1	29500000	29550000	-0.00979292	-0.0161222
chr1	29550000	29600000	-0.0304079	-0.0347307
chr1	29600000	29650000	-0.0158257	-0.0506158
chr1	29650000	29700000	-0.000276915	-0.0404198
chr1	29700000	29750000	0.0049399	-0.0393137
chr1	29750000	29800000	0.0147581	-0.0380231
chr1	29800000	29850000	0.000713662	-0.0378549
chr1	29850000	29900000	-0.0448389	-0.0408823
chr1	29900000	29950000	-0.0469531	-0.054605
chr1	29950000	30000000	-0.0249948	-0.0583725
chr1	30000000	30050000	-0.0129859	-0.0443107
chr1	30050000	30100000	-0.0296682	-0.0376234
chr1	30100000	30150000	-0.0746326	-0.0324913
chr1	30150000	30200000	-0.0614192	-0.0327826
chr1	30200000	30250000	-0.0409624	-0.0422456
chr1	30250000	30300000	-0.0260274	-0.039296
chr1	30300000	30350000	0.0136024	-0.0403351
chr1	30350000	30400000	0.0215543	-0.0329814
chr1	30400000	30450000	-0.0312812	-0.0329122
chr1	30450000	30500000	-0.0205705	-0.0548773
chr1	30500000	30550000	-0.000585339	-0.0386986
chr1	30550000	30600000	-0.031607	-0.0259793
chr1	30600000	30650000	0.0182284	-0.0200168
chr1	30650000	30700000	0.157972	0.0267664
chr1	30700000	30750000	0.389676	0.128583
chr1	30750000	30800000	0.556955	0.250007
chr1	30800000	30850000	0.618888	0.221302
chr1	30850000	30900000	0.641202	0.247592
chr1	30900000	30950000	0.682768	0.386283
chr1	30950000	31000000	0.699238	0.487481
chr1	31000000	31050000	0.71412	0.543167
chr1	31050000	31100000	0.694082	0.519161
chr1	31100000	31150000	0.582591	0.540768
chr1	31150000	31200000	0.602434	0.546914
chr1	31200000	31250000	0.649719	0.511826
chr1	31250000	31300000	0.658457	0.545468
chr1	31300000	31350000	0.65803	0.543288
chr1	31350000	31400000	0.600191	0.561868
chr1	31400000	31450000	0.56842	0.599044
chr1	31450000	31500000	0.578235	0.574488
chr1	31500000	31550000	0.576589	0.474072
chr1	31550000	31600000	0.642981	0.510423
chr1	31600000	31650000	0.656557	0.60716
chr1	31650000	31700000	0.670086	0.623056
chr1	31700000	31750000	0.702898	0.649402
chr1	31750000	31800000	0.716974	0.655977
chr1	31800000	31850000	0.710791	0.690778
chr1	31850000	31900000	0.72355	0.677482
chr1	31900000	31950000	0.694741	0.619103
chr1	31950000	32000000	0.688178	0.650631
chr1	32000000	32050000	0.699907	0.675378
chr1	32050000	32100000	0.697254	0.668136
chr1	32100000	32150000	0.697018	0.659816
chr1	32150000	32200000	0.686273	0.680646
chr1	32200000	32250000	0.667538	0.679547
chr1	32250000	32300000	0.666182	0.661452
chr1	32300000	32350000	0.699186	0.630226
chr1	32350000	32400000	0.68621	0.605772
chr1	32400000	32450000	0.628064	0.540623
chr1	32450000	32500000	0.611733	0.591085
chr1	32500000	32550000	0.657712	0.635123
chr1	32550000	32600000	0.647675	0.627398
chr1	32600000	32650000	0.663796	0.627644
chr1	32650000	32700000	0.618891	0.619334
chr1	32700000	32750000	0.595313	0.643513
chr1	32750000	32800000	0.65898	0.621361
chr1	32800000	32850000	0.70777	0.606491
chr1	32850000	32900000	0.690271	0.557116
chr1	32900000	32950000	0.698778	0.61361
chr1	32950000	33000000	0.728627	0.65139
chr1	33000000	33050000	0.689374	0.589517
chr1	33050000	33100000	0.659108	0.594398
chr1	33100000	33150000	0.677439	0.576801
chr1	33150000	33200000	0.554975	0.45121
chr1	33200000	33250000	0.451778	0.289394
chr1	33250000	33300000	0.437425	0.271525
chr1	33300000	33350000	0.503088	0.370904
chr1	33350000	33400000	0.506374	0.398779
chr1	33400000	33450000	0.446991	0.354546
chr1	33450000	33500000	0.281056	0.249025
chr1	33500000	33550000	0.0853676	0.0860561
chr1	33550000	33600000	0.0335624	0.00385645
chr1	33600000	33650000	0.00440077	-0.0108164
chr1	33650000	33700000	-0.0329281	-0.0124078
chr1	33700000	33750000	-0.0767723	-0.019535
chr1	33750000	33800000	-0.0884219	-0.0224673
chr1	33800000	33850000	-0.096117	-0.035304
chr1	33850000	33900000	-0.0954544	-0.0601348
chr1	33900000	33950000	-0.0723493	-0.060107
chr1	33950000	34000000	-0.0941615	-0.0598955
chr1	34000000	34050000	-0.0889	-0.0429534
chr1	34050000	34100000	-0.113227	-0.0311735
chr1	34100000	34150000	-0.120857	-0.0473768
chr1	34150000	34200000	-0.0988999	-0.049686
chr1	34200000	34250000	-0.115602	-0.0535282
chr1	34250000	34300000	-0.128202	-0.0316586
chr1	34300000	34350000	-0.0975947	-0.0162237
chr1	34350000	34400000	-0.0949444	-0.0276308
chr1	34400000	34450000	-0.101615	-0.0436888
chr1	34450000	34500000	-0.101137	-0.0468384
chr1	34500000	34550000	-0.0927212	-0.0488049
chr1	34550000	34600000	-0.0666984	-0.0498198
chr1	34600000	34650000	-0.0517808	-0.0418559
chr1	34650000	34700000	-0.0441401	-0.00774809
chr1	34700000	34750000	-0.0322543	0.0337616
chr1	34750000	34800000	0.0521394	0.120016
chr1	34800000	34850000	0.241317	0.209855
chr1	34850000	34900000	0.325933	0.201809
chr1	34900000	34950000	0.244446	0.180112
chr1	34950000	35000000	0.335024	0.286966
chr1	35000000	35050000	0.45138	0.413247
chr1	35050000	35100000	0.49839	0.429497
chr1	35100000	35150000	0.48693	0.430864
chr1	35150000	35200000	0.518674	0.514235
chr1	35200000	35250000	0.595482	0.570892
chr1	35250000	35300000	0.615024	0.556938
chr1	35300000	35350000	0.632904	0.57856
chr1	35350000	35400000	0.655644	0.517867
chr1	35400000	35450000	0.705616	0.516429
chr1	35450000	35500000	0.697634	0.534609
chr1	35500000	35550000	0.655244	0.524175
chr1	35550000	35600000	0.675067	0.559959
chr1	35600000	35650000	0.700815	0.639488
chr1	35650000	35700000	0.652406	0.656177
chr1	35700000	35750000	0.676251	0.641973
chr1	35750000	35800000	0.694048	0.621213
chr1	35800000	35850000	0.704033	0.602726
chr1	35850000	35900000	0.693176	0.606521
chr1	35900000	35950000	0.72001	0.641698
chr1	35950000	36000000	0.740989	0.65142
chr1	36000000	36050000	0.701481	0.651918
chr1	36050000	36100000	0.708614	0.669508
chr1	36100000	36150000	0.729675	0.675318
chr1	36150000	36200000	0.703794	0.665047
chr1	36200000	36250000	0.711314	0.668791
chr1	36250000	36300000	0.714754	0.661345
chr1	36300000	36350000	0.733031	0.603852
chr1	36350000	36400000	0.741764	0.600923
chr1	36400000	36450000	0.715209	0.59201
chr1	36450000	36500000	0.594226	0.418781
chr1	36500000	36550000	0.462066	0.255108
chr1	36550000	36600000	0.34254	0.150272
chr1	36600000	36650000	0.226304	0.0911435
chr1	36650000	36700000	0.148062	0.0637847
chr1	36700000	36750000	0.107812	0.0213307
chr1	36750000	36800000	0.11576	0.00653026
chr1	36800000	36850000	0.110584	0.0136209
chr1	36850000	36900000	0.0629052	0.00320929
chr1	36900000	36950000	0.0674004	0.00926089
chr1	36950000	37000000	0.0749103	0.0262979
chr1	37000000	37050000	0.0614826	0.00142005
chr1	37050000	37100000	0.0531255	-0.0114035
chr1	37100000	37150000	0.0734074	0.00206546
chr1	37150000	37200000	0.0850584	0.0106485
chr1	37200000	37250000	0.090469	0.00866936
chr1	37250000	37300000	0.071543	-0.00409163
chr1	37300000	37350000	0.0893279	0.0119018
chr1	37350000	37400000	0.162404	0.0418912
chr1	37400000	37450000	0.379535	0.146234
chr1	37450000	37500000	0.601108	0.367543
chr1	37500000	37550000	0.704005	0.496238
chr1	37550000	37600000	0.718125	0.5079
chr1	37600000	37650000	0.708472	0.459864
chr1	37650000	37700000	0.698692	0.503282
chr1	37700000	37750000	0.665301	0.524997
chr1	37750000	37800000	0.63735	0.5454
chr1	37800000	37850000	0.68655	0.59992
chr1	37850000	37900000	0.715545	0.62523
chr1	37900000	37950000	0.695212	0.599603
chr1	37950000	38000000	0.692945	0.552017
chr1	38000000	38050000	0.610834	0.428081
chr1	38050000	38100000	0.339779	0.233738
chr1	38100000	38150000	0.188698	0.153493
chr1	38150000	38200000	0.140747	0.0999593
chr1	38200000	38250000	0.105503	0.0647
chr1	38250000	38300000	0.0891479	0.0697103
chr1	38300000	38350000	0.068953	0.0850342
chr1	38350000	38400000	0.0799869	0.0565127
chr1	38400000	38450000	0.113758	0.0318342
chr1	38450000	38500000	0.105688	0.0463969
chr1	38500000	38550000	0.129642	0.0971878
chr1	38550000	38600000	0.15261	0.143955
chr1	38600000	38650000	0.113824	0.0809791
chr1	38650000	38700000	0.0954919	0.0671931
chr1	38700000	38750000	0.144426	0.106803
chr1	38750000	38800000	0.205993	0.134102
chr1	38800000	38850000	0.345161	0.273789
chr1	38850000	38900000	0.474845	0.456066
chr1	38900000	38950000	0.478076	0.462862
chr1	38950000	39000000	0.504435	0.488211
chr1	39000000	39050000	0.591577	0.553601
chr1	39050000	39100000	0.623601	0.548653
chr1	39100000	39150000	0.635452	0.571399
chr1	39150000	39200000	0.677819	0.591291
chr1	39200000	39250000	0.673631	0.590685
chr1	39250000	39300000	0.685977	0.610124
chr1	39300000	39350000	0.714264	0.669692
chr1	39350000	39400000	0.688089	0.660365
chr1	39400000	39450000	0.660427	0.69769
chr1	39450000	39500000	0.667743	0.652624
chr1	39500000	39550000	0.666113	0.641791
chr1	39550000	39600000	0.665665	0.675241
chr1	39600000	39650000	0.677832	0.683996
chr1	39650000	39700000	0.680001	0.681454
chr1	39700000	39750000	0.703865	0.692051
chr1	39750000	39800000	0.710739	0.659609
chr1	39800000	39850000	0.723106	0.623974
chr1	39850000	39900000	0.722548	0.670475
chr1	39900000	39950000	0.688859	0.700052
chr1	39950000	40000000	0.664453	0.715841
chr1	40000000	40050000	0.705242	0.671417
chr1	40050000	40100000	0.706052	0.643796
chr1	40100000	40150000	0.656762	0.598767
chr1	40150000	40200000	0.704493	0.64609
chr1	40200000	40250000	0.716983	0.659175
chr1	40250000	40300000	0.651279	0.642772
chr1	40300000	40350000	0.63849	0.579229
chr1	40350000	40400000	0.669295	0.631034
chr1	40400000	40450000	0.631867	0.631663
chr1	40450000	40500000	0.572539	0.51805
chr1	40500000	40550000	0.564166	0.499193
chr1	40550000	40600000	0.61635	0.536963
chr1	40600000	40650000	0.689952	0.610195
chr1	40650000	40700000	0.718926	0.627742
chr1	40700000	40750000	0.721437	0.628413
chr1	40750000	40800000	0.671034	0.624505
chr1	40800000	40850000	0.616291	0.644142
chr1	40850000	40900000	0.604155	0.62859
chr1	40900000	40950000	0.63095	0.612607
chr1	40950000	41000000	0.693224	0.664771
chr1	41000000	41050000	0.746993	0.611858
chr1	41050000	41100000	0.728562	0.536045
chr1	41100000	41150000	0.7299	0.572021
chr1	41150000	41200000	0.73357	0.646466
chr1	41200000	41250000	0.714202	0.652819
chr1	41250000	41300000	0.669122	0.64414
chr1	41300000	41350000	0.670782	0.633391
chr1	41350000	41400000	0.719147	0.60452
chr1	41400000	41450000	0.669272	0.613326
chr1	41450000	41500000	0.638673	0.547324
chr1	41500000	41550000	0.578761	0.482919
chr1	41550000	41600000	0.560905	0.511115
chr1	41600000	41650000	0.650059	0.54847
chr1	41650000	41700000	0.699307	0.589539
chr1	41700000	41750000	0.701665	0.612329
chr1	41750000	41800000	0.633287	0.544177
chr1	41800000	41850000	0.608334	0.530036
chr1	41850000	41900000	0.649866	0.543376
chr1	41900000	41950000	0.607669	0.489202
chr1	41950000	42000000	0.53678	0.50693
chr1	42000000	42050000	0.470874	0.535748
chr1	42050000	42100000	0.470306	0.485101
chr1	42100000	42150000	0.468512	0.491733
chr1	42150000	42200000	0.545675	0.56548
chr1	42200000	42250000	0.635259	0.604418
chr1	42250000	42300000	0.638001	0.634968
chr1	42300000	42350000	0.58015	0.608714
chr1	42350000	42400000	0.556017	0.509581
chr1	42400000	42450000	0.598491	0.587482
chr1	42450000	42500000	0.604091	0.670979
chr1	42500000	42550000	0.483216	0.610234
chr1	42550000	42600000	0.452656	0.593396
chr1	42600000	42650000	0.560952	0.65972
chr1	42650000	42700000	0.665753	0.686046
chr1	42700000	42750000	0.685727	0.613663
chr1	42750000	42800000	0.664276	0.663624
chr1	42800000	42850000	0.648419	0.708141
chr1	42850000	42900000	0.595874	0.677631
chr1	42900000	42950000	0.635287	0.713146
chr1	42950000	43000000	0.587373	0.65665
chr1	43000000	43050000	0.465906	0.545539
chr1	43050000	43100000	0.485475	0.511738
chr1	43100000	43150000	0.557836	0.562206
chr1	43150000	43200000	0.5649	0.613198
chr1	43200000	43250000	0.557475	0.62967
chr1	43250000	43300000	0.550289	0.63529
chr1	43300000	43350000	0.621029	0.668438
chr1	43350000	43400000	0.693288	0.658037
chr1	43400000	43450000	0.691446	0.625921
chr1	43450000	43500000	0.650693	0.675433
chr1	43500000	43550000	0.638998	0.71408
chr1	43550000	43600000	0.686535	0.686
chr1	43600000	43650000	0.719382	0.691635
chr1	43650000	43700000	0.700019	0.694743
chr1	43700000	43750000	0.714491	0.650954
chr1	43750000	43800000	0.712171	0.713907
chr1	43800000	43850000	0.736823	0.753521
chr1	43850000	43900000	0.731485	0.680686
chr1	43900000	43950000	0.68861	0.695503
chr1	43950000	44000000	0.683277	0.715158
chr1	44000000	44050000	0.688219	0.689804
chr1	44050000	44100000	0.579317	0.615096
chr1	44100000	44150000	0.465292	0.654405
chr1	44150000	44200000	0.606396	0.688981
chr1	44200000	44250000	0.697259	0.627076
chr1	44250000	44300000	0.71918	0.605024
chr1	44300000	44350000	0.711727	0.67218
chr1	44350000	44400000	0.64637	0.624954
chr1	44400000	44450000	0.539314	0.624195
chr1	44450000	44500000	0.504543	0.651885
chr1	44500000	44550000	0.553847	0.619097
chr1	44550000	44600000	0.587107	0.595745
chr1	44600000	44650000	0.690831	0.70082
chr1	44650000	44700000	0.742503	0.778836
chr1	44700000	44750000	0.740299	0.672232
chr1	44750000	44800000	0.710051	0.60057
chr1	44800000	44850000	0.738829	0.68119
chr1	44850000	44900000	0.72287	0.714545
chr1	44900000	44950000	0.729214	0.670965
chr1	44950000	45000000	0.683807	0.6621
chr1	45000000	45050000	0.648038	0.684667
chr1	45050000	45100000	0.645588	0.690493
chr1	45100000	45150000	0.677976	0.628426
chr1	45150000	45200000	0.659355	0.574536
chr1	45200000	45250000	0.629908	0.677768
chr1	45250000	45300000	0.586062	0.685695
chr1	45300000	45350000	0.639946	0.661546
chr1	45350000	45400000	0.661221	0.648991
chr1	45400000	45450000	0.650741	0.689667
chr1	45450000	45500000	0.679312	0.668894
chr1	45500000	45550000	0.695077	0.659483
chr1	45550000	45600000	0.727036	0.651643
chr1	45600000	45650000	0.76133	0.706363
chr1	45650000	45700000	0.744653	0.732161
chr1	45700000	45750000	0.70906	0.719953
chr1	45750000	45800000	0.70064	0.690261
chr1	45800000	45850000	0.760365	0.668885
chr1	45850000	45900000	0.691542	0.695475
chr1	45900000	45950000	0.685416	0.699986
chr1	45950000	46000000	0.731258	0.661796
chr1	46000000	46050000	0.738186	0.607438
chr1	46050000	46100000	0.726493	0.647158
chr1	46100000	46150000	0.742745	0.698454
chr1	46150000	46200000	0.747662	0.694684
chr1	46200000	46250000	0.769693	0.660404
chr1	46250000	46300000	0.798005	0.721763
chr1	46300000	46350000	0.741143	0.697253
chr1	46350000	46400000	0.659911	0.575371
chr1	46400000	46450000	0.545423	0.503587
chr1	46450000	46500000	0.491217	0.414686
chr1	46500000	46550000	0.49241	0.361237
chr1	46550000	46600000	0.554624	0.492187
chr1	46600000	46650000	0.615156	0.63243
chr1	46650000	46700000	0.598368	0.59193
chr1	46700000	46750000	0.432138	0.429914
chr1	46750000	46800000	0.0996737	0.222467
chr1	46800000	46850000	0.0232148	0.127241
chr1	46850000	46900000	-0.0128547	0.0898542
chr1	46900000	46950000	-0.022918	0.128457
chr1	46950000	47000000	-0.0283462	0.15508
chr1	47000000	47050000	-0.025835	0.144413
chr1	47050000	47100000	-0.137249	-0.0208035
chr1	47100000	47150000	-0.194213	-0.114283
chr1	47150000	47200000	-0.119649	-0.0653518
chr1	47200000	47250000	-0.065369	-0.0602815
chr1	47250000	47300000	0.154312	0.0222791
chr1	47300000	47350000	0.340043	0.117147
chr1	47350000	47400000	0.196078	-0.00619976
chr1	47400000	47450000	-0.00569641	-0.022795
chr1	47450000	47500000	-0.148561	-0.049712
chr1	47500000	47550000	-0.228914	-0.10374
chr1	47550000	47600000	-0.258111	-0.130151
chr1	47600000	47650000	-0.26998	-0.124588
chr1	47650000	47700000	-0.241868	-0.0883784
chr1	47700000	47750000	-0.346195	-0.221559
chr1	47750000	47800000	-0.495495	-0.356438
chr1	47800000	47850000	-0.518487	-0.377344
chr1	47850000	47900000	-0.534044	-0.422687
chr1	47900000	47950000	-0.535275	-0.400906
chr1	47950000	48000000	-0.512294	-0.3325
chr1	48000000	48050000	-0.496174	-0.316682
chr1	48050000	48100000	-0.473144	-0.339108
chr1	48100000	48150000	-0.421526	-0.340416
chr1	48150000	48200000	-0.39254	-0.332514
chr1	48200000	48250000	-0.396012	-0.306606
chr1	48250000	48300000	-0.405795	-0.293939
chr1	48300000	48350000	-0.356555	-0.278948
chr1	48350000	48400000	-0.419858	-0.343582
chr1	48400000	48450000	-0.577704	-0.523062
chr1	48450000	48500000	-0.559226	-0.545084
chr1	48500000	48550000	-0.533448	-0.458708
chr1	48550000	48600000	-0.536431	-0.386123
chr1	48600000	48650000	-0.500193	-0.392715
chr1	48650000	48700000	-0.486139	-0.382913
chr1	48700000	48750000	-0.540246	-0.354061
chr1	48750000	48800000	-0.554353	-0.394794
chr1	48800000	48850000	-0.537128	-0.42839
chr1	48850000	48900000	-0.530223	-0.378967
chr1	48900000	48950000	-0.544948	-0.360832
chr1	48950000	49000000	-0.534827	-0.428193
chr1	49000000	49050000	-0.550319	-0.473546
chr1	49050000	49100000	-0.55735	-0.502034
chr1	49100000	49150000	-0.578954	-0.458459
chr1	49150000	49200000	-0.575192	-0.417918
chr1	49200000	49250000	-0.55691	-0.47131
chr1	49250000	49300000	-0.542331	-0.470354
chr1	49300000	49350000	-0.555176	-0.485415
chr1	49350000	49400000	-0.573855	-0.510514
chr1	49400000	49450000	-0.579816	-0.51401
chr1	49450000	49500000	-0.590123	-0.461654
chr1	49500000	49550000	-0.591501	-0.521439
chr1	49550000	49600000	-0.563341	-0.48529
chr1	49600000	49650000	-0.557948	-0.439546
chr1	49650000	49700000	-0.556315	-0.402669
chr1	49700000	49750000	-0.551635	-0.385734
chr1	49750000	49800000	-0.542511	-0.450445
chr1	49800000	49850000	-0.577054	-0.500758
chr1	49850000	49900000	-0.598328	-0.489854
chr1	49900000	49950000	-0.59362	-0.466074
chr1	49950000	50000000	-0.600379	-0.398245
chr1	50000000	50050000	-0.56566	-0.372264
chr1	50050000	50100000	-0.513846	-0.433405
chr1	50100000	50150000	-0.516894	-0.450741
chr1	50150000	50200000	-0.510771	-0.410468
chr1	50200000	50250000	-0.538514	-0.417423
chr1	50250000	50300000	-0.56076	-0.387934
chr1	50300000	50350000	-0.525761	-0.367299
chr1	50350000	50400000	-0.271328	-0.236811
chr1	50400000	50450000	-0.156988	-0.172385
chr1	50450000	50500000	-0.144403	-0.169428
chr1	50500000	50550000	-0.125878	-0.195748
chr1	50550000	50600000	-0.113045	-0.350285
chr1	50600000	50650000	-0.0153576	-0.339653
chr1	50650000	50700000	0.0137849	-0.235535
chr1	50700000	50750000	0.0457206	-0.247459
chr1	50750000	50800000	0.00285647	-0.0715844
chr1	50800000	50850000	0.00271258	-0.0630556
chr1	50850000	50900000	-0.011754	-0.0760465
chr1	50900000	50950000	0.0721209	-0.104122
chr1	50950000	51000000	0.12018	-0.111074
chr1	51000000	51050000	0.0538398	-0.206917
chr1	51050000	51100000	0.0653083	-0.2184
chr1	51100000	51150000	0.0944801	-0.183991
chr1	51150000	51200000	0.071366	-0.138505
chr1	51200000	51250000	0.150791	-0.110942
chr1	51250000	51300000	0.174401	-0.0689482
chr1	51300000	51350000	0.19337	-0.058318
chr1	51350000	51400000	0.221459	-0.0162372
chr1	51400000	51450000	0.239239	0.0245284
chr1	51450000	51500000	0.310562	0.020343
chr1	51500000	51550000	0.290442	0.0441253
chr1	51550000	51600000	0.244373	0.0296123
chr1	51600000	51650000	0.240303	-0.0104836
chr1	51650000	51700000	0.253592	-0.0333363
chr1	51700000	51750000	0.218856	0.0580088
chr1	51750000	51800000	0.0413552	-0.0488128
chr1	51800000	51850000	0.0716706	-0.0310345
chr1	51850000	51900000	0.0726283	-0.0200494
chr1	51900000	51950000	0.0549953	-0.0134668
chr1	51950000	52000000	0.0487217	0.00272637
chr1	52000000	52050000	0.0576787	0.00843342
chr1	52050000	52100000	0.0641216	0.0203042
chr1	52100000	52150000	0.0267452	0.0191453
chr1	52150000	52200000	0.00823752	0.00659278
chr1	52200000	52250000	-0.00279456	0.0208205
chr1	52250000	52300000	0.00237959	0.0218324
chr1	52300000	52350000	0.0522977	0.0299794
chr1	52350000	52400000	0.108176	0.00874611
chr1	52400000	52450000	0.122018	0.013542
chr1	52450000	52500000	0.152338	0.0468784
chr1	52500000	52550000	0.243846	0.0535358
chr1	52550000	52600000	0.179301	0.106968
chr1	52600000	52650000	0.112298	0.147548
chr1	52650000	52700000	0.154973	0.121296
chr1	52700000	52750000	0.164147	0.0883463
chr1	52750000	52800000	0.156067	0.0405109
chr1	52800000	52850000	0.153896	-0.00652089
chr1	52850000	52900000	0.143059	0.0528921
chr1	52900000	52950000	0.080648	0.0632769
chr1	52950000	53000000	0.051084	0.0223046
chr1	53000000	53050000	0.106889	0.0174505
chr1	53050000	53100000	0.0659728	-0.0266458
chr1	53100000	53150000	0.0149642	0.0240068
chr1	53150000	53200000	0.122829	0.095125
chr1	53200000	53250000	0.198135	0.0492247
chr1	53250000	53300000	0.201563	0.0257431
chr1	53300000	53350000	0.158184	0.00375144
chr1	53350000	53400000	0.0913572	0.0361288
chr1	53400000	53450000	0.0509263	-0.00150503
chr1	53450000	53500000	0.00822179	-0.0739031
chr1	53500000	53550000	0.0329711	-0.0736573
chr1	53550000	53600000	0.0580243	-0.0692213
chr1	53600000	53650000	0.0528463	-0.0263005
chr1	53650000	53700000	0.104978	-0.0570842
chr1	53700000	53750000	0.156132	-0.0655505
chr1	53750000	53800000	0.1809	0.00898532
chr1	53800000	53850000	0.133499	0.0320367
chr1	53850000	53900000	0.186622	0.00436919
chr1	53900000	53950000	0.249188	-0.0324963
chr1	53950000	54000000	0.172954	-0.0362223
chr1	54000000	54050000	0.0639139	0.0014993
chr1	54050000	54100000	0.0206278	-0.0536244
chr1	54100000	54150000	-0.0236708	-0.121173
chr1	54150000	54200000	-0.0130393	-0.0873516
chr1	54200000	54250000	0.0835791	-0.0865856
chr1	54250000	54300000	0.0779906	-0.0850418
chr1	54300000	54350000	0.0421853	-0.0162433
chr1	54350000	54400000	0.0481658	-0.0102441
chr1	54400000	54450000	0.0242178	-0.0637967
chr1	54450000	54500000	-0.0698693	-0.0781574
chr1	54500000	54550000	-0.149834	-0.0883533
chr1	54550000	54600000	-0.143029	-0.124654
chr1	54600000	54650000	-0.13362	-0.157633
chr1	54650000	54700000	-0.125951	-0.166343
chr1	54700000	54750000	-0.0955388	-0.15807
chr1	54750000	54800000	0.136778	0.0973138
chr1	54800000	54850000	-0.0208323	0.024078
chr1	54850000	54900000	-0.204353	-0.110086
chr1	54900000	54950000	-0.247968	-0.144849
chr1	54950000	55000000	-0.264552	-0.159083
chr1	55000000	55050000	-0.251349	-0.186712
chr1	55050000	55100000	-0.238638	-0.280651
chr1	55100000	55150000	-0.262074	-0.30249
chr1	55150000	55200000	-0.299479	-0.291784
chr1	55200000	55250000	-0.341385	-0.319472
chr1	55250000	55300000	-0.45506	-0.351695
chr1	55300000	55350000	-0.508284	-0.32543
chr1	55350000	55400000	-0.52324	-0.356365
chr1	55400000	55450000	-0.547506	-0.357944
chr1	55450000	55500000	-0.590934	-0.389284
chr1	55500000	55550000	-0.608481	-0.430181
chr1	55550000	55600000	-0.618531	-0.436618
chr1	55600000	55650000	-0.638753	-0.45552
chr1	55650000	55700000	-0.638963	-0.438801
chr1	55700000	55750000	-0.647966	-0.429697
chr1	55750000	55800000	-0.65438	-0.47836
chr1	55800000	55850000	-0.623428	-0.512961
chr1	55850000	55900000	-0.606555	-0.479937
chr1	55900000	55950000	-0.609422	-0.42897
chr1	55950000	56000000	-0.609903	-0.451654
chr1	56000000	56050000	-0.623731	-0.475627
chr1	56050000	56100000	-0.635849	-0.496611
chr1	56100000	56150000	-0.623827	-0.482423
chr1	56150000	56200000	-0.604298	-0.454545
chr1	56200000	56250000	-0.592833	-0.438626
chr1	56250000	56300000	-0.601788	-0.474349
chr1	56300000	56350000	-0.612978	-0.466989
chr1	56350000	56400000	-0.596049	-0.465452
chr1	56400000	56450000	-0.566601	-0.547967
chr1	56450000	56500000	-0.578254	-0.461736
chr1	56500000	56550000	-0.580999	-0.406906
chr1	56550000	56600000	-0.558995	-0.386591
chr1	56600000	56650000	-0.585974	-0.37102
chr1	56650000	56700000	-0.597099	-0.385092
chr1	56700000	56750000	-0.591653	-0.384605
chr1	56750000	56800000	-0.604366	-0.361
chr1	56800000	56850000	-0.608163	-0.376152
chr1	56850000	56900000	-0.615265	-0.398544
chr1	56900000	56950000	-0.604194	-0.42775
chr1	56950000	57000000	-0.605463	-0.496099
chr1	57000000	57050000	-0.624414	-0.5026
chr1	57050000	57100000	-0.603193	-0.477957
chr1	57100000	57150000	-0.609418	-0.535251
chr1	57150000	57200000	-0.622469	-0.567188
chr1	57200000	57250000	-0.619487	-0.531121
chr1	57250000	57300000	-0.597476	-0.563722
chr1	57300000	57350000	-0.598445	-0.563715
chr1	57350000	57400000	-0.596689	-0.53712
chr1	57400000	57450000	-0.609747	-0.548833
chr1	57450000	57500000	-0.618743	-0.509645
chr1	57500000	57550000	-0.591151	-0.489906
chr1	57550000	57600000	-0.576821	-0.513052
chr1	57600000	57650000	-0.606576	-0.510377
chr1	57650000	57700000	-0.614526	-0.503816
chr1	57700000	57750000	-0.624864	-0.495216
chr1	57750000	57800000	-0.640783	-0.516604
chr1	57800000	57850000	-0.640854	-0.527735
chr1	57850000	57900000	-0.617593	-0.547697
chr1	57900000	57950000	-0.615812	-0.520288
chr1	57950000	58000000	-0.624705	-0.427906
chr1	58000000	58050000	-0.645059	-0.435539
chr1	58050000	58100000	-0.655453	-0.4451
chr1	58100000	58150000	-0.64219	-0.42156
chr1	58150000	58200000	-0.625544	-0.484916
chr1	58200000	58250000	-0.598375	-0.485579
chr1	58250000	58300000	-0.600629	-0.469636
chr1	58300000	58350000	-0.616942	-0.519449
chr1	58350000	58400000	-0.59771	-0.514526
chr1	58400000	58450000	-0.626591	-0.480872
chr1	58450000	58500000	-0.607972	-0.46745
chr1	58500000	58550000	-0.493165	-0.432149
chr1	58550000	58600000	-0.546971	-0.463748
chr1	58600000	58650000	-0.550661	-0.427134
chr1	58650000	58700000	-0.449219	-0.373474
chr1	58700000	58750000	-0.380805	-0.288852
chr1	58750000	58800000	-0.313114	-0.25049
chr1	58800000	58850000	-0.224988	-0.226435
chr1	58850000	58900000	-0.218739	-0.209876
chr1	58900000	58950000	-0.283207	-0.251749
chr1	58950000	59000000	-0.279842	-0.249561
chr1	59000000	59050000	-0.322931	-0.303224
chr1	59050000	59100000	-0.450358	-0.327324
chr1	59100000	59150000	-0.517174	-0.300282
chr1	59150000	59200000	-0.534696	-0.363158
chr1	59200000	59250000	-0.536803	-0.330811
chr1	59250000	59300000	-0.555777	-0.293002
chr1	59300000	59350000	-0.545753	-0.326124
chr1	59350000	59400000	-0.573436	-0.387359
chr1	59400000	59450000	-0.57342	-0.42043
chr1	59450000	59500000	-0.178409	-0.154577
chr1	59500000	59550000	-0.00445904	-0.0447877
chr1	59550000	59600000	0.0324858	-0.0104381
chr1	59600000	59650000	0.0305729	-0.0291231
chr1	59650000	59700000	0.0197645	-0.0565956
chr1	59700000	59750000	0.00265642	-0.0514193
chr1	59750000	59800000	0.00613947	-0.04831
chr1	59800000	59850000	0.0290715	-0.0429607
chr1	59850000	59900000	0.0235384	-0.0296148
chr1	59900000	59950000	0.00176461	-0.0369462
chr1	59950000	60000000	-0.0840723	-0.0956344
chr1	60000000	60050000	-0.617423	-0.503801
chr1	60050000	60100000	-0.640535	-0.583923
chr1	60100000	60150000	-0.643364	-0.572575
chr1	60150000	60200000	-0.635181	-0.510935
chr1	60200000	60250000	-0.634027	-0.465149
chr1	60250000	60300000	-0.612501	-0.506901
chr1	60300000	60350000	-0.587766	-0.586574
chr1	60350000	60400000	-0.600021	-0.560429
chr1	60400000	60450000	-0.614827	-0.510286
chr1	60450000	60500000	-0.621491	-0.538011
chr1	60500000	60550000	-0.603333	-0.511969
chr1	60550000	60600000	-0.592753	-0.464812
chr1	60600000	60650000	-0.596493	-0.50989
chr1	60650000	60700000	-0.586685	-0.495292
chr1	60700000	60750000	-0.56754	-0.488554
chr1	60750000	60800000	-0.598908	-0.493941
chr1	60800000	60850000	-0.574026	-0.4039
chr1	60850000	60900000	-0.576235	-0.358286
chr1	60900000	60950000	-0.430925	-0.283352
chr1	60950000	61000000	-0.345463	-0.27274
chr1	61000000	61050000	-0.270201	-0.217069
chr1	61050000	61100000	-0.202198	-0.186688
chr1	61100000	61150000	-0.202615	-0.206015
chr1	61150000	61200000	-0.26585	-0.196023
chr1	61200000	61250000	-0.251409	-0.18441
chr1	61250000	61300000	-0.106119	-0.186826
chr1	61300000	61350000	-0.0871228	-0.190901
chr1	61350000	61400000	-0.0973311	-0.158427
chr1	61400000	61450000	-0.123543	-0.192613
chr1	61450000	61500000	-0.257067	-0.257184
chr1	61500000	61550000	-0.384763	-0.300159
chr1	61550000	61600000	-0.376657	-0.330449
chr1	61600000	61650000	-0.376763	-0.295344
chr1	61650000	61700000	-0.373584	-0.270654
chr1	61700000	61750000	-0.351784	-0.31153
chr1	61750000	61800000	-0.387723	-0.269756
chr1	61800000	61850000	-0.384403	-0.236064
chr1	61850000	61900000	-0.403423	-0.299526
chr1	61900000	61950000	-0.506777	-0.310484
chr1	61950000	62000000	-0.530071	-0.324077
chr1	62000000	62050000	-0.542184	-0.369381
chr1	62050000	62100000	-0.578969	-0.415419
chr1	62100000	62150000	-0.577539	-0.364891
chr1	62150000	62200000	-0.53649	-0.274246
chr1	62200000	62250000	-0.495964	-0.281594
chr1	62250000	62300000	-0.518934	-0.301166
chr1	62300000	62350000	-0.513142	-0.33366
chr1	62350000	62400000	-0.476939	-0.357605
chr1	62400000	62450000	-0.463466	-0.311615
chr1	62450000	62500000	-0.447868	-0.323663
chr1	62500000	62550000	-0.521028	-0.347432
chr1	62550000	62600000	-0.588062	-0.272751
chr1	62600000	62650000	-0.592227	-0.237933
chr1	62650000	62700000	-0.515144	-0.237518
chr1	62700000	62750000	-0.474945	-0.289101
chr1	62750000	62800000	-0.46656	-0.299328
chr1	62800000	62850000	-0.452642	-0.295691
chr1	62850000	62900000	-0.557572	-0.332804
chr1	62900000	62950000	-0.638744	-0.35767
chr1	62950000	63000000	-0.607845	-0.375885
chr1	63000000	63050000	-0.573023	-0.385158
chr1	63050000	63100000	-0.556858	-0.362699
chr1	63100000	63150000	-0.559916	-0.341521
chr1	63150000	63200000	-0.562327	-0.34859
chr1	63200000	63250000	-0.572771	-0.380779
chr1	63250000	63300000	-0.569938	-0.388479
chr1	63300000	63350000	-0.487544	-0.295458
chr1	63350000	63400000	-0.446849	-0.224129
chr1	63400000	63450000	-0.413789	-0.254809
chr1	63450000	63500000	-0.270349	-0.337739
chr1	63500000	63550000	-0.262893	-0.311441
chr1	63550000	63600000	-0.255356	-0.244251
chr1	63600000	63650000	-0.196045	-0.205187
chr1	63650000	63700000	-0.180097	-0.181755
chr1	63700000	63750000	-0.166056	-0.178474
chr1	63750000	63800000	-0.276772	-0.203776
chr1	63800000	63850000	-0.427449	-0.25181
chr1	63850000	63900000	-0.476784	-0.245037
chr1	63900000	63950000	-0.466924	-0.242399
chr1	63950000	64000000	-0.407352	-0.268172
chr1	64000000	64050000	-0.361767	-0.244886
chr1	64050000	64100000	-0.393096	-0.206829
chr1	64100000	64150000	-0.373542	-0.206839
chr1	64150000	64200000	-0.339164	-0.212701
chr1	64200000	64250000	-0.369017	-0.163489
chr1	64250000	64300000	-0.429554	-0.203099
chr1	64300000	64350000	-0.488186	-0.298814
chr1	64350000	64400000	-0.474594	-0.36552
chr1	64400000	64450000	-0.477093	-0.385277
chr1	64450000	64500000	-0.515109	-0.342719
chr1	64500000	64550000	-0.510682	-0.378799
chr1	64550000	64600000	-0.480603	-0.372941
chr1	64600000	64650000	-0.467836	-0.291472
chr1	64650000	64700000	-0.369612	-0.224425
chr1	64700000	64750000	-0.24183	-0.238531
chr1	64750000	64800000	-0.177477	-0.21389
chr1	64800000	64850000	-0.1341	-0.173309
chr1	64850000	64900000	-0.114844	-0.135037
chr1	64900000	64950000	-0.109975	-0.105616
chr1	64950000	65000000	-0.13881	-0.150694
chr1	65000000	65050000	-0.154588	-0.13851
chr1	65050000	65100000	-0.138089	-0.129025
chr1	65100000	65150000	-0.128947	-0.126626
chr1	65150000	65200000	-0.211709	-0.158064
chr1	65200000	65250000	-0.560608	-0.448546
chr1	65250000	65300000	-0.591392	-0.56685
chr1	65300000	65350000	-0.591711	-0.609002
chr1	65350000	65400000	-0.60313	-0.573058
chr1	65400000	65450000	-0.61215	-0.516337
chr1	65450000	65500000	-0.661904	-0.541247
chr1	65500000	65550000	-0.646374	-0.554114
chr1	65550000	65600000	-0.605242	-0.609583
chr1	65600000	65650000	-0.609848	-0.615049
chr1	65650000	65700000	-0.587668	-0.549914
chr1	65700000	65750000	-0.561028	-0.5552
chr1	65750000	65800000	-0.603212	-0.586533
chr1	65800000	65850000	-0.597816	-0.568093
chr1	65850000	65900000	-0.566755	-0.559153
chr1	65900000	65950000	-0.535907	-0.543604
chr1	65950000	66000000	-0.579133	-0.528953
chr1	66000000	66050000	-0.624693	-0.5656
chr1	66050000	66100000	-0.617013	-0.628814
chr1	66100000	66150000	-0.609237	-0.66726
chr1	66150000	66200000	-0.634918	-0.622601
chr1	66200000	66250000	-0.538787	-0.486537
chr1	66250000	66300000	-0.271605	-0.389478
chr1	66300000	66350000	-0.203799	-0.412229
chr1	66350000	66400000	-0.22947	-0.4782
chr1	66400000	66450000	-0.293719	-0.46531
chr1	66450000	66500000	-0.442279	-0.49104
chr1	66500000	66550000	-0.559427	-0.614864
chr1	66550000	66600000	-0.585621	-0.608696
chr1	66600000	66650000	-0.507817	-0.50682
chr1	66650000	66700000	-0.468314	-0.505689
chr1	66700000	66750000	-0.340104	-0.501331
chr1	66750000	66800000	-0.178338	-0.505035
chr1	66800000	66850000	-0.226032	-0.485437
chr1	66850000	66900000	-0.305425	-0.437036
chr1	66900000	66950000	-0.243244	-0.419262
chr1	66950000	67000000	-0.179443	-0.342472
chr1	67000000	67050000	-0.221458	-0.353983
chr1	67050000	67100000	-0.387144	-0.461482
chr1	67100000	67150000	-0.48272	-0.515162
chr1	67150000	67200000	-0.494053	-0.50997
chr1	67200000	67250000	-0.537329	-0.528519
chr1	67250000	67300000	-0.604181	-0.542999
chr1	67300000	67350000	-0.602779	-0.529732
chr1	67350000	67400000	-0.569196	-0.456521
chr1	67400000	67450000	-0.504401	-0.413924
chr1	67450000	67500000	-0.532417	-0.514508
chr1	67500000	67550000	-0.557343	-0.489832
chr1	67550000	67600000	-0.574746	-0.484497
chr1	67600000	67650000	-0.518638	-0.517808
chr1	67650000	67700000	-0.417392	-0.482347
chr1	67700000	67750000	-0.439375	-0.464203
chr1	67750000	67800000	-0.55385	-0.537055
chr1	67800000	67850000	-0.615641	-0.626295
chr1	67850000	67900000	-0.650272	-0.64378
chr1	67900000	67950000	-0.674087	-0.612402
chr1	67950000	68000000	-0.690044	-0.59141
chr1	68000000	68050000	-0.677096	-0.607342
chr1	68050000	68100000	-0.67153	-0.56799
chr1	68100000	68150000	-0.624964	-0.566676
chr1	68150000	68200000	-0.630617	-0.598585
chr1	68200000	68250000	-0.650064	-0.601874
chr1	68250000	68300000	-0.684987	-0.654957
chr1	68300000	68350000	-0.65734	-0.595421
chr1	68350000	68400000	-0.652263	-0.499339
chr1	68400000	68450000	-0.650546	-0.48384
chr1	68450000	68500000	-0.669924	-0.484697
chr1	68500000	68550000	-0.675062	-0.525111
chr1	68550000	68600000	-0.630456	-0.591046
chr1	68600000	68650000	-0.634209	-0.617874
chr1	68650000	68700000	-0.648333	-0.577501
chr1	68700000	68750000	-0.650072	-0.541327
chr1	68750000	68800000	-0.645212	-0.563341
chr1	68800000	68850000	-0.628512	-0.580002
chr1	68850000	68900000	-0.607154	-0.591585
chr1	68900000	68950000	-0.620591	-0.592044
chr1	68950000	69000000	-0.65827	-0.579726
chr1	69000000	69050000	-0.648206	-0.599426
chr1	69050000	69100000	-0.649617	-0.591195
chr1	69100000	69150000	-0.640886	-0.602469
chr1	69150000	69200000	-0.635457	-0.624615
chr1	69200000	69250000	-0.607126	-0.567156
chr1	69250000	69300000	-0.614966	-0.574367
chr1	69300000	69350000	-0.621962	-0.631528
chr1	69350000	69400000	-0.629776	-0.620362
chr1	69400000	69450000	-0.653594	-0.548822
chr1	69450000	69500000	-0.662812	-0.506446
chr1	69500000	69550000	-0.653829	-0.548477
chr1	69550000	69600000	-0.644533	-0.597779
chr1	69600000	69650000	-0.626606	-0.59641
chr1	69650000	69700000	-0.635693	-0.527832
chr1	69700000	69750000	-0.632453	-0.452999
chr1	69750000	69800000	-0.630576	-0.531965
chr1	69800000	69850000	-0.654596	-0.617282
chr1	69850000	69900000	-0.641382	-0.565058
chr1	69900000	69950000	-0.660615	-0.596606
chr1	69950000	70000000	-0.673551	-0.62687
chr1	70000000	70050000	-0.688706	-0.618731
chr1	70050000	70100000	-0.660198	-0.593746
chr1	70100000	70150000	-0.58906	-0.550182
chr1	70150000	70200000	-0.45496	-0.491791
chr1	70200000	70250000	-0.322041	-0.425383
chr1	70250000	70300000	-0.287979	-0.372949
chr1	70300000	70350000	-0.332829	-0.411984
chr1	70350000	70400000	-0.439444	-0.498858
chr1	70400000	70450000	-0.504727	-0.512377
chr1	70450000	70500000	-0.553384	-0.563999
chr1	70500000	70550000	-0.649751	-0.571652
chr1	70550000	70600000	-0.677008	-0.578169
chr1	70600000	70650000	-0.60945	-0.634121
chr1	70650000	70700000	-0.617681	-0.645585
chr1	70700000	70750000	-0.655996	-0.641593
chr1	70750000	70800000	-0.617228	-0.667951
chr1	70800000	70850000	-0.608565	-0.660219
chr1	70850000	70900000	-0.632192	-0.624697
chr1	70900000	70950000	-0.638445	-0.65478
chr1	70950000	71000000	-0.618599	-0.623812
chr1	71000000	71050000	-0.588848	-0.534266
chr1	71050000	71100000	-0.500693	-0.508093
chr1	71100000	71150000	-0.467063	-0.512284
chr1	71150000	71200000	-0.468182	-0.531013
chr1	71200000	71250000	-0.462171	-0.538475
chr1	71250000	71300000	-0.485177	-0.562417
chr1	71300000	71350000	-0.471158	-0.563263
chr1	71350000	71400000	-0.473586	-0.579205
chr1	71400000	71450000	-0.457675	-0.618701
chr1	71450000	71500000	-0.4053	-0.592011
chr1	71500000	71550000	-0.355219	-0.534324
chr1	71550000	71600000	-0.301652	-0.478737
chr1	71600000	71650000	-0.265409	-0.533378
chr1	71650000	71700000	-0.305965	-0.583173
chr1	71700000	71750000	-0.273253	-0.587369
chr1	71750000	71800000	-0.267124	-0.611669
chr1	71800000	71850000	-0.252424	-0.598985
chr1	71850000	71900000	-0.261976	-0.60236
chr1	71900000	71950000	-0.313277	-0.559829
chr1	71950000	72000000	-0.324404	-0.527214
chr1	72000000	72050000	-0.301805	-0.583461
chr1	72050000	72100000	-0.305279	-0.614543
chr1	72100000	72150000	-0.349797	-0.571745
chr1	72150000	72200000	-0.359403	-0.489146
chr1	72200000	72250000	-0.363375	-0.516952
chr1	72250000	72300000	-0.33978	-0.51611
chr1	72300000	72350000	-0.302742	-0.514444
chr1	72350000	72400000	-0.33879	-0.468833
chr1	72400000	72450000	-0.35182	-0.468473
chr1	72450000	72500000	-0.335946	-0.586911
chr1	72500000	72550000	-0.320578	-0.617406
chr1	72550000	72600000	-0.267013	-0.572825
chr1	72600000	72650000	-0.264862	-0.529069
chr1	72650000	72700000	-0.283698	-0.536871
chr1	72700000	72750000	-0.276973	-0.542219
chr1	72750000	72800000	-0.276528	-0.566395
chr1	72800000	72850000	-0.252696	-0.597247
chr1	72850000	72900000	-0.273168	-0.585909
chr1	72900000	72950000	-0.304459	-0.573014
chr1	72950000	73000000	-0.314337	-0.576597
chr1	73000000	73050000	-0.351717	-0.577163
chr1	73050000	73100000	-0.319132	-0.585894
chr1	73100000	73150000	-0.324471	-0.550305
chr1	73150000	73200000	-0.361529	-0.527524
chr1	73200000	73250000	-0.330191	-0.538098
chr1	73250000	73300000	-0.380331	-0.55765
chr1	73300000	73350000	-0.373653	-0.569757
chr1	73350000	73400000	-0.348302	-0.565828
chr1	73400000	73450000	-0.295163	-0.513496
chr1	73450000	73500000	-0.333758	-0.51294
chr1	73500000	73550000	-0.400184	-0.598011
chr1	73550000	73600000	-0.372835	-0.576477
chr1	73600000	73650000	-0.360665	-0.582832
chr1	73650000	73700000	-0.340193	-0.567348
chr1	73700000	73750000	-0.402063	-0.515489
chr1	73750000	73800000	-0.463539	-0.527699
chr1	73800000	73850000	-0.449925	-0.506426
chr1	73850000	73900000	-0.455973	-0.55615
chr1	73900000	73950000	-0.467749	-0.580341
chr1	73950000	74000000	-0.381206	-0.541752
chr1	74000000	74050000	-0.372658	-0.538923
chr1	74050000	74100000	-0.449016	-0.607572
chr1	74100000	74150000	-0.488077	-0.631424
chr1	74150000	74200000	-0.488327	-0.62802
chr1	74200000	74250000	-0.485638	-0.627749
chr1	74250000	74300000	-0.526721	-0.653658
chr1	74300000	74350000	-0.541123	-0.61008
chr1	74350000	74400000	-0.514598	-0.610551
chr1	74400000	74450000	-0.457222	-0.544198
chr1	74450000	74500000	-0.417864	-0.513241
chr1	74500000	74550000	-0.399719	-0.597652
chr1	74550000	74600000	-0.377068	-0.589154
chr1	74600000	74650000	-0.34775	-0.590911
chr1	74650000	74700000	-0.312903	-0.518412
chr1	74700000	74750000	-0.338772	-0.516821
chr1	74750000	74800000	-0.348164	-0.537195
chr1	74800000	74850000	-0.273784	-0.495528
chr1	74850000	74900000	-0.233646	-0.535918
chr1	74900000	74950000	-0.221224	-0.526529
chr1	74950000	75000000	-0.265454	-0.508691
chr1	75000000	75050000	-0.33782	-0.538194
chr1	75050000	75100000	-0.315154	-0.56666
chr1	75100000	75150000	-0.309904	-0.543382
chr1	75150000	75200000	-0.424781	-0.536576
chr1	75200000	75250000	-0.569472	-0.547328
chr1	75250000	75300000	-0.621739	-0.63128
chr1	75300000	75350000	-0.636717	-0.707759
chr1	75350000	75400000	-0.645595	-0.682253
chr1	75400000	75450000	-0.642166	-0.628753
chr1	75450000	75500000	-0.645368	-0.635677
chr1	75500000	75550000	-0.644413	-0.691361
chr1	75550000	75600000	-0.63634	-0.679834
chr1	75600000	75650000	-0.636934	-0.610305
chr1	75650000	75700000	-0.663965	-0.608478
chr1	75700000	75750000	-0.616064	-0.665312
chr1	75750000	75800000	-0.571601	-0.611538
chr1	75800000	75850000	-0.632979	-0.59088
chr1	75850000	75900000	-0.662727	-0.627462
chr1	75900000	75950000	-0.63119	-0.543029
chr1	75950000	76000000	-0.63062	-0.525517
chr1	76000000	76050000	-0.62372	-0.577242
chr1	76050000	76100000	-0.624943	-0.587763
chr1	76100000	76150000	-0.611922	-0.524354
chr1	76150000	76200000	-0.597277	-0.551624
chr1	76200000	76250000	-0.600964	-0.662397
chr1	76250000	76300000	-0.621602	-0.681976
chr1	76300000	76350000	-0.642099	-0.6657
chr1	76350000	76400000	-0.653871	-0.679741
chr1	76400000	76450000	-0.60883	-0.659662
chr1	76450000	76500000	-0.598993	-0.637887
chr1	76500000	76550000	-0.625273	-0.669549
chr1	76550000	76600000	-0.649439	-0.685721
chr1	76600000	76650000	-0.646361	-0.585314
chr1	76650000	76700000	-0.640355	-0.588489
chr1	76700000	76750000	-0.660146	-0.646918
chr1	76750000	76800000	-0.644036	-0.648927
chr1	76800000	76850000	-0.63677	-0.643209
chr1	76850000	76900000	-0.642851	-0.645194
chr1	76900000	76950000	-0.615593	-0.630971
chr1	76950000	77000000	-0.636733	-0.609551
chr1	77000000	77050000	-0.623916	-0.63037
chr1	77050000	77100000	-0.592001	-0.604315
chr1	77100000	77150000	-0.533743	-0.494165
chr1	77150000	77200000	-0.524401	-0.549351
chr1	77200000	77250000	-0.60806	-0.619031
chr1	77250000	77300000	-0.643665	-0.622943
chr1	77300000	77350000	-0.650597	-0.632177
chr1	77350000	77400000	-0.649066	-0.66641
chr1	77400000	77450000	-0.654129	-0.660623
chr1	77450000	77500000	-0.634412	-0.669936
chr1	77500000	77550000	-0.548383	-0.591225
chr1	77550000	77600000	-0.398806	-0.458207
chr1	77600000	77650000	-0.243457	-0.422297
chr1	77650000	77700000	-0.166199	-0.369876
chr1	77700000	77750000	-0.170037	-0.310154
chr1	77750000	77800000	-0.238811	-0.366199
chr1	77800000	77850000	-0.333127	-0.392202
chr1	77850000	77900000	-0.375412	-0.348604
chr1	77900000	77950000	-0.333275	-0.36686
chr1	77950000	78000000	-0.269263	-0.438607
chr1	78000000	78050000	-0.371287	-0.521381
chr1	78050000	78100000	-0.474127	-0.511429
chr1	78100000	78150000	-0.380581	-0.45912
chr1	78150000	78200000	-0.231568	-0.572556
chr1	78200000	78250000	-0.27412	-0.62627
chr1	78250000	78300000	-0.295783	-0.616715
chr1	78300000	78350000	-0.278346	-0.562494
chr1	78350000	78400000	-0.286138	-0.56227
chr1	78400000	78450000	-0.308232	-0.604741
chr1	78450000	78500000	-0.337058	-0.648394
chr1	78500000	78550000	-0.375002	-0.626734
chr1	78550000	78600000	-0.370831	-0.557042
chr1	78600000	78650000	-0.397835	-0.54396
chr1	78650000	78700000	-0.516131	-0.582073
chr1	78700000	78750000	-0.54776	-0.605213
chr1	78750000	78800000	-0.511483	-0.594316
chr1	78800000	78850000	-0.495121	-0.519798
chr1	78850000	78900000	-0.450256	-0.50632
chr1	78900000	78950000	-0.40113	-0.568896
chr1	78950000	79000000	-0.42603	-0.549932
chr1	79000000	79050000	-0.453673	-0.57709
chr1	79050000	79100000	-0.33128	-0.577238
chr1	79100000	79150000	-0.33089	-0.51936
chr1	79150000	79200000	-0.432197	-0.556646
chr1	79200000	79250000	-0.500354	-0.569253
chr1	79250000	79300000	-0.512395	-0.572085
chr1	79300000	79350000	-0.519076	-0.577941
chr1	79350000	79400000	-0.564715	-0.556742
chr1	79400000	79450000	-0.541336	-0.530374
chr1	79450000	79500000	-0.489573	-0.484337
chr1	79500000	79550000	-0.527377	-0.498456
chr1	79550000	79600000	-0.552215	-0.599711
chr1	79600000	79650000	-0.549912	-0.594054
chr1	79650000	79700000	-0.510021	-0.570856
chr1	79700000	79750000	-0.493825	-0.605538
chr1	79750000	79800000	-0.520231	-0.626885
chr1	79800000	79850000	-0.579548	-0.616871
chr1	79850000	79900000	-0.560018	-0.592153
chr1	79900000	79950000	-0.587	-0.552566
chr1	79950000	80000000	-0.609508	-0.578628
chr1	80000000	80050000	-0.606289	-0.6327
chr1	80050000	80100000	-0.615059	-0.639481
chr1	80100000	80150000	-0.608995	-0.613431
chr1	80150000	80200000	-0.5792	-0.558197
chr1	80200000	80250000	-0.575065	-0.495572
chr1	80250000	80300000	-0.594542	-0.51939
chr1	80300000	80350000	-0.588131	-0.54167
chr1	80350000	80400000	-0.561452	-0.541337
chr1	80400000	80450000	-0.550482	-0.60268
chr1	80450000	80500000	-0.548039	-0.574137
chr1	80500000	80550000	-0.561676	-0.535895
chr1	80550000	80600000	-0.566741	-0.593726
chr1	80600000	80650000	-0.597569	-0.580974
chr1	80650000	80700000	-0.626953	-0.510185
chr1	80700000	80750000	-0.643118	-0.515609
chr1	80750000	80800000	-0.602684	-0.565697
chr1	80800000	80850000	-0.599146	-0.598192
chr1	80850000	80900000	-0.639755	-0.653444
chr1	80900000	80950000	-0.618869	-0.646039
chr1	80950000	81000000	-0.595395	-0.609526
chr1	81000000	81050000	-0.625502	-0.586821
chr1	81050000	81100000	-0.61478	-0.596453
chr1	81100000	81150000	-0.613369	-0.64247
chr1	81150000	81200000	-0.595825	-0.627114
chr1	81200000	81250000	-0.601266	-0.616887
chr1	81250000	81300000	-0.630346	-0.569282
chr1	81300000	81350000	-0.6224	-0.588653
chr1	81350000	81400000	-0.622926	-0.602244
chr1	81400000	81450000	-0.634999	-0.60052
chr1	81450000	81500000	-0.637033	-0.578407
chr1	81500000	81550000	-0.623414	-0.527693
chr1	81550000	81600000	-0.601279	-0.529557
chr1	81600000	81650000	-0.626528	-0.550317
chr1	81650000	81700000	-0.646172	-0.60329
chr1	81700000	81750000	-0.637979	-0.591417
chr1	81750000	81800000	-0.619445	-0.579813
chr1	81800000	81850000	-0.595989	-0.595671
chr1	81850000	81900000	-0.609648	-0.57289
chr1	81900000	81950000	-0.628551	-0.633125
chr1	81950000	82000000	-0.648854	-0.65118
chr1	82000000	82050000	-0.645775	-0.577943
chr1	82050000	82100000	-0.636063	-0.629975
chr1	82100000	82150000	-0.626475	-0.644183
chr1	82150000	82200000	-0.626515	-0.609086
chr1	82200000	82250000	-0.639928	-0.611174
chr1	82250000	82300000	-0.632157	-0.618208
chr1	82300000	82350000	-0.606486	-0.621095
chr1	82350000	82400000	-0.623275	-0.628945
chr1	82400000	82450000	-0.619287	-0.62163
chr1	82450000	82500000	-0.619984	-0.61144
chr1	82500000	82550000	-0.626959	-0.625899
chr1	82550000	82600000	-0.629306	-0.644348
chr1	82600000	82650000	-0.606194	-0.653654
chr1	82650000	82700000	-0.594853	-0.597324
chr1	82700000	82750000	-0.600569	-0.602344
chr1	82750000	82800000	-0.605596	-0.649639
chr1	82800000	82850000	-0.620051	-0.664516
chr1	82850000	82900000	-0.637801	-0.647811
chr1	82900000	82950000	-0.631208	-0.605533
chr1	82950000	83000000	-0.623279	-0.601759
chr1	83000000	83050000	-0.661913	-0.636917
chr1	83050000	83100000	-0.684186	-0.624326
chr1	83100000	83150000	-0.669281	-0.595291
chr1	83150000	83200000	-0.599974	-0.566156
chr1	83200000	83250000	-0.526341	-0.548706
chr1	83250000	83300000	-0.549978	-0.490497
chr1	83300000	83350000	-0.556431	-0.474894
chr1	83350000	83400000	-0.50217	-0.482819
chr1	83400000	83450000	-0.510077	-0.48967
chr1	83450000	83500000	-0.549488	-0.527748
chr1	83500000	83550000	-0.595773	-0.504855
chr1	83550000	83600000	-0.567434	-0.466481
chr1	83600000	83650000	-0.586192	-0.514174
chr1	83650000	83700000	-0.624575	-0.578882
chr1	83700000	83750000	-0.64131	-0.579839
chr1	83750000	83800000	-0.634025	-0.582607
chr1	83800000	83850000	-0.570918	-0.522656
chr1	83850000	83900000	-0.573754	-0.527735
chr1	83900000	83950000	-0.636842	-0.565118
chr1	83950000	84000000	-0.636016	-0.61052
chr1	84000000	84050000	-0.625195	-0.666298
chr1	84050000	84100000	-0.660851	-0.610436
chr1	84100000	84150000	-0.686281	-0.553029
chr1	84150000	84200000	-0.66167	-0.62647
chr1	84200000	84250000	-0.648703	-0.68693
chr1	84250000	84300000	-0.642438	-0.617259
chr1	84300000	84350000	-0.670119	-0.609956
chr1	84350000	84400000	-0.686947	-0.624211
chr1	84400000	84450000	-0.663796	-0.594788
chr1	84450000	84500000	-0.496751	-0.54438
chr1	84500000	84550000	-0.388178	-0.533841
chr1	84550000	84600000	-0.353975	-0.5647
chr1	84600000	84650000	-0.427991	-0.556835
chr1	84650000	84700000	-0.45348	-0.538968
chr1	84700000	84750000	-0.459247	-0.497143
chr1	84750000	84800000	-0.548685	-0.523311
chr1	84800000	84850000	-0.60776	-0.59163
chr1	84850000	84900000	-0.629792	-0.573398
chr1	84900000	84950000	-0.623496	-0.526586
chr1	84950000	85000000	-0.660607	-0.562971
chr1	85000000	85050000	-0.693815	-0.572601
chr1	85050000	85100000	-0.694146	-0.531779
chr1	85100000	85150000	-0.681493	-0.556376
chr1	85150000	85200000	-0.700787	-0.519486
chr1	85200000	85250000	-0.63201	-0.509959
chr1	85250000	85300000	-0.621432	-0.522899
chr1	85300000	85350000	-0.683184	-0.584304
chr1	85350000	85400000	-0.68821	-0.577363
chr1	85400000	85450000	-0.658592	-0.533522
chr1	85450000	85500000	-0.65698	-0.556989
chr1	85500000	85550000	-0.621382	-0.482375
chr1	85550000	85600000	-0.579412	-0.506193
chr1	85600000	85650000	-0.600876	-0.626008
chr1	85650000	85700000	-0.518686	-0.633275
chr1	85700000	85750000	-0.43087	-0.693867
chr1	85750000	85800000	-0.469885	-0.678678
chr1	85800000	85850000	-0.450667	-0.650933
chr1	85850000	85900000	-0.451093	-0.62848
chr1	85900000	85950000	-0.369121	-0.650916
chr1	85950000	86000000	-0.250543	-0.626472
chr1	86000000	86050000	-0.298643	-0.617018
chr1	86050000	86100000	-0.423908	-0.6161
chr1	86100000	86150000	-0.449287	-0.665978
chr1	86150000	86200000	-0.49428	-0.66814
chr1	86200000	86250000	-0.496425	-0.654972
chr1	86250000	86300000	-0.471372	-0.642685
chr1	86300000	86350000	-0.540605	-0.597628
chr1	86350000	86400000	-0.505948	-0.60617
chr1	86400000	86450000	-0.567846	-0.638048
chr1	86450000	86500000	-0.621828	-0.631796
chr1	86500000	86550000	-0.644999	-0.65205
chr1	86550000	86600000	-0.65254	-0.676895
chr1	86600000	86650000	-0.634643	-0.626774
chr1	86650000	86700000	-0.58363	-0.558467
chr1	86700000	86750000	-0.502415	-0.575833
chr1	86750000	86800000	-0.518564	-0.58236
chr1	86800000	86850000	-0.47329	-0.526101
chr1	86850000	86900000	-0.331134	-0.534276
chr1	86900000	86950000	-0.375096	-0.548357
chr1	86950000	87000000	-0.467025	-0.517738
chr1	87000000	87050000	-0.418617	-0.532144
chr1	87050000	87100000	-0.436724	-0.530412
chr1	87100000	87150000	-0.48214	-0.568384
chr1	87150000	87200000	-0.51779	-0.628231
chr1	87200000	87250000	-0.536203	-0.587661
chr1	87250000	87300000	-0.451732	-0.482153
chr1	87300000	87350000	-0.322842	-0.485674
chr1	87350000	87400000	-0.214589	-0.559687
chr1	87400000	87450000	-0.193067	-0.516214
chr1	87450000	87500000	-0.18431	-0.468218
chr1	87500000	87550000	-0.286816	-0.519427
chr1	87550000	87600000	-0.289263	-0.538533
chr1	87600000	87650000	-0.223669	-0.616106
chr1	87650000	87700000	-0.209296	-0.612036
chr1	87700000	87750000	-0.204864	-0.544219
chr1	87750000	87800000	-0.278897	-0.641524
chr1	87800000	87850000	-0.248107	-0.62513
chr1	87850000	87900000	-0.17885	-0.583066
chr1	87900000	87950000	-0.222096	-0.572704
chr1	87950000	88000000	-0.27094	-0.532042
chr1	88000000	88050000	-0.363218	-0.573712
chr1	88050000	88100000	-0.470792	-0.615705
chr1	88100000	88150000	-0.545613	-0.634216
chr1	88150000	88200000	-0.619992	-0.659289
chr1	88200000	88250000	-0.639757	-0.671124
chr1	88250000	88300000	-0.643552	-0.649639
chr1	88300000	88350000	-0.622479	-0.675927
chr1	88350000	88400000	-0.649245	-0.700068
chr1	88400000	88450000	-0.681192	-0.689471
chr1	88450000	88500000	-0.639066	-0.698592
chr1	88500000	88550000	-0.603017	-0.686069
chr1	88550000	88600000	-0.590976	-0.677849
chr1	88600000	88650000	-0.567873	-0.621699
chr1	88650000	88700000	-0.458169	-0.558214
chr1	88700000	88750000	-0.288528	-0.513092
chr1	88750000	88800000	-0.25828	-0.503249
chr1	88800000	88850000	-0.290456	-0.496067
chr1	88850000	88900000	-0.379868	-0.520159
chr1	88900000	88950000	-0.425245	-0.499863
chr1	88950000	89000000	-0.477962	-0.45602
chr1	89000000	89050000	-0.561374	-0.452257
chr1	89050000	89100000	-0.654404	-0.527073
chr1	89100000	89150000	-0.647864	-0.584879
chr1	89150000	89200000	-0.637841	-0.586376
chr1	89200000	89250000	-0.68818	-0.608863
chr1	89250000	89300000	-0.669644	-0.57535
chr1	89300000	89350000	-0.633224	-0.505539
chr1	89350000	89400000	-0.629267	-0.523854
chr1	89400000	89450000	-0.634331	-0.529067
chr1	89450000	89500000	-0.4873	-0.497209
chr1	89500000	89550000	-0.376115	-0.495204
chr1	89550000	89600000	-0.380733	-0.516979
chr1	89600000	89650000	-0.35152	-0.490195
chr1	89650000	89700000	-0.381296	-0.487671
chr1	89700000	89750000	-0.474939	-0.500214
chr1	89750000	89800000	-0.494731	-0.446039
chr1	89800000	89850000	-0.391348	-0.438119
chr1	89850000	89900000	-0.411028	-0.500429
chr1	89900000	89950000	-0.512009	-0.56336
chr1	89950000	90000000	-0.528154	-0.593322
chr1	90000000	90050000	-0.544313	-0.536371
chr1	90050000	90100000	-0.526844	-0.452037
chr1	90100000	90150000	-0.514781	-0.487516
chr1	90150000	90200000	-0.567464	-0.595952
chr1	90200000	90250000	-0.609025	-0.630272
chr1	90250000	90300000	-0.572991	-0.585769
chr1	90300000	90350000	-0.51864	-0.584335
chr1	90350000	90400000	-0.499209	-0.566209
chr1	90400000	90450000	-0.544026	-0.588645
chr1	90450000	90500000	-0.577795	-0.579756
chr1	90500000	90550000	-0.570335	-0.55292
chr1	90550000	90600000	-0.652711	-0.549052
chr1	90600000	90650000	-0.639356	-0.555205
chr1	90650000	90700000	-0.628736	-0.574249
chr1	90700000	90750000	-0.563997	-0.575609
chr1	90750000	90800000	-0.56771	-0.562183
chr1	90800000	90850000	-0.584689	-0.578233
chr1	90850000	90900000	-0.464906	-0.561327
chr1	90900000	90950000	-0.330322	-0.464522
chr1	90950000	91000000	-0.204782	-0.377377
chr1	91000000	91050000	-0.362322	-0.372384
chr1	91050000	91100000	-0.521409	-0.404034
chr1	91100000	91150000	-0.504091	-0.406552
chr1	91150000	91200000	-0.500057	-0.430482
chr1	91200000	91250000	-0.528041	-0.474198
chr1	91250000	91300000	-0.526204	-0.4643
chr1	91300000	91350000	-0.568614	-0.423734
chr1	91350000	91400000	-0.639966	-0.436246
chr1	91400000	91450000	-0.601382	-0.516455
chr1	91450000	91500000	-0.610103	-0.465424
chr1	91500000	91550000	-0.589163	-0.416077
chr1	91550000	91600000	-0.618823	-0.385081
chr1	91600000	91650000	-0.629805	-0.39838
chr1	91650000	91700000	-0.652068	-0.414838
chr1	91700000	91750000	-0.652049	-0.373718
chr1	91750000	91800000	-0.586716	-0.394884
chr1	91800000	91850000	-0.575288	-0.47642
chr1	91850000	91900000	-0.560571	-0.467489
chr1	91900000	91950000	-0.550562	-0.425888
chr1	91950000	92000000	-0.553669	-0.428247
chr1	92000000	92050000	-0.603495	-0.532608
chr1	92050000	92100000	-0.65908	-0.501901
chr1	92100000	92150000	-0.657385	-0.468006
chr1	92150000	92200000	-0.62339	-0.437254
chr1	92200000	92250000	-0.540441	-0.457759
chr1	92250000	92300000	-0.426652	-0.476175
chr1	92300000	92350000	-0.368202	-0.400224
chr1	92350000	92400000	-0.427123	-0.431635
chr1	92400000	92450000	-0.427872	-0.384858
chr1	92450000	92500000	-0.353225	-0.364302
chr1	92500000	92550000	-0.30775	-0.352822
chr1	92550000	92600000	-0.342838	-0.340859
chr1	92600000	92650000	-0.404861	-0.363847
chr1	92650000	92700000	-0.455527	-0.428301
chr1	92700000	92750000	-0.413827	-0.384726
chr1	92750000	92800000	-0.384633	-0.316432
chr1	92800000	92850000	-0.270164	-0.332553
chr1	92850000	92900000	-0.138797	-0.32218
chr1	92900000	92950000	-0.102547	-0.289729
chr1	92950000	93000000	-0.100035	-0.290044
chr1	93000000	93050000	-0.106208	-0.24654
chr1	93050000	93100000	-0.109653	-0.20744
chr1	93100000	93150000	-0.104146	-0.260031
chr1	93150000	93200000	-0.0807045	-0.29744
chr1	93200000	93250000	-0.175335	-0.362013
chr1	93250000	93300000	-0.284977	-0.338563
chr1	93300000	93350000	-0.310157	-0.290426
chr1	93350000	93400000	-0.416463	-0.363974
chr1	93400000	93450000	-0.536705	-0.426151
chr1	93450000	93500000	-0.604294	-0.399761
chr1	93500000	93550000	-0.629321	-0.424612
chr1	93550000	93600000	-0.59619	-0.47092
chr1	93600000	93650000	-0.542875	-0.394356
chr1	93650000	93700000	-0.510303	-0.40207
chr1	93700000	93750000	-0.462922	-0.434339
chr1	93750000	93800000	-0.48892	-0.462517
chr1	93800000	93850000	-0.449804	-0.471298
chr1	93850000	93900000	-0.449632	-0.520257
chr1	93900000	93950000	-0.646178	-0.619261
chr1	93950000	94000000	-0.709483	-0.648595
chr1	94000000	94050000	-0.680894	-0.649806
chr1	94050000	94100000	-0.647101	-0.684485
chr1	94100000	94150000	-0.679748	-0.67008
chr1	94150000	94200000	-0.686193	-0.64789
chr1	94200000	94250000	-0.679415	-0.662865
chr1	94250000	94300000	-0.659476	-0.604761
chr1	94300000	94350000	-0.673521	-0.578601
chr1	94350000	94400000	-0.679623	-0.61953
chr1	94400000	94450000	-0.641129	-0.643391
chr1	94450000	94500000	-0.644013	-0.678053
chr1	94500000	94550000	-0.665911	-0.66976
chr1	94550000	94600000	-0.695551	-0.711126
chr1	94600000	94650000	-0.677093	-0.7099
chr1	94650000	94700000	-0.649562	-0.686536
chr1	94700000	94750000	-0.663765	-0.678797
chr1	94750000	94800000	-0.660573	-0.667084
chr1	94800000	94850000	-0.683453	-0.640477
chr1	94850000	94900000	-0.713104	-0.64973
chr1	94900000	94950000	-0.711699	-0.6776
chr1	94950000	95000000	-0.71194	-0.647428
chr1	95000000	95050000	-0.682497	-0.615326
chr1	95050000	95100000	-0.667088	-0.698273
chr1	95100000	95150000	-0.711499	-0.764722
chr1	95150000	95200000	-0.695589	-0.754396
chr1	95200000	95250000	-0.687077	-0.738244
chr1	95250000	95300000	-0.706852	-0.678609
chr1	95300000	95350000	-0.695115	-0.647326
chr1	95350000	95400000	-0.65305	-0.654346
chr1	95400000	95450000	-0.655074	-0.640535
chr1	95450000	95500000	-0.658062	-0.665452
chr1	95500000	95550000	-0.657524	-0.689547
chr1	95550000	95600000	-0.641585	-0.674778
chr1	95600000	95650000	-0.618142	-0.677847
chr1	95650000	95700000	-0.630771	-0.642434
chr1	95700000	95750000	-0.653548	-0.637874
chr1	95750000	95800000	-0.628706	-0.690225
chr1	95800000	95850000	-0.641306	-0.676527
chr1	95850000	95900000	-0.662699	-0.644884
chr1	95900000	95950000	-0.670303	-0.666265
chr1	95950000	96000000	-0.675996	-0.657857
chr1	96000000	96050000	-0.64653	-0.677438
chr1	96050000	96100000	-0.637666	-0.705212
chr1	96100000	96150000	-0.646837	-0.680659
chr1	96150000	96200000	-0.652112	-0.614346
chr1	96200000	96250000	-0.654277	-0.587857
chr1	96250000	96300000	-0.650816	-0.639886
chr1	96300000	96350000	-0.666635	-0.634761
chr1	96350000	96400000	-0.676756	-0.715102
chr1	96400000	96450000	-0.675257	-0.737126
chr1	96450000	96500000	-0.684638	-0.678663
chr1	96500000	96550000	-0.674642	-0.649799
chr1	96550000	96600000	-0.709647	-0.695735
chr1	96600000	96650000	-0.684593	-0.657522
chr1	96650000	96700000	-0.713282	-0.679476
chr1	96700000	96750000	-0.67311	-0.687435
chr1	96750000	96800000	-0.57499	-0.648426
chr1	96800000	96850000	-0.648551	-0.625916
chr1	96850000	96900000	-0.716436	-0.603381
chr1	96900000	96950000	-0.709061	-0.62172
chr1	96950000	97000000	-0.670044	-0.655877
chr1	97000000	97050000	-0.635867	-0.727078
chr1	97050000	97100000	-0.663152	-0.725806
chr1	97100000	97150000	-0.699293	-0.750344
chr1	97150000	97200000	-0.698587	-0.741801
chr1	97200000	97250000	-0.690997	-0.735275
chr1	97250000	97300000	-0.680468	-0.731301
chr1	97300000	97350000	-0.681822	-0.707421
chr1	97350000	97400000	-0.685774	-0.674651
chr1	97400000	97450000	-0.69176	-0.692228
chr1	97450000	97500000	-0.707385	-0.76851
chr1	97500000	97550000	-0.712075	-0.765283
chr1	97550000	97600000	-0.677483	-0.722577
chr1	97600000	97650000	-0.687822	-0.720553
chr1	97650000	97700000	-0.67924	-0.712054
chr1	97700000	97750000	-0.640575	-0.679603
chr1	97750000	97800000	-0.367899	-0.591389
chr1	97800000	97850000	-0.0163394	-0.115139
chr1	97850000	97900000	0.0262199	-0.0599241
chr1	97900000	97950000	0.00776638	-0.0728117
chr1	97950000	98000000	0.000743563	-0.0840055
chr1	98000000	98050000	0.0127263	-0.0563684
chr1	98050000	98100000	-0.0068057	-0.0465879
chr1	98100000	98150000	-0.0261729	-0.0456218
chr1	98150000	98200000	-0.029162	-0.0436301
chr1	98200000	98250000	-0.0334053	-0.039937
chr1	98250000	98300000	-0.0306119	-0.0284206
chr1	98300000	98350000	-0.0118547	-0.0268447
chr1	98350000	98400000	-0.0220401	-0.0480893
chr1	98400000	98450000	-0.05109	-0.0623887
chr1	98450000	98500000	-0.0223319	-0.0462154
chr1	98500000	98550000	-0.0369685	-0.0645678
chr1	98550000	98600000	-0.275937	-0.236555
chr1	98600000	98650000	-0.648959	-0.639764
chr1	98650000	98700000	-0.653049	-0.705481
chr1	98700000	98750000	-0.639803	-0.668835
chr1	98750000	98800000	-0.629442	-0.624078
chr1	98800000	98850000	-0.610371	-0.643726
chr1	98850000	98900000	-0.597394	-0.643196
chr1	98900000	98950000	-0.608887	-0.673322
chr1	98950000	99000000	-0.624445	-0.633003
chr1	99000000	99050000	-0.631558	-0.637383
chr1	99050000	99100000	-0.617484	-0.676369
chr1	99100000	99150000	-0.59617	-0.641698
chr1	99150000	99200000	-0.588684	-0.60138
chr1	99200000	99250000	-0.599687	-0.594156
chr1	99250000	99300000	-0.631501	-0.700106
chr1	99300000	99350000	-0.657458	-0.672203
chr1	99350000	99400000	-0.63472	-0.650723
chr1	99400000	99450000	-0.654197	-0.703111
chr1	99450000	99500000	-0.644107	-0.621784
chr1	99500000	99550000	-0.639554	-0.588755
chr1	99550000	99600000	-0.643581	-0.651317
chr1	99600000	99650000	-0.621159	-0.659223
chr1	99650000	99700000	-0.610948	-0.613261
chr1	99700000	99750000	-0.492432	-0.515118
chr1	99750000	99800000	-0.373772	-0.496262
chr1	99800000	99850000	-0.307134	-0.471528
chr1	99850000	99900000	-0.307401	-0.449051
chr1	99900000	99950000	-0.316962	-0.452855
chr1	99950000	100000000	-0.239607	-0.445961
chr1	100000000	100050000	-0.169083	-0.419161
chr1	100050000	100100000	-0.164305	-0.347654
chr1	100100000	100150000	-0.133484	-0.290472
chr1	100150000	100200000	-0.115698	-0.338439
chr1	100200000	100250000	-0.115904	-0.373398
chr1	100250000	100300000	-0.174158	-0.330699
chr1	100300000	100350000	-0.214846	-0.353668
chr1	100350000	100400000	-0.189497	-0.376999
chr1	100400000	100450000	-0.257525	-0.396767
chr1	100450000	100500000	-0.354411	-0.474122
chr1	100500000	100550000	-0.388782	-0.566772
chr1	100550000	100600000	-0.542717	-0.655547
chr1	100600000	100650000	-0.571334	-0.657847
chr1	100650000	100700000	-0.581397	-0.634567
chr1	100700000	100750000	-0.572975	-0.664483
chr1	100750000	100800000	-0.583065	-0.680817
chr1	100800000	100850000	-0.53469	-0.613298
chr1	100850000	100900000	-0.437862	-0.541864
chr1	100900000	100950000	-0.401972	-0.5596
chr1	100950000	101000000	-0.397923	-0.563983
chr1	101000000	101050000	-0.453588	-0.626959
[truncated: 54,170 more rows]

## Sheet: Fig. 4b and Supp Fig. 6c
Figure 4b : scatter plot of CTCF and Rad21 LOG2FC at TAD boudaries; Supplementary Figure S6c : volcano and scatter plots of mean boundary scores at TAD boundaries
coords	NSD2_LOW_S5	NSD2_LOW_S7	NSD2_HIGH_S6	NSD2_HIGH_S8	MBS_high	MBS_low	MBS_diff	MBS_LFC	MBS_padj	CTCF_LFC	CTCF_padj	RAD21_LFC	RAD21_padj	group
chr1:1800000:2080001	1.5763	1.5384	1.76938	1.71451	1.74194	1.55735	0.184593	0.144154	1	-0.583201	1.0566e-95	-0.31473	1.59571e-22	MBS.STABLE
chr1:3360000:3640001	1.34219	1.42518	1.13876	1.12378	1.13127	1.38368	-0.252417	-0.24665	1	-0.547726	7.1916e-14	-1.24282	6.71688e-05	MBS.STABLE
chr1:3800000:4080001	1.23495	1.32204	1.09287	1.12694	1.1099	1.27849	-0.16859	-0.154021	1	-0.340043	3.0988e-26	-0.960662	0.00032775	MBS.STABLE
chr1:5760000:6040001	1.35187	1.29826	1.40953	1.36296	1.38625	1.32507	0.0611778	0.0362242	1	-0.133741	0.891188	-1.48874	0.98088	MBS.STABLE
chr1:6920000:7200001	0.974905	1.01923	1.04382	1.09824	1.07103	0.997065	0.0739679	0.13567	1	-0.0331616	0.111567	-0.245129	0.667483	MBS.STABLE
chr1:8800000:9080001	1.24152	1.35871	1.40463	1.36433	1.38448	1.30011	0.0843695	0.157241	1	-0.108072	0.0814146	-0.35489	0.984425	MBS.STABLE
chr1:10880000:11160001	1.42703	1.37191	1.26472	1.27454	1.26963	1.39947	-0.129836	-0.168605	1	-0.320484	1.01992e-13	-0.634708	0.0501647	MBS.STABLE
chr1:12560000:12840001	1.45417	1.24411	1.46623	1.30043	1.38333	1.34914	0.0341884	-0.0720563	1	-0.268847	0.0109131	-0.921539	0.128642	MBS.STABLE
chr1:13880000:14160001	1.08837	1.01106	0.987973	1.14184	1.06491	1.04972	0.0151929	-0.0314403	1	-0.0293331	0.263926	-0.231845	0.879725	MBS.STABLE
chr1:15920000:16200001	1.15848	1.08414	1.08259	1.05249	1.06754	1.12131	-0.0537686	-0.117945	1	-0.438346	7.1916e-14	-0.524957	0.0974362	MBS.STABLE
chr1:16440000:16800001	1.16351	1.18149	1.1975	1.13957	1.16853	1.1725	-0.00397044	0.00620943	1	-0.449941	1.78062e-05	-0.881629	0.473426	MBS.STABLE
chr1:16920000:17200001	1.06906	1.10514	1.07286	1.09404	1.08345	1.0871	-0.003653	0.0192894	1	-0.181665	0.201376	-0.28049	0.061779	MBS.STABLE
chr1:17360000:17640001	1.15875	1.22989	1.06401	1.09252	1.07827	1.19432	-0.116053	-0.103856	0.69871	-0.517298	1.88722e-08	-0.224948	0.585861	MBS.STABLE
chr1:21120000:21400001	1.22647	1.21879	1.18666	1.17851	1.18258	1.22263	-0.0400475	-0.0525682	1	-0.368586	2.10656e-14	-0.653523	0.258818	MBS.STABLE
chr1:24520000:24800001	1.18288	1.1956	1.20805	1.20829	1.20817	1.18924	0.0189302	0.030518	1	-0.481098	0.418007	-0.175334	1	MBS.STABLE
chr1:25160000:25440001	1.39121	1.32154	1.40618	1.41711	1.41165	1.35637	0.055277	0.021044	1	-0.747078	0.000508804	-0.194018	1	MBS.STABLE
chr1:26360000:26640001	1.44044	1.39152	1.40051	1.4067	1.4036	1.41598	-0.0123761	-0.0373742	1	-0.284314	0.00838474	-0.764501	0.292993	MBS.STABLE
chr1:26840000:27120001	1.54465	1.4613	1.42807	1.41196	1.42001	1.50297	-0.0829594	-0.121374	1	-0.443611	0.000136754	-0.0517833	0.381883	MBS.STABLE
chr1:27200000:27480001	1.10373	1.05857	1.04112	1.05331	1.04722	1.08115	-0.0339306	-0.0758195	1	-0.339268	4.02112e-05	-0.330544	0.431685	MBS.STABLE
chr1:27640000:27920001	1.24742	1.20296	1.14796	1.22529	1.18663	1.22519	-0.0385636	-0.0720827	1	-0.662397	0.000132737	-0.0256311	0.13911	MBS.STABLE
chr1:28000000:28400001	1.21765	1.14694	1.14088	1.17001	1.15544	1.18229	-0.0268487	-0.0756501	1	-0.255303	0.000320253	-0.897769	0.0764322	MBS.STABLE
chr1:31680000:32560001	1.17754	1.12992	1.12317	1.1274	1.12528	1.15373	-0.0284425	-0.065482	1	-0.52316	3.56797e-09	0.350546	0.188108	MBS.STABLE
chr1:32760000:33320001	1.19533	1.21545	1.15456	1.18196	1.16826	1.20539	-0.0371332	-0.0330515	1	-0.385817	1.36858e-07	-0.616296	0.0014903	MBS.STABLE
chr1:33440000:33720001	1.25824	1.27047	1.34019	1.39178	1.36599	1.26436	0.101631	0.118538	1	0.0505458	0.137512	0.275164	0.718525	MBS.STABLE
chr1:36400000:36680001	1.69928	1.66162	1.66875	1.65966	1.6642	1.68045	-0.0162501	-0.0300977	1	-0.249991	0.00025713	-0.22063	0.385917	MBS.STABLE
chr1:37920000:38200001	1.2983	1.29574	1.19818	1.34042	1.2693	1.29702	-0.0277199	-0.0325889	1	-0.410882	0.000175686	-0.90764	0.655114	MBS.STABLE
chr1:40320000:40600001	1.10176	1.08319	1.14657	1.12385	1.13521	1.09248	0.0427316	0.0431454	1	-0.326495	0.0135416	-1.5194	0.639157	MBS.STABLE
chr1:40920000:41200001	1.34546	1.29834	1.42971	1.31877	1.37424	1.3219	0.0523379	0.0305315	1	-0.0315535	0.121495	-1.22823	0.0941897	MBS.STABLE
chr1:41240000:41640001	1.15629	1.16767	1.17211	1.20061	1.18636	1.16198	0.0243765	0.0370297	1	-0.405757	1.61343e-06	-0.235966	0.243429	MBS.STABLE
chr1:42680000:42960001	0.968358	0.935086	0.950866	0.979774	0.96532	0.951722	0.0135983	-0.00453302	1	-0.471028	0.000351849	-0.769046	0.185015	MBS.STABLE
chr1:43040000:43600001	1.23198	1.15883	1.09066	1.17023	1.13045	1.19541	-0.0649605	-0.124089	1	-0.251409	0.0120582	-0.185841	0.513077	MBS.STABLE
chr1:44560000:44840001	1.39301	1.45416	1.39744	1.49465	1.44605	1.42359	0.0224596	0.0539055	1	-0.473585	3.76262e-08	-0.552836	0.100215	MBS.STABLE
chr1:47640000:48200001	1.02773	0.965897	1.02307	1.01639	1.01973	0.996815	0.0229119	-0.0112835	1	0.760112	0.000256963	0.848219	0.381883	MBS.STABLE
chr1:48440000:48720001	1.00553	0.900435	0.992003	0.97904	0.985522	0.95298	0.0325415	-0.0289902	1	1.04365	0.00344831	NA	NA	MBS.STABLE
chr1:50280000:50560001	1.29594	1.22238	1.11871	1.20852	1.16361	1.25916	-0.0955434	-0.155381	1	-0.13715	0.0936817	0.157031	1	MBS.STABLE
chr1:52160000:52480001	1.15015	1.04835	1.0968	1.14246	1.11963	1.09925	0.0203788	-0.0387992	1	-0.0150123	0.866187	0.578115	0.637896	MBS.STABLE
chr1:52760000:53040001	1.01205	0.951017	1.01932	1.07123	1.04527	0.981532	0.0637428	0.046606	1	0.328285	0.718745	0.355481	1	MBS.STABLE
chr1:53120000:53400001	1.13003	1.26898	1.2371	1.23507	1.23609	1.1995	0.0365834	0.129421	1	-0.306718	0.0314251	0.344347	0.645107	MBS.STABLE
chr1:53720000:54000001	1.17845	1.23329	1.24673	1.29003	1.26838	1.20587	0.0625099	0.106099	1	-0.24797	0.017214	0.000110733	0.961573	MBS.STABLE
chr1:54920000:55200001	1.1501	1.20517	1.24018	1.18028	1.21023	1.17763	0.0325971	0.0735274	1	-0.16994	0.135908	-0.396118	0.214796	MBS.STABLE
chr1:56680000:56960001	1.03559	0.965245	1.1736	1.23235	1.20298	1.00042	0.202558	0.216153	1	0.684263	0.250225	0.681262	0.519234	MBS.STABLE
chr1:59880000:60160001	1.40854	1.38965	1.39758	1.44566	1.42162	1.3991	0.0225234	0.0133359	1	0.272837	0.0633236	0.130833	0.961573	MBS.STABLE
chr1:62320000:62600001	0.972756	0.924939	1.08791	1.11451	1.10121	0.948848	0.152361	0.178937	1	0.461125	0.866054	0.0293368	0.989011	MBS.STABLE
chr1:62680000:62960001	1.05943	0.954579	1.12404	1.15747	1.14076	1.007	0.133755	0.106705	0.141055	0.649338	0.0648549	-0.563317	0.926142	MBS.STABLE
chr1:65040000:65320001	1.2073	1.19008	1.189	1.20637	1.19769	1.19869	-0.00100286	-0.0115321	1	0.0416051	0.524076	0.257652	0.911148	MBS.STABLE
chr1:66560000:66840001	1.20975	1.04736	1.05207	1.17183	1.11195	1.12856	-0.0166066	-0.121619	1	-0.362556	0.0816386	1.98006	0.419987	MBS.STABLE
chr1:66880000:67160001	1.03335	0.952583	1.0679	1.08418	1.07604	0.992965	0.0830728	0.058404	1	-0.433854	0.0151875	-0.52598	0.333826	MBS.STABLE
chr1:67400000:68240001	1.03147	0.966283	1.00017	1.04118	1.02067	0.998878	0.0217953	-0.0151847	1	0.135651	0.980512	0.0224048	0.820216	MBS.STABLE
chr1:68320000:68600001	0.935928	0.892019	1.00834	1.0543	1.03132	0.913974	0.117345	0.14002	0.352511	0.730962	0.00107888	1.24048	0.277664	MBS.STABLE
chr1:69920000:70200001	1.29511	1.24726	1.21146	1.28128	1.24637	1.27118	-0.0248103	-0.0553364	1	0.549019	0.147877	-0.0181474	1	MBS.STABLE
chr1:70400000:70680001	1.17762	1.2126	1.20369	1.32598	1.26484	1.19511	0.0697269	0.103072	1	0.302033	0.463971	0.321171	0.750085	MBS.STABLE
chr1:70960000:71240001	1.09906	1.11811	1.21972	1.2818	1.25076	1.10858	0.142177	0.186536	1	0.471925	0.0653008	0.667204	0.384663	MBS.STABLE
chr1:71400000:71680001	1.13537	1.32159	1.02623	1.09736	1.0618	1.22848	-0.166686	-0.0966568	1	-0.551816	0.699332	0.437561	0.333875	MBS.STABLE
chr1:72560000:72840001	1.07906	0.978492	0.950061	1.05284	1.00145	1.02877	-0.0273244	-0.107681	1	0.351359	0.724758	0.272052	0.724595	MBS.STABLE
chr1:75080000:75360001	1.31941	1.42923	1.13532	1.29715	1.21623	1.37432	-0.158086	-0.117473	1	-0.10074	0.865409	-0.116348	0.640119	MBS.STABLE
chr1:77400000:77680001	1.24605	1.14928	1.12523	1.1156	1.12042	1.19767	-0.0772497	-0.153329	1	-0.0537955	0.182676	0.657351	0.726566	MBS.STABLE
chr1:77920000:78200001	1.3434	1.28784	1.31992	1.32391	1.32192	1.31562	0.00629221	-0.0232624	1	-0.145244	0.265383	-0.109538	0.70818	MBS.STABLE
chr1:81600000:81880001	0.879517	0.878097	0.945709	1.03179	0.988749	0.878807	0.109942	0.168894	1	1.70988	0.0702846	NA	0.684963	MBS.STABLE
chr1:82440000:82920001	0.88919	0.879513	0.888115	0.972941	0.930528	0.884352	0.0461769	0.0655581	1	-0.405698	0.271587	NA	0.941842	MBS.STABLE
chr1:83720000:84000001	1.16258	1.14166	1.1601	1.12946	1.14478	1.15212	-0.007336	-0.0222549	1	0.338221	0.291534	0.580849	0.600214	MBS.STABLE
chr1:85160000:85440001	0.956966	0.941767	1.06127	1.08356	1.07242	0.949366	0.12305	0.164326	1	0.333747	0.0543788	0.174024	1	MBS.STABLE
chr1:85560000:85840001	1.11219	1.03462	0.979201	0.971646	0.975424	1.07341	-0.0979819	-0.189304	1	0.331308	0.399265	NA	0.680825	MBS.STABLE
chr1:86280000:86560001	0.978127	1.0434	0.986459	1.10265	1.04456	1.01076	0.0337926	0.0947962	1	-0.12787	0.0200256	0.134627	0.770971	MBS.STABLE
chr1:86640000:86920001	0.960482	1.02961	1.00448	1.06553	1.03501	0.995047	0.0399584	0.107808	1	0.0903155	0.699658	NA	0.807204	MBS.STABLE
chr1:87000000:87280001	1.11934	1.17773	1.18873	1.17839	1.18356	1.14853	0.0350301	0.0804936	1	-0.00131896	0.134227	0.495505	0.48767	MBS.STABLE
chr1:88560000:89040001	1.23556	1.25216	1.22397	1.34275	1.28336	1.24386	0.0394992	0.0547632	1	-0.108894	0.00493884	0.78607	0.705644	MBS.STABLE
chr1:91160000:91440001	1.22145	1.12583	1.16552	1.1203	1.14291	1.17364	-0.0307331	-0.0958877	1	-0.475072	0.0613639	0.232144	1	MBS.STABLE
chr1:92680000:92960001	1.42058	1.35617	1.22031	1.25425	1.23728	1.38838	-0.151095	-0.199306	1	-0.423848	0.00668934	-0.969928	0.604425	MBS.STABLE
chr1:93800000:94080001	1.35861	1.34377	1.44791	1.46655	1.45723	1.35119	0.106047	0.101103	1	0.231813	0.449774	0.165374	0.466609	MBS.STABLE
chr1:94360000:94640001	0.97658	0.936735	1.09536	1.12345	1.1094	0.956658	0.152748	0.183975	1	0.369058	0.568991	-0.215842	0.419987	MBS.STABLE
chr1:94720000:95000001	0.984552	0.959052	0.947184	0.994563	0.970873	0.971802	-0.000928786	-0.020184	1	0.089476	0.104989	0.41746	0.989667	MBS.STABLE
chr1:98440000:98720001	1.14105	1.12643	1.14535	1.28889	1.21712	1.13374	0.0833761	0.0931033	1	1.14283	0.463976	0.74574	1	MBS.STABLE
chr1:100760000:101040001	1.13947	1.04572	1.20153	1.21716	1.20934	1.09259	0.116747	0.0858631	1	0.142582	0.506133	NA	NA	MBS.STABLE
chr1:101360000:101640001	1.16092	1.14359	1.25293	1.28344	1.26819	1.15226	0.11593	0.127495	1	0.949707	0.022741	0.27248	1	MBS.STABLE
chr1:104560000:104840001	1.04855	1.2016	1.01692	1.16709	1.09201	1.12508	-0.0330714	0.0585786	1	0.0345035	0.62329	NA	NA	MBS.STABLE
chr1:107640000:107920001	1.05121	1.04848	1.05911	1.12526	1.09219	1.04985	0.0423414	0.055168	1	0.249007	0.729901	0.353697	0.509922	MBS.STABLE
chr1:108040000:108320001	1.18158	1.12976	1.18885	1.18001	1.18443	1.15567	0.0287549	0.00346639	1	-0.149692	0.827125	0.674774	0.957285	MBS.STABLE
chr1:108640000:108920001	1.14881	1.09454	1.08235	1.08993	1.08614	1.12167	-0.0355354	-0.0809346	1	-0.504378	0.0239437	0.195786	0.513077	MBS.STABLE
chr1:108960000:109640001	1.22937	1.19371	1.22847	1.19343	1.21095	1.21154	-0.000590588	-0.0217813	1	-0.174763	0.0286401	0.0957187	0.968712	MBS.STABLE
chr1:110960000:111240001	1.12494	1.05794	1.07008	1.13417	1.10212	1.09144	0.0106853	-0.0295598	1	-0.41701	0.00272415	0.310035	0.782828	MBS.STABLE
chr1:111680000:111960001	1.55333	1.53003	1.3716	1.33264	1.35212	1.54168	-0.18956	-0.200138	1	-0.25505	0.0496731	-0.468966	1	MBS.STABLE
chr1:112240000:112520001	1.06847	0.990957	1.10698	1.18306	1.14502	1.02972	0.115304	0.0998199	0.000839473	0.0510113	0.691611	0.195564	0.598768	MBS.STABLE
chr1:112600000:112880001	1.02149	1.01471	1.13338	1.12257	1.12797	1.0181	0.109869	0.14305	1	-0.214461	0.162117	-0.299364	0.437854	MBS.STABLE
chr1:112960000:113240001	1.13098	1.09451	1.18602	1.20774	1.19688	1.11274	0.0841351	0.0817098	1	-0.339853	0.0361602	-0.272736	0.391372	MBS.STABLE
chr1:114200000:114480001	1.31311	1.18105	1.12972	1.2146	1.17216	1.24708	-0.0749227	-0.163821	1	-0.237467	0.0863353	-0.233132	0.509055	MBS.STABLE
chr1:116440000:116720001	1.44672	1.33193	1.45244	1.52632	1.48938	1.38933	0.100051	0.0419243	0.931307	-0.100647	0.0401916	-0.231541	0.202279	MBS.STABLE
chr1:117000000:117480001	1.24792	1.15209	1.17227	1.24787	1.21007	1.20001	0.0100664	-0.0444335	1	-0.0328319	0.129006	0.310524	0.678798	MBS.STABLE
chr1:117920000:118200001	1.6005	1.4804	1.50119	1.69199	1.59659	1.54045	0.0561369	-0.00353202	1	0.516036	0.197536	-0.437636	0.782828	MBS.STABLE
chr1:120520000:120800001	0.244474	0.977529	0.18365	0.605279	0.394464	0.611002	-0.216537	0.690212	1	-1.04934	0.00567639	NA	0.785464	MBS.STABLE
chr1:146160000:146440001	1.57685	1.77118	1.75908	1.76619	1.76264	1.67402	0.0886231	0.16069	1	-0.165756	0.351864	-0.24888	0.886543	MBS.STABLE
chr1:149200000:149480001	1.49457	1.55807	1.13583	1.36276	1.2493	1.52632	-0.277024	-0.258616	1	-0.887339	0.496962	NA	NA	MBS.STABLE
chr1:149560000:149920001	1.51603	1.47054	1.52708	1.36602	1.44655	1.49329	-0.0467336	-0.067684	1	-0.201028	0.156661	0.29066	1	MBS.STABLE
chr1:150120000:150400001	1.27686	1.2323	1.23251	1.26286	1.24769	1.25458	-0.0068885	-0.0333398	1	-0.246124	0.0347027	-0.224224	0.693632	MBS.STABLE
chr1:152400000:152680001	1.20282	1.23449	1.11661	1.18802	1.15231	1.21866	-0.0663422	-0.0618902	1	0.401414	0.0871118	0.208568	1	MBS.STABLE
chr1:156560000:156840001	1.19429	1.13316	1.09605	1.06515	1.0806	1.16372	-0.0831255	-0.14432	0.24925	-0.240011	2.17302e-06	-0.197489	0.198811	MBS.STABLE
chr1:156960000:157240001	1.22568	1.21258	1.25233	1.26405	1.25819	1.21913	0.0390593	0.037766	1	-0.0807581	0.703408	0.315364	0.475948	MBS.STABLE
chr1:157320000:157640001	1.02415	0.994274	0.953787	0.971063	0.962425	1.00921	-0.0467882	-0.0896838	1	0.0960358	0.449472	0.578436	0.0392668	MBS.STABLE
chr1:161080000:161560001	1.25356	1.21908	1.26314	1.35004	1.30659	1.23632	0.0702688	0.0597775	0.323694	-0.311358	2.13723e-05	0.0432915	0.565386	MBS.STABLE
chr1:161640000:161920001	1.17225	1.06815	1.20993	1.21981	1.21487	1.1202	0.094671	0.0515245	1	-0.50712	4.3747e-05	-0.496297	0.0492289	MBS.STABLE
chr1:162720000:163000001	1.06302	1.1087	1.15079	1.17072	1.16076	1.08586	0.0748945	0.126892	1	0.15948	0.391412	0.346174	0.513548	MBS.STABLE
chr1:163240000:163520001	1.28176	1.2917	1.35192	1.42691	1.38941	1.28673	0.102685	0.116353	1	-0.133652	0.0596159	-0.235985	0.598338	MBS.STABLE
chr1:164040000:164320001	0.926739	0.989945	0.919655	0.903429	0.911542	0.958342	-0.0468001	-0.0238538	1	0.279972	0.0771277	1.4069	0.381883	MBS.STABLE
chr1:165000000:165280001	1.07167	1.04159	1.07607	1.11403	1.09505	1.05663	0.0384218	0.0311434	1	0.458375	0.0653235	-0.288415	0.989011	MBS.STABLE
chr1:165400000:166080001	1.04047	1.03422	1.04402	1.08225	1.06314	1.03735	0.0257903	0.0310933	1	-0.110376	0.00542943	0.176322	0.735965	MBS.STABLE
chr1:168160000:168440001	1.14877	1.14595	1.13606	1.18521	1.16063	1.14736	0.0132722	0.0148219	1	-0.193782	0.254738	-0.00949194	0.724595	MBS.STABLE
chr1:169760000:170040001	1.02279	1.06921	1.16841	1.25011	1.20926	1.046	0.163266	0.241625	1	-0.368948	0.0717675	-0.0397386	0.667483	MBS.STABLE
chr1:172560000:172840001	1.05177	1.0498	1.1513	1.16752	1.15941	1.05078	0.108623	0.140571	1	-0.115762	0.0178654	-0.260041	0.410657	MBS.STABLE
chr1:174120000:174400001	1.08029	1.11289	1.11776	1.16584	1.1418	1.09659	0.0452078	0.0798859	1	-0.232377	0.0395842	0.266793	0.559914	MBS.STABLE
chr1:174680000:175240001	1.11939	1.10346	1.11202	1.14804	1.13003	1.11143	0.0186044	0.0136526	1	-0.383721	3.35463e-06	-0.013679	0.610103	MBS.STABLE
chr1:176200000:176480001	1.1152	1.07673	1.07571	1.14613	1.11092	1.09597	0.0149571	-0.00554586	1	-0.0350617	0.333948	-0.182005	0.73939	MBS.STABLE
chr1:176760000:177040001	1.04012	1.05583	1.08419	1.1613	1.12275	1.04797	0.0747739	0.110287	1	-0.119422	0.0127824	-0.210361	0.371058	MBS.STABLE
chr1:177880000:178440001	0.988622	0.96864	0.973147	1.04655	1.00985	0.978631	0.0312196	0.0306512	1	0.418908	0.0476878	0.993053	0.0115183	MBS.STABLE
chr1:178960000:179240001	0.999728	0.993019	1.0205	1.08747	1.05398	0.996374	0.0576079	0.0762414	1	-0.544291	0.00114116	-0.0520965	0.727006	MBS.STABLE
chr1:179320000:179840001	1.22874	1.23894	1.09001	1.17733	1.13367	1.23384	-0.100177	-0.116187	1	0.141377	0.474673	0.256356	0.521564	MBS.STABLE
chr1:180120000:180640001	1.11459	1.1022	1.07992	1.13151	1.10572	1.10839	-0.00267554	-0.0115256	1	-0.355918	1.54046e-05	-0.359666	0.188108	MBS.STABLE
chr1:180800000:181360001	1.02792	1.01851	1.02131	1.03849	1.0299	1.02322	0.0066835	0.00277557	1	0.00982364	0.030702	-0.0295277	0.817598	MBS.STABLE
chr1:182360000:182640001	1.03573	1.00231	1.01673	1.07401	1.04537	1.01902	0.0263535	0.013367	1	0.259861	0.80632	-0.277705	0.998238	MBS.STABLE
chr1:182760000:183040001	1.22004	1.29556	1.28736	1.28004	1.2837	1.2578	0.0259024	0.0733811	1	-0.328482	0.00049981	-0.220586	0.911691	MBS.STABLE
chr1:183880000:184160001	1.08587	1.09477	1.11974	1.14364	1.13169	1.09032	0.0413699	0.0596293	1	-0.379871	0.00517329	-0.562586	0.419987	MBS.STABLE
chr1:186200000:186480001	1.46872	1.4951	1.46788	1.50547	1.48668	1.48191	0.00476729	0.0175365	1	-0.369342	0.0126345	-0.218294	0.848031	MBS.STABLE
chr1:188600000:188880001	0.945082	0.922816	0.922921	0.988174	0.955548	0.933949	0.0215984	0.0158884	1	0.60574	0.687422	1.05842	0.605363	MBS.STABLE
chr1:191840000:192200001	0.89078	0.896716	0.877326	0.904856	0.891091	0.893748	-0.00265744	0.000503064	1	1.00187	0.100472	-0.784899	0.960449	MBS.STABLE
chr1:192320000:192600001	1.15168	1.14074	1.20104	1.27503	1.23804	1.14621	0.0918274	0.104313	1	-0.369493	0.000902231	-0.103809	0.214796	MBS.STABLE
chr1:197920000:198200001	1.02978	0.991747	0.964153	1.01849	0.991321	1.01076	-0.0194395	-0.0549047	1	-0.468806	0.00878188	-1.07819	0.0970484	MBS.STABLE
chr1:204240000:204520001	1.09455	1.08351	1.08769	1.09112	1.0894	1.08903	0.000374214	-0.00680059	1	-0.140265	0.00626314	-0.336898	0.498032	MBS.STABLE
chr1:205920000:206240001	1.13192	1.08186	1.04896	1.11076	1.07986	1.10689	-0.0270309	-0.0679329	1	-0.0877683	0.0143872	0.0129269	0.55441	MBS.STABLE
chr1:206400000:206680001	1.20186	1.12482	1.24261	1.24733	1.24497	1.16334	0.0816289	0.0508398	0.985149	-0.391135	1.34753e-06	-0.0755439	0.0479801	MBS.STABLE
chr1:206840000:207120001	1.28655	1.36135	1.26229	1.24047	1.25138	1.32395	-0.0725678	-0.0399868	1	-0.324661	0.000520016	-0.175151	0.378392	MBS.STABLE
chr1:209640000:209920001	1.01549	1.03143	1.14008	1.15815	1.14912	1.02346	0.125656	0.17835	1	-0.345792	0.00407766	0.257079	0.902347	MBS.STABLE
chr1:210280000:210560001	1.05094	1.01652	1.12573	1.16777	1.14675	1.03373	0.113016	0.125863	0.699928	0.113376	0.0148045	0.0885088	0.551934	MBS.STABLE
chr1:212280000:212560001	1.09699	1.06944	1.11093	1.16837	1.13965	1.08321	0.0564362	0.055042	1	-0.495498	0.000333634	0.462961	0.768962	MBS.STABLE
chr1:214560000:214840001	1.16783	1.14324	1.18878	1.2699	1.22934	1.15553	0.0738056	0.0740497	1	0.405005	0.794086	0.521691	0.355006	MBS.STABLE
chr1:216600000:216880001	0.877169	0.938605	0.990557	1.01031	1.00043	0.907887	0.0925468	0.189698	1	0.404086	0.0229603	0.788256	0.787334	MBS.STABLE
chr1:217280000:217560001	0.890804	0.879635	0.925477	0.943533	0.934505	0.885219	0.0492854	0.0690937	1	0.542068	0.923646	0.0364663	0.915466	MBS.STABLE
chr1:218120000:218400001	1.27425	1.27777	1.39161	1.41317	1.40239	1.27601	0.126382	0.138241	0.147689	-0.112263	0.0287051	-0.357349	0.275584	MBS.STABLE
chr1:219000000:219280001	0.865523	0.883891	0.941685	0.979156	0.960421	0.874707	0.0857136	0.150094	0.965374	0.0914968	0.0917259	1.78685	0.401469	MBS.STABLE
chr1:219800000:220080001	1.25367	1.21384	1.1889	1.20153	1.19521	1.23376	-0.0385441	-0.0688926	1	-0.572898	0.596259	0.344392	0.506719	MBS.STABLE
chr1:223560000:224560001	1.1311	1.07258	1.05649	1.09575	1.07612	1.10184	-0.0257172	-0.0718811	1	-0.330344	0.000684227	-0.130779	0.841417	MBS.STABLE
chr1:224880000:225240001	1.20008	1.17001	1.09145	1.07255	1.082	1.18504	-0.103043	-0.14943	1	-0.173626	0.189358	-0.176573	0.80971	MBS.STABLE
chr1:225280000:225560001	1.226	1.20692	1.37797	1.46686	1.42241	1.21646	0.205951	0.214381	1	-0.199277	0.0839936	0.296214	0.961832	MBS.STABLE
chr1:226800000:227080001	1.04621	0.960201	1.0873	1.08361	1.08545	1.0032	0.0822479	0.0531266	0.228257	-0.303195	0.013246	-0.103599	0.80971	MBS.STABLE
chr1:227320000:227880001	0.891749	0.933806	0.905898	0.935824	0.920861	0.912778	0.00808304	0.0463454	1	-0.224542	0.203419	-0.190658	0.865352	MBS.STABLE
chr1:227960000:228240001	0.937728	0.929385	1.03968	1.05331	1.0465	0.933557	0.11294	0.158325	0.487845	-0.17648	0.0250614	-0.464864	0.587786	MBS.STABLE
chr1:228520000:228800001	1.3876	1.37744	1.4827	1.50944	1.49607	1.38252	0.113548	0.108584	1	0.218621	0.775654	-1.06243	0.20183	MBS.STABLE
chr1:229160000:229720001	1.15189	1.14657	1.17424	1.22935	1.2018	1.14923	0.0525681	0.0611902	1	-0.399946	8.58602e-06	0.0839623	0.422649	MBS.STABLE
chr1:231560000:231840001	1.1676	1.16341	1.21463	1.24678	1.23071	1.1655	0.0652067	0.0759473	1	0.510478	0.17475	0.287328	0.561353	MBS.STABLE
chr1:234000000:234560001	1.11533	1.16677	1.0818	1.18076	1.13128	1.14105	-0.00977186	0.0204818	1	0.121855	0.148244	0.1256	1	MBS.STABLE
chr1:235920000:236200001	1.102	1.10331	1.1529	1.23781	1.19535	1.10266	0.0926954	0.117314	1	-0.269187	0.0261435	0.0587739	1	MBS.STABLE
chr1:236440000:236720001	1.00304	0.970172	1.08432	1.11326	1.09879	0.986608	0.112181	0.131529	1	0.354424	0.0992844	-0.128403	0.718525	MBS.STABLE
chr1:237640000:237920001	1.01874	1.20886	1.1526	1.22437	1.18848	1.1138	0.0746828	0.222335	1	-0.511427	0.0267279	-0.456366	0.0969393	MBS.STABLE
chr1:238400000:238680001	0.873556	0.849724	0.887586	0.879193	0.883389	0.86164	0.0217498	0.0161498	1	-0.490998	0.503087	-2.02159	0.381883	MBS.STABLE
chr1:239200000:239480001	0.897548	0.953557	0.934068	0.991034	0.962551	0.925552	0.0369988	0.100874	1	-0.0364055	0.705236	0.127522	0.80971	MBS.STABLE
chr1:241840000:242120001	1.03978	0.992895	1.0723	1.11526	1.09378	1.01634	0.0774474	0.0730535	1	0.368666	0.404952	-0.49841	0.35443	MBS.STABLE
chr1:244240000:244520001	1.16436	1.09188	1.17878	1.24224	1.21051	1.12812	0.0823921	0.056082	0.139717	-0.571921	0.0247181	0.110208	0.817998	MBS.STABLE
chr1:245920000:246200001	0.86903	0.896495	0.907682	0.935202	0.921442	0.882763	0.0386793	0.0844868	1	1.70391	0.090844	1.3023	0.587786	MBS.STABLE
chr1:248120000:248400001	0.996256	0.918677	1.03706	1.02785	1.03246	0.957466	0.074991	0.0514943	1	1.4399	0.041263	-0.290193	0.5905	MBS.STABLE
chr2:2520000:2800001	0.891945	0.943581	0.898671	0.93007	0.91437	0.917763	-0.003393	0.0358234	1	1.27291	3.93449e-10	NA	0.785464	MBS.STABLE
chr2:3600000:3880001	1.28053	1.18542	1.10451	1.14053	1.12252	1.23297	-0.110456	-0.190001	1	0.652262	0.000959034	-0.195366	0.976583	MBS.STABLE
chr2:5040000:5320001	0.887677	0.854057	0.885845	0.922816	0.904331	0.870867	0.0334633	0.0268147	1	1.20033	0.0372721	0.420481	0.118211	MBS.STABLE
chr2:6720000:7240001	1.02791	1.03914	1.02046	1.09096	1.05571	1.03352	0.0221918	0.0385075	1	0.592288	0.0772228	0.171299	0.819289	MBS.STABLE
chr2:9680000:10240001	1.05415	1.02697	1.06259	1.06569	1.06414	1.04056	0.0235805	0.0136079	1	-0.0881922	NA	-0.500453	NA	MBS.STABLE
chr2:11680000:11960001	1.29256	1.22868	1.24399	1.25668	1.25033	1.26062	-0.0102876	-0.0479174	1	-0.0840524	0.172819	0.58998	0.681794	MBS.STABLE
chr2:15480000:15760001	1.22861	1.23506	1.25876	1.20837	1.23356	1.23183	0.00173171	0.00580746	1	0.25251	0.211739	0.292112	0.763578	MBS.STABLE
chr2:20200000:20480001	1.05481	1.08559	1.11453	1.20498	1.15976	1.0702	0.089558	0.136842	1	0.117129	0.00462208	-0.354203	1	MBS.STABLE
chr2:20560000:20840001	1.10776	1.20085	1.12834	1.13964	1.13399	1.15431	-0.0203163	0.033758	1	-0.243077	0.319069	0.0293742	0.793126	MBS.STABLE
chr2:20920000:21200001	1.0344	1.01027	0.994019	1.04539	1.0197	1.02234	-0.00263307	-0.0206492	1	-0.234284	0.363525	-0.0401728	0.207038	MBS.STABLE
chr2:22960000:23240001	0.902012	0.899222	0.888066	0.953195	0.920631	0.900617	0.0200138	0.0294754	1	0.465151	8.16472e-11	2.78465	0.0070351	MBS.STABLE
chr2:23640000:23920001	1.25552	1.27507	1.25336	1.21397	1.23367	1.2653	-0.0316296	-0.0253368	1	0.114387	0.0246732	0.241848	0.0795596	MBS.STABLE
chr2:24880000:25600001	0.995792	0.97446	0.977374	1.03861	1.00799	0.985126	0.0228682	0.0175709	1	0.0126044	0.00735801	0.384374	0.8569	MBS.STABLE
chr2:25640000:25920001	1.25119	1.15172	1.16185	1.17687	1.16936	1.20145	-0.0320923	-0.0975781	1	0.0583104	1	0.0619493	0.969104	MBS.STABLE
chr2:26360000:26640001	1.02856	1.03171	1.08338	1.06618	1.07478	1.03014	0.0446434	0.0634107	1	-0.112081	0.0728187	0.103278	0.930702	MBS.STABLE
chr2:26680000:26960001	1.36336	1.25619	1.24826	1.31263	1.28045	1.30977	-0.029325	-0.0905166	1	-0.194634	0.00791694	0.130771	0.545645	MBS.STABLE
chr2:27240000:27520001	1.32113	1.24568	1.24947	1.29894	1.2742	1.2834	-0.00920179	-0.0521741	1	-0.31847	0.0314251	0.382639	0.315015	MBS.STABLE
chr2:27600000:27880001	1.48828	1.45073	1.45478	1.43876	1.44677	1.46951	-0.0227339	-0.0408068	1	-0.0506256	0.151434	0.0952454	0.869205	MBS.STABLE
chr2:28760000:29360001	1.05898	1.02257	1.03667	1.0402	1.03844	1.04078	-0.00233927	-0.0282587	1	0.229384	0.437288	-0.42127	0.972371	MBS.STABLE
chr2:30600000:30880001	1.21353	1.29535	1.16768	1.20018	1.18393	1.25444	-0.0705096	-0.0356214	1	-0.28643	0.340461	-0.0582567	0.705644	MBS.STABLE
chr2:31680000:31960001	1.21728	1.27043	1.17902	1.16026	1.16964	1.24385	-0.0742151	-0.0575978	1	0.0623273	0.775979	0.424574	0.885309	MBS.STABLE
chr2:32480000:32760001	1.15216	1.14122	1.19352	1.17552	1.18452	1.14669	0.0378308	0.0399645	1	-0.606232	0.0197952	-1.29036	0.438437	MBS.STABLE
chr2:34640000:34920001	0.923305	0.921218	0.854025	0.899909	0.876967	0.922261	-0.0452942	-0.0742844	1	0.336814	0.15834	-0.0354947	1	MBS.STABLE
chr2:35360000:36040001	0.93205	0.968652	0.952048	0.957465	0.954757	0.950351	0.00440609	0.0347265	1	-0.139951	0.116783	0.480956	0.785464	MBS.STABLE
chr2:36760000:37040001	1.32463	1.31245	1.17571	1.15788	1.1668	1.31854	-0.15174	-0.183032	1	-0.302731	0.159757	0.156326	1	MBS.STABLE
chr2:38160000:39000001	1.10178	1.10032	1.06636	1.10145	1.0839	1.10105	-0.0171467	-0.0235966	1	-0.337005	0.000106204	-0.276359	0.695636	MBS.STABLE
chr2:39160000:39440001	1.12745	1.11667	1.08816	1.13403	1.1111	1.12206	-0.0109582	-0.0210729	1	-0.0160936	0.0701625	0.0629951	0.780694	MBS.STABLE
chr2:39680000:39960001	1.12438	1.1651	1.23609	1.29247	1.26428	1.14474	0.119542	0.16919	1	0.931185	0.00440053	0.262184	0.350922	MBS.STABLE
chr2:42080000:42520001	1.07864	1.01587	1.04965	1.07512	1.06238	1.04725	0.0151304	-0.0219098	1	-0.171605	0.0341432	-0.484472	0.942242	MBS.STABLE
chr2:42680000:42960001	1.23746	1.24217	1.25654	1.30313	1.27984	1.23982	0.040019	0.0485714	1	0.0297277	0.825033	-0.134304	0.720593	MBS.STABLE
chr2:44840000:45120001	1.22238	1.12651	1.20306	1.21538	1.20922	1.17445	0.0347763	-0.0156151	1	0.47932	0.964731	0.234089	0.619041	MBS.STABLE
chr2:46520000:47080001	1.00972	0.96179	0.992212	1.00799	1.0001	0.985754	0.0143473	-0.0138056	1	-0.1958	0.325854	-0.301991	0.134495	MBS.STABLE
chr2:47280000:47560001	1.158	1.12693	1.1435	1.18814	1.16582	1.14246	0.0233528	0.00970645	1	-0.364246	0.0157926	-0.366776	0.65739	MBS.STABLE
chr2:47680000:47960001	1.03668	1.04653	1.10597	1.15192	1.12895	1.0416	0.0873402	0.123002	1	-0.0510565	0.227769	-0.264743	1	MBS.STABLE
chr2:51280000:51560001	0.820303	0.858377	0.870392	0.959401	0.914896	0.83934	0.0755562	0.157451	0.470801	0.433302	0.17632	3.74209	0.395765	MBS.STABLE
chr2:52160000:52440001	1.01759	0.966155	0.955968	0.939511	0.94774	0.991874	-0.0441342	-0.102597	1	-0.473614	0.264309	NA	NA	MBS.STABLE
chr2:52480000:52840001	0.89813	0.932321	0.932033	0.888852	0.910443	0.915226	-0.00478278	0.0196444	1	0.192389	0.113619	-0.0195641	1	MBS.STABLE
chr2:53680000:53960001	1.03456	0.99898	1.12738	1.2161	1.17174	1.01677	0.154968	0.179629	1	0.181707	0.486709	-0.0181203	1	MBS.STABLE
chr2:55560000:55840001	1.51436	1.37686	1.19992	1.19335	1.19664	1.44561	-0.248973	-0.339719	0.944742	0.301546	0.347544	0.0662125	1	MBS.STABLE
chr2:56000000:56280001	1.00305	1.06433	1.17886	1.20263	1.19075	1.03369	0.157059	0.247475	0.528691	0.438413	0.040744	-0.0787636	0.705644	MBS.STABLE
chr2:59520000:59800001	0.851749	0.8474	0.895922	0.89171	0.893816	0.849575	0.0442414	0.0695488	1	0.605689	0.067988	-0.314859	0.832233	MBS.STABLE
chr2:60520000:61200001	1.19029	1.16109	1.14037	1.17563	1.158	1.17569	-0.0176876	-0.0396725	1	-0.112539	0.0949055	0.484343	0.976583	MBS.STABLE
chr2:62360000:62920001	1.00394	1.00749	0.959134	1.00852	0.983828	1.00571	-0.0218841	-0.0291899	1	-0.40864	0.0213222	0.135602	0.667483	MBS.STABLE
chr2:64440000:64720001	1.00065	0.991244	0.990017	0.981238	0.985628	0.995949	-0.0103211	-0.0218285	1	-0.336344	0.000689264	-0.520467	1	MBS.STABLE
chr2:64920000:65200001	1.10697	1.13775	1.16496	1.19858	1.18177	1.12236	0.0594146	0.0943359	1	-0.420464	1.60319e-05	-0.685584	0.32712	MBS.STABLE
chr2:65480000:65760001	1.40764	1.34686	1.33874	1.3494	1.34407	1.37725	-0.0331804	-0.0666729	1	0.379567	0.828411	-0.01665	0.98088	MBS.STABLE
chr2:67120000:67400001	0.871481	0.843481	0.870181	0.9485	0.909341	0.857481	0.0518598	0.0613515	1	0.332356	0.109885	0.495721	0.333675	MBS.STABLE
chr2:67920000:68520001	1.16309	1.14551	1.14839	1.21651	1.18245	1.1543	0.0281463	0.0238087	1	-0.294169	0.00603286	-0.194818	0.619606	MBS.STABLE
chr2:68880000:69160001	1.03112	1.07723	1.05259	1.05439	1.05349	1.05418	-0.0006875	0.0309592	1	-0.125325	0.540422	-0.043666	1	MBS.STABLE
chr2:69240000:69520001	1.39792	1.42824	1.23651	1.22367	1.23009	1.41308	-0.182989	-0.184512	1	-0.481507	0.883909	0.0769128	0.920469	MBS.STABLE
chr2:69720000:70000001	1.08832	1.05551	1.06432	1.0951	1.07971	1.07191	0.00780279	-0.0114489	1	-0.391666	0.0107434	-0.639583	0.915914	MBS.STABLE
chr2:70160000:70440001	1.2172	1.21186	1.17952	1.17379	1.17665	1.21453	-0.0378784	-0.0488779	1	-0.403615	0.268095	-0.129669	0.563099	MBS.STABLE
chr2:71400000:71680001	1.19456	1.2272	1.24525	1.32452	1.28489	1.21088	0.0740093	0.105164	1	0.0525232	0.080415	0.520724	0.10845	MBS.STABLE
chr2:72120000:72440001	0.845206	0.883854	0.88436	0.921196	0.902778	0.86453	0.0382477	0.095068	1	0.395344	0.416205	-0.0211036	0.340465	MBS.STABLE
chr2:72680000:72960001	1.25019	1.22145	1.24839	1.25992	1.25416	1.23582	0.0183339	0.00456664	1	0.0573963	0.0288632	0.167503	0.595201	MBS.STABLE
chr2:73160000:73440001	1.14927	1.09361	1.18893	1.20217	1.19555	1.12144	0.0741082	0.056957	0.0177925	-0.014063	0.0482973	0.399162	0.513077	MBS.STABLE
chr2:73560000:73840001	1.32133	1.38152	1.19053	1.26988	1.23021	1.35142	-0.121218	-0.103089	1	-0.331975	0.579548	-0.145687	0.985652	MBS.STABLE
chr2:77520000:77800001	0.856021	0.886712	0.892779	0.926703	0.909741	0.871366	0.0383748	0.0878098	1	1.27889	0.0533074	NA	1	MBS.STABLE
chr2:78880000:79160001	0.919565	0.932053	0.986974	1.08406	1.03552	0.925809	0.10971	0.17133	0.61279	0.843703	0.0044099	1.02563	0.27054	MBS.STABLE
chr2:81120000:81400001	0.873541	0.885541	0.882925	0.923869	0.903397	0.879541	0.0238559	0.0484841	1	1.18006	0.0404056	2.56096	0.667483	MBS.STABLE
chr2:81560000:81840001	0.892417	0.893796	0.870163	0.91851	0.894337	0.893107	0.00123014	0.00310011	1	0.478716	0.148471	0.565273	0.785464	MBS.STABLE
chr2:82360000:82640001	0.891646	0.864973	0.907726	0.922386	0.915056	0.87831	0.0367465	0.0373886	1	0.965729	0.13262	-1.60369	0.693784	MBS.STABLE
chr2:82920000:83280001	0.884182	0.888751	0.90453	0.942813	0.923671	0.886466	0.0372051	0.0630366	1	1.37943	0.126564	0.756979	0.473426	MBS.STABLE
chr2:84240000:84520001	1.13483	1.06106	1.17526	1.22508	1.20017	1.09795	0.102225	0.0807635	1	0.445534	0.929408	0.677841	0.310161	MBS.STABLE
chr2:84840000:85120001	1.10997	1.05816	1.19674	1.22309	1.20992	1.08407	0.125849	0.124379	0.441168	-0.02872	0.0553353	0.154599	0.63427	MBS.STABLE
chr2:86040000:86320001	1.4975	1.64375	1.43675	1.44097	1.43886	1.57062	-0.131759	-0.0576233	1	-0.354383	0.0420618	0.100047	0.785464	MBS.STABLE
chr2:97480000:97760001	1.9319	1.82961	1.83856	1.88966	1.86411	1.88075	-0.0166442	-0.0515351	1	-0.0518417	0.207621	-0.595156	0.433981	MBS.STABLE
chr2:101800000:102080001	0.937556	0.92062	1.01334	1.13097	1.07215	0.929088	0.143066	0.193536	1	0.601597	0.00500562	0.539083	0.519234	MBS.STABLE
chr2:102640000:102920001	1.03485	1.00111	1.04719	1.11224	1.07971	1.01798	0.0617321	0.0612221	1	0.485046	0.0553353	-2.60139	0.736652	MBS.STABLE
chr2:103840000:104120001	0.891246	0.856866	0.894641	0.932582	0.913611	0.874056	0.0395552	0.0357561	1	1.2233	0.131768	2.12222	0.286871	MBS.STABLE
chr2:104840000:105440001	1.10472	1.05191	1.12041	1.15735	1.13888	1.07831	0.0605662	0.0439406	1	0.0724216	0.338557	0.50153	0.242685	MBS.STABLE
chr2:106480000:106760001	1.15244	1.17821	1.21404	1.26119	1.23762	1.16532	0.0722926	0.102876	1	-0.0085636	0.206385	-0.392031	0.37843	MBS.STABLE
chr2:107840000:108120001	0.949406	0.855032	0.966792	0.915491	0.941142	0.902219	0.0389227	-0.0126134	1	0.240431	0.0374354	0.366215	0.640119	MBS.STABLE
chr2:108240000:108960001	1.02326	1.02942	1.08369	1.07109	1.07739	1.02634	0.0510491	0.0743675	1	-0.369063	0.000380742	-0.619406	0.221472	MBS.STABLE
chr2:110080000:110560001	0.545497	0.573741	0.478711	0.533005	0.505858	0.559619	-0.0537611	-0.108839	1	-0.496785	0.294277	0.770773	0.387989	MBS.STABLE
chr2:111680000:111960001	2.03461	1.78586	1.76329	1.70959	1.73644	1.91024	-0.173796	-0.228622	1	-0.372942	0.00328462	-0.397482	0.370994	MBS.STABLE
chr2:115040000:115320001	0.858932	0.925267	0.975268	1.026	1.00063	0.8921	0.108533	0.220296	1	1.01079	0.0796954	NA	NA	MBS.STABLE
chr2:119200000:119480001	0.967929	0.991026	1.12188	1.1148	1.11834	0.979477	0.138862	0.208385	1	0.507354	0.544745	-0.612642	0.486599	MBS.STABLE
chr2:121200000:121480001	1.29011	1.3256	1.22998	1.18728	1.20863	1.30785	-0.0992269	-0.0941233	1	0.169152	0.548055	-0.311193	0.13771	MBS.STABLE
chr2:121720000:122000001	1.43708	1.37049	1.32651	1.2653	1.2959	1.40378	-0.107883	-0.149188	1	0.36154	0.592962	0.392679	0.983489	MBS.STABLE
chr2:123880000:124160001	0.981226	1.05664	0.952886	1.10665	1.02977	1.01893	0.0108341	0.0696602	1	0.268847	0.431903	0.222946	1	MBS.STABLE
chr2:125600000:125880001	0.936325	1.01238	0.930033	0.954311	0.942172	0.97435	-0.0321786	0.00898097	1	0.880222	0.0520777	NA	NA	MBS.STABLE
chr2:125920000:126280001	0.894231	0.91192	0.865888	0.896229	0.881058	0.903075	-0.0220171	-0.0214093	1	1.13415	0.108796	-0.830179	0.510239	MBS.STABLE
chr2:126920000:127200001	1.16686	1.15919	1.14036	1.14942	1.14489	1.16302	-0.0181311	-0.027421	1	0.145894	0.713907	0.527985	0.473991	MBS.STABLE
chr2:128480000:128840001	0.923756	0.862788	0.94326	0.931015	0.937137	0.893272	0.0438657	0.0207491	1	0.843676	0.00371749	0.559843	0.757557	MBS.STABLE
chr2:130240000:130520001	0.517415	0.585931	0.612959	0.615366	0.614162	0.551673	0.0624896	0.247299	0.807576	-0.290609	0.529098	-0.0904474	1	MBS.STABLE
chr2:130800000:131200001	0.840652	0.876664	0.930813	0.981039	0.955926	0.858658	0.0972679	0.18539	1	0.359803	0.20468	-0.501769	0.840766	MBS.STABLE
chr2:134800000:135080001	1.23477	1.20264	1.25412	1.31023	1.28218	1.21871	0.0634711	0.0543564	1	-0.174712	0.576304	0.0357216	0.980457	MBS.STABLE
chr2:136320000:136600001	1.41043	1.33503	1.26118	1.28011	1.27064	1.37273	-0.102092	-0.150581	0.28318	-0.0495118	0.104704	-0.00743856	0.369281	MBS.STABLE
chr2:139680000:139960001	0.927511	0.89794	0.951629	0.992474	0.972052	0.912726	0.059326	0.0676682	1	0.0308642	0.448091	2.15069	0.371058	MBS.STABLE
chr2:140800000:141080001	1.04805	1.08692	1.03633	1.05427	1.0453	1.06749	-0.0221898	-0.00379777	1	0.377214	0.643061	1.25366	0.701509	MBS.STABLE
chr2:143440000:143840001	0.965178	0.952251	0.949368	0.981429	0.965398	0.958714	0.006684	0.00032918	1	0.282519	0.115643	NA	NA	MBS.STABLE
chr2:147800000:148080001	1.17592	1.11698	1.13131	1.22056	1.17594	1.14645	0.0294908	2.36608e-05	1	-0.304351	0.236919	-0.148144	0.96569	MBS.STABLE
chr2:148840000:149120001	0.994017	1.00435	1.02231	1.11571	1.06901	0.999185	0.0698243	0.104932	1	0.815461	0.0202155	0.632063	0.319261	MBS.STABLE
chr2:149480000:149760001	1.21083	1.22148	1.23786	1.32325	1.28056	1.21616	0.0644004	0.0807708	1	0.158714	0.142277	0.271171	0.371058	MBS.STABLE
chr2:151160000:151440001	0.980138	0.950279	0.988625	1.02578	1.0072	0.965209	0.0419942	0.0392971	1	0.329183	0.72231	-0.892058	1	MBS.STABLE
chr2:151920000:152200001	1.16651	1.11997	1.16567	1.21312	1.1894	1.14324	0.0461526	0.0280247	1	0.0894099	0.485118	0.0846376	0.797354	MBS.STABLE
chr2:162080000:162360001	1.08207	1.03453	1.11393	1.1241	1.11902	1.0583	0.0607176	0.0484406	1	0.0356044	0.60837	1.0228	0.468902	MBS.STABLE
chr2:164480000:164760001	1.12816	1.24174	1.1545	1.21403	1.18427	1.18495	-0.000679571	0.0700307	1	0.280778	0.00708042	0.765938	0.297417	MBS.STABLE
chr2:165840000:166320001	0.896047	0.917124	0.964023	0.964747	0.964385	0.906585	0.0577997	0.106035	1	-0.165347	0.140634	0.807279	1	MBS.STABLE
chr2:166360000:166640001	1.09584	1.1609	1.13447	1.17546	1.15496	1.12837	0.026592	0.0758086	1	0.0938199	0.921378	0.0595514	0.9153	MBS.STABLE
chr2:169240000:169520001	1.28052	1.12644	1.16592	1.14961	1.15777	1.20348	-0.0457127	-0.145383	1	0.459711	0.605896	0.144663	0.945014	MBS.STABLE
chr2:172040000:172320001	1.09943	1.1269	1.07841	1.06382	1.07112	1.11316	-0.0420493	-0.0376447	1	-0.312361	0.389629	-0.373725	0.407281	MBS.STABLE
chr2:172640000:172920001	1.08243	1.06749	1.07758	1.09393	1.08575	1.07496	0.0107924	0.00441982	1	0.175282	0.376808	0.171632	1	MBS.STABLE
chr2:174280000:174560001	1.20467	1.18222	1.14843	1.19084	1.16963	1.19345	-0.0238146	-0.0425836	1	-0.314182	0.0925344	1.02176	0.335335	MBS.STABLE
chr2:174920000:175480001	1.03418	1.04008	0.992124	1.05106	1.02159	1.03713	-0.0155358	-0.017664	1	-0.0989866	0.523114	0.278107	0.381883	MBS.STABLE
chr2:176600000:176880001	1.00336	0.973417	1.05434	1.06686	1.0606	0.98839	0.0722136	0.0800423	0.152975	-0.146126	0.147471	0.351373	0.679155	MBS.STABLE
chr2:177040000:177320001	1.11798	1.06154	1.10096	1.18062	1.14079	1.08976	0.0510369	0.0291503	1	-0.169885	0.00582631	0.0768857	0.736652	MBS.STABLE
chr2:179920000:180200001	1.13467	1.13191	1.18753	1.23779	1.21266	1.13329	0.0793672	0.0958986	1	0.103673	0.401962	0.174602	0.93513	MBS.STABLE
chr2:182000000:182280001	1.00701	0.991864	1.08116	1.10013	1.09064	0.999439	0.0912059	0.115098	1	-0.360736	0.792778	-0.915516	0.968408	MBS.STABLE
chr2:182600000:182880001	1.17591	1.2382	1.13447	1.16322	1.14885	1.20706	-0.0582099	-0.0335978	1	-0.101551	0.508036	-0.670798	0.0775244	MBS.STABLE
chr2:183080000:183360001	1.24546	1.24354	1.24317	1.33331	1.28824	1.2445	0.0437421	0.0487248	0.00693853	-0.0406975	0.503707	-0.236661	0.384663	MBS.STABLE
chr2:184480000:184760001	1.01575	1.05095	0.940811	1.03694	0.988878	1.03335	-0.0444731	-0.0386801	1	-0.213278	0.647484	-0.335889	0.614913	MBS.STABLE
chr2:187400000:187680001	1.28113	1.31378	1.13449	1.17852	1.15651	1.29745	-0.140945	-0.14764	1	-0.1415	0.800001	0.688515	0.274205	MBS.STABLE
chr2:189960000:190520001	0.922605	0.913013	0.921467	0.948274	0.93487	0.917809	0.0170615	0.0190536	1	-0.194495	0.0193691	0.234182	1	MBS.STABLE
chr2:190880000:191160001	0.984381	0.992077	1.06492	1.03298	1.04895	0.988229	0.0607217	0.0916581	1	-0.112232	0.368273	0.166558	0.749244	MBS.STABLE
chr2:191440000:191880001	0.972163	1.03137	1.031	1.08472	1.05786	1.00177	0.0560916	0.121876	1	-0.227138	0.850057	0.220284	0.682936	MBS.STABLE
chr2:192080000:192360001	0.903401	0.939601	0.928886	1.01356	0.971221	0.921501	0.04972	0.104433	1	0.80914	0.00425687	0.0244421	1	MBS.STABLE
chr2:192680000:192960001	0.856755	0.867739	0.916917	0.960013	0.938465	0.862247	0.076218	0.13142	1	1.65139	0.026118	-2.13424	0.667483	MBS.STABLE
chr2:193560000:193840001	0.936697	0.940071	0.892249	0.969366	0.930807	0.938384	-0.00757664	-0.0090995	1	1.33025	0.0236175	1.17294	0.655114	MBS.STABLE
chr2:194360000:194640001	0.855707	0.925188	0.861544	0.933714	0.897629	0.890447	0.00718157	0.0690025	1	-0.163229	0.866054	0.266625	0.938037	MBS.STABLE
chr2:194800000:195080001	0.841119	0.860334	0.89543	0.897391	0.89641	0.850726	0.0456841	0.0918496	1	0.831091	0.0306432	0.324572	0.9599	MBS.STABLE
chr2:195200000:195480001	1.01211	1.07257	0.992446	1.03165	1.01205	1.04234	-0.0302907	-8.4205e-05	1	-0.437992	0.170092	0.455424	0.680825	MBS.STABLE
chr2:195600000:195880001	0.973408	0.923356	0.887049	0.934338	0.910694	0.948382	-0.0376885	-0.0960784	1	-0.127069	0.422072	-0.550991	0.857091	MBS.STABLE
chr2:195960000:196240001	1.2785	1.20744	1.15084	1.23521	1.19302	1.24297	-0.04995	-0.0998364	0.352056	-0.353081	0.00203032	-0.19162	0.32186	MBS.STABLE
chr2:197320000:197880001	1.08075	1.10496	1.04156	1.12302	1.08229	1.09286	-0.010569	0.00204724	1	-0.31192	0.136763	0.124966	0.580318	MBS.STABLE
chr2:198200000:198480001	1.18253	1.19988	1.13018	1.19364	1.16191	1.1912	-0.0292919	-0.025375	1	0.368655	0.637128	0.246487	0.936362	MBS.STABLE
chr2:199800000:200080001	1.12948	1.17995	1.19249	1.24694	1.21972	1.15472	0.0649989	0.110885	1	-0.0302409	0.883909	0.810579	0.20166	MBS.STABLE
chr2:201120000:201400001	1.3411	1.27155	1.27821	1.22822	1.25321	1.30632	-0.05311	-0.0977796	1	-0.345859	0.000342903	0.0334433	0.694127	MBS.STABLE
chr2:201480000:201880001	0.925836	0.951362	0.988745	1.04918	1.01896	0.938599	0.0803645	0.138274	1	-0.154542	0.43927	-0.194394	0.416838	MBS.STABLE
chr2:202200000:202480001	1.10742	1.09599	1.15375	1.15947	1.15661	1.10171	0.0549078	0.0627075	1	0.028189	0.633449	NA	NA	MBS.STABLE
chr2:203120000:203560001	1.01624	1.01327	0.994508	1.03481	1.01466	1.01475	-9.19091e-05	-0.00224335	1	-0.398137	0.00372599	-0.327031	0.29214	MBS.STABLE
chr2:203880000:204160001	1.41701	1.38511	1.30519	1.3424	1.3238	1.40106	-0.0772657	-0.0981737	1	0.174467	1	0.709688	0.722141	MBS.STABLE
chr2:204720000:205000001	0.867068	0.860255	0.921176	0.991063	0.956119	0.863661	0.0924576	0.141046	0.222895	1.9737	0.0289788	2.30536	0.785464	MBS.STABLE
chr2:205840000:206120001	1.31073	1.3072	1.29816	1.33566	1.31691	1.30896	0.00794907	0.00679321	1	-0.226271	0.228787	-0.750767	0.32712	MBS.STABLE
chr2:209880000:210160001	0.916908	0.990476	0.900123	0.962731	0.931427	0.953692	-0.0222644	0.0226666	1	0.273098	0.461252	0.44235	0.231077	MBS.STABLE
chr2:210320000:210600001	0.973994	0.970156	1.09497	1.07646	1.08571	0.972075	0.113637	0.156658	0.151833	0.404272	0.164416	0.556826	1	MBS.STABLE
chr2:211000000:211280001	0.933001	1.03255	0.99535	1.05061	1.02298	0.982776	0.0402031	0.132827	1	0.00515933	0.150613	0.883569	0.510607	MBS.STABLE
chr2:211560000:211840001	1.0072	1.08507	0.999055	1.02214	1.0106	1.04614	-0.0355376	0.00486201	1	-0.638287	0.311404	0.326659	0.0861492	MBS.STABLE
chr2:213800000:214080001	0.873132	0.898975	0.869256	0.948232	0.908744	0.886053	0.0226907	0.0576745	1	0.0360522	0.0229832	-0.700161	0.510607	MBS.STABLE
chr2:214200000:214480001	0.850881	0.910248	0.859398	0.881157	0.870277	0.880564	-0.0102872	0.0325182	1	0.0287252	0.255073	NA	NA	MBS.STABLE
chr2:214640000:214920001	0.885648	0.866945	0.885669	0.959501	0.922585	0.876297	0.0462884	0.058949	1	-0.0723259	0.866187	-4.27462	0.718525	MBS.STABLE
chr2:215160000:215440001	1.11837	1.07032	1.03262	1.11065	1.07164	1.09435	-0.0227085	-0.0615837	1	-0.14891	0.627019	1.36657	0.523076	MBS.STABLE
chr2:216240000:216680001	0.97458	0.962188	0.985663	0.96698	0.976322	0.968384	0.00793745	0.00257562	1	-0.0956509	0.278253	-0.20327	0.454502	MBS.STABLE
chr2:218040000:218320001	1.52228	1.43565	1.42712	1.41789	1.4225	1.47897	-0.0564665	-0.0978051	1	-0.242945	0.00537124	-0.460548	0.67196	MBS.STABLE
chr2:218520000:219040001	1.07223	1.0278	1.10416	1.06352	1.08384	1.05002	0.0338204	0.0155296	1	-0.201941	4.68148e-06	-0.666742	0.0919806	MBS.STABLE
chr2:221520000:221800001	0.91376	0.91988	0.879878	0.975871	0.927875	0.91682	0.0110544	0.0221142	1	0.27486	0.622224	0.591392	0.914167	MBS.STABLE
chr2:221840000:222120001	0.996677	0.974182	1.04265	1.02722	1.03494	0.985429	0.0495074	0.0543451	1	0.341282	0.138955	1.10523	0.128642	MBS.STABLE
chr2:222520000:223080001	1.00174	1.03136	1.02686	1.12477	1.07581	1.01655	0.0592624	0.10292	1	-0.112649	0.164416	-0.169291	0.573178	MBS.STABLE
chr2:224200000:224480001	0.986109	0.970841	0.976356	1.01353	0.994942	0.978475	0.0164666	0.0128652	1	0.181952	0.200958	0.154423	1	MBS.STABLE
chr2:225560000:225840001	1.04487	1.18815	1.12398	1.22897	1.17647	1.11651	0.0599627	0.171143	1	0.441903	0.860606	0.0890744	1	MBS.STABLE
chr2:228560000:228840001	0.885033	0.874797	0.940005	0.957867	0.948936	0.879915	0.0690211	0.10058	1	1.60664	0.00368535	1.43165	0.359707	MBS.STABLE
chr2:229640000:229920001	1.23161	1.1999	1.13382	1.21829	1.17605	1.21576	-0.0397029	-0.0665907	1	0.153734	0.669677	-0.162597	0.920469	MBS.STABLE
chr2:235000000:235280001	1.11028	1.12218	1.11744	1.1717	1.14457	1.11623	0.0283406	0.0438813	1	0.432068	0.0254965	0.528206	0.462764	MBS.STABLE
chr2:236120000:236400001	0.992021	1.08126	1.06665	1.11942	1.09303	1.03664	0.0563964	0.139897	1	0.432206	0.257212	-0.142562	0.802746	MBS.STABLE
chr2:237360000:237640001	1.04568	1.03024	1.01555	1.01191	1.01373	1.03796	-0.0242296	-0.0447711	1	0.0931471	0.379541	-0.377703	0.298249	MBS.STABLE
chr2:238840000:239120001	1.1735	1.42729	1.32798	1.28624	1.30711	1.30039	0.00671436	0.155565	1	0.0797236	0.289742	0.27787	0.806378	MBS.STABLE
chr2:239280000:239560001	0.970092	1.0961	1.08137	1.03785	1.05961	1.0331	0.0265106	0.127335	1	-0.57825	0.0489589	-0.571664	0.139868	MBS.STABLE
chr3:2000000:2280001	0.89229	0.900973	0.908952	0.992469	0.950711	0.896631	0.0540795	0.0914944	1	1.50311	0.00281315	NA	1	MBS.STABLE
chr3:3000000:3280001	1.32537	1.36719	1.29892	1.40922	1.35407	1.34628	0.0077935	0.0309115	1	0.0884919	0.000774852	1.00062	0.274205	MBS.STABLE
chr3:5120000:5400001	1.26349	1.23572	1.31976	1.35764	1.3387	1.2496	0.0890996	0.0834238	1	0.295708	3.51073e-11	0.756582	0.295043	MBS.STABLE
chr3:10240000:10520001	1.52711	1.50837	1.35883	1.41404	1.38644	1.51774	-0.131301	-0.139419	1	-0.730255	0.0208874	NA	0.935764	MBS.STABLE
chr3:11040000:11320001	0.934741	1.0396	1.00077	1.11885	1.05981	0.987172	0.0726425	0.181172	1	-0.379146	8.37014e-07	0.271335	0.0861492	MBS.STABLE
chr3:11800000:12080001	1.07768	1.17259	1.18779	1.11544	1.15161	1.12514	0.026476	0.095726	1	-0.322957	0.0899545	NA	0.53901	MBS.STABLE
chr3:12400000:13000001	1.27175	1.17382	1.20126	1.11772	1.15949	1.22279	-0.063299	-0.133327	1	-0.270816	0.00532921	-0.411017	0.667483	MBS.STABLE
chr3:13960000:14320001	0.97534	0.906307	1.03062	0.951726	0.991171	0.940824	0.0503477	0.023229	1	-0.179394	0.000747729	0.386628	0.944826	MBS.STABLE
chr3:15440000:16000001	1.07992	1.03474	1.04858	1.05553	1.05205	1.05733	-0.00527254	-0.0377097	1	-0.349356	0.866054	0.67276	0.00530252	MBS.STABLE
chr3:16160000:16720001	1.02227	0.977028	1.03879	1.07377	1.05628	0.99965	0.0566311	0.0472149	1	0.0203378	5.61322e-08	0.659733	0.0701499	MBS.STABLE
chr3:17760000:18040001	1.1555	1.16376	1.05794	1.04886	1.0534	1.15963	-0.106232	-0.133462	1	1.2674	0.000559929	1.86996	0.860401	MBS.STABLE
chr3:18280000:18560001	0.938429	0.838359	1.01187	1.00124	1.00655	0.888394	0.118161	0.101106	0.70656	0.625465	2.36057e-05	1.35598	0.953016	MBS.STABLE
chr3:18920000:19200001	0.827613	0.961846	1.11729	1.16246	1.13987	0.894729	0.245144	0.461846	0.877514	0.988616	9.24157e-10	1.82074	0.0142567	MBS.STABLE
chr3:20120000:20400001	1.10982	1.12198	1.08514	1.01748	1.05131	1.1159	-0.0645905	-0.078135	1	0.0458347	0.943367	-0.0209459	1	MBS.STABLE
chr3:22000000:22280001	1.01121	1.08988	1.03812	1.04612	1.04212	1.05055	-0.0084245	0.0434382	1	0.21387	0.820532	1.47959	0.164616	MBS.STABLE
chr3:24600000:24880001	0.947287	0.91401	1.03419	1.10994	1.07206	0.930648	0.141413	0.178514	1	1.0018	0.144647	1.56408	0.292993	MBS.STABLE
chr3:26640000:26920001	0.949427	0.854081	0.855463	0.932547	0.894005	0.901754	-0.00774886	-0.0867736	1	0.679716	0.176597	0.916218	0.599839	MBS.STABLE
chr3:27120000:27400001	0.964287	0.926938	0.96949	0.982235	0.975863	0.945612	0.0302503	0.0172155	1	0.579718	0.0180718	2.11473	0.422012	MBS.STABLE
chr3:27560000:27840001	0.951973	0.92111	0.996724	1.0477	1.02221	0.936541	0.085672	0.102704	1	0.868763	0.161853	-0.467685	0.785464	MBS.STABLE
chr3:32600000:32880001	1.06157	0.965253	1.08881	1.11037	1.09959	1.01341	0.0861781	0.0507638	1	-0.0939102	0.250036	0.61202	0.724595	MBS.STABLE
chr3:32920000:33200001	1.01856	1.06719	1.06353	1.03498	1.04925	1.04287	0.00638021	0.042836	1	0.0980858	0.948134	-0.224053	0.315015	MBS.STABLE
chr3:37240000:37520001	1.28582	1.29348	1.16863	1.25705	1.21284	1.28965	-0.0768101	-0.084299	1	0.996241	0.274732	NA	NA	MBS.STABLE
chr3:37720000:38000001	1.08241	1.09147	1.10467	1.14848	1.12658	1.08694	0.0396391	0.0577035	1	-0.25505	0.0192422	-0.527001	1	MBS.STABLE
chr3:38920000:39200001	1.17315	1.19418	1.20189	1.23071	1.2163	1.18367	0.0326302	0.0521034	1	-0.434663	0.000454485	-0.172445	0.718973	MBS.STABLE
chr3:39320000:39600001	1.47546	1.42604	1.47036	1.36953	1.41995	1.45075	-0.0308021	-0.0553298	1	-0.293454	0.0119882	-0.421958	0.724595	MBS.STABLE
chr3:41760000:42360001	1.03915	0.986413	0.99038	1.01657	1.00347	1.01278	-0.00930587	-0.0503964	1	-0.376613	0.00443059	-0.695369	0.219661	MBS.STABLE
chr3:42440000:43040001	1.00021	0.960369	1.06302	1.06868	1.06585	0.980287	0.0855642	0.09171	0.841108	0.243761	0.54398	0.33726	1	MBS.STABLE
chr3:45400000:45920001	1.01054	0.98844	1.01422	1.01574	1.01498	0.999488	0.0154932	0.00633294	1	-0.100139	0.177608	-0.426379	0.992057	MBS.STABLE
chr3:48080000:48360001	1.36524	1.3091	1.38915	1.28385	1.3365	1.33717	-0.000673929	-0.0307002	1	-0.30206	0.0583903	0.251327	0.826833	MBS.STABLE
chr3:48520000:48800001	1.18341	1.15122	1.13367	1.11806	1.12586	1.16731	-0.0414476	-0.0719158	1	-0.358627	0.000230037	-0.861916	0.706799	MBS.STABLE
chr3:48880000:49160001	1.16506	1.18105	1.16477	1.17158	1.16817	1.17306	-0.00488336	0.00384536	1	-0.532693	0.000168366	-0.866875	0.111298	MBS.STABLE
chr3:51680000:52120001	1.2696	1.20121	1.18176	1.14566	1.16371	1.23541	-0.0716998	-0.125646	1	-0.140869	0.0173353	-0.559726	0.268189	MBS.STABLE
chr3:52320000:52840001	1.21527	1.13392	1.14699	1.16661	1.1568	1.17459	-0.0177938	-0.0711323	1	-0.470698	0.00191289	-0.721907	0.254562	MBS.STABLE
chr3:53160000:53440001	1.2773	1.18596	1.23043	1.25062	1.24052	1.23163	0.00889221	-0.0421498	1	-0.115932	0.0604292	-0.439266	0.763588	MBS.STABLE
chr3:54160000:54480001	0.83611	0.858194	0.875463	0.888182	0.881822	0.847152	0.0346707	0.0767955	1	1.09575	0.726827	1.34812	0.232199	MBS.STABLE
chr3:54680000:54960001	0.896814	0.881378	0.888331	0.970559	0.929445	0.889096	0.0403486	0.0515601	1	0.721849	0.33076	0.52447	0.682936	MBS.STABLE
chr3:56760000:57200001	1.05086	1.0286	1.03836	1.05704	1.0477	1.03973	0.00797005	-0.00434538	1	0.0538445	0.995203	-0.165341	1	MBS.STABLE
chr3:58480000:58760001	1.41068	1.32994	1.29511	1.29869	1.2969	1.37031	-0.0734092	-0.121322	1	-0.0165762	0.298427	0.00615912	1	MBS.STABLE
chr3:59080000:59360001	1.09677	1.13079	0.969112	1.01771	0.993414	1.11378	-0.12037	-0.1428	1	0.216428	0.866135	-0.11476	1	MBS.STABLE
chr3:60600000:60880001	0.865316	0.849207	0.888626	0.913801	0.901213	0.857261	0.0439522	0.058642	1	0.741096	0.171471	NA	NA	MBS.STABLE
chr3:61640000:61920001	1.08621	1.19042	1.15639	1.20168	1.17904	1.13832	0.0407173	0.118297	1	-0.239356	0.723465	NA	NA	MBS.STABLE
chr3:63080000:63400001	0.92091	0.972258	1.00129	1.1252	1.06324	0.946584	0.116661	0.207341	1	0.493989	0.275598	1.5652	0.221472	MBS.STABLE
chr3:64400000:64680001	1.00552	0.976719	1.22034	1.34184	1.28109	0.991119	0.289969	0.349429	0.72053	0.964975	0.0378827	1.92267	0.0824335	MBS.STABLE
chr3:66120000:66400001	1.15418	1.0534	1.21728	1.23741	1.22735	1.10379	0.123556	0.088678	1	-0.0194413	0.89383	0.264405	0.911691	MBS.STABLE
chr3:69200000:69560001	1.0247	1.07176	0.979447	1.05744	1.01844	1.04823	-0.0297847	-0.0088293	1	-0.346881	0.0487456	-0.20144	0.394896	MBS.STABLE
chr3:69880000:70160001	1.11245	1.14135	1.13658	1.18662	1.1616	1.1269	0.0347024	0.0623783	1	-0.033362	0.749257	0.848923	0.924356	MBS.STABLE
chr3:70360000:70640001	0.952106	1.06023	0.99595	1.09044	1.04319	1.00617	0.0370259	0.131813	1	-0.857579	0.794996	-0.0252169	1	MBS.STABLE
chr3:70840000:71120001	1.09008	0.970724	1.04057	1.07122	1.05589	1.0304	0.0254932	-0.0459652	1	-0.55463	0.0504749	-0.0747114	1	MBS.STABLE
chr3:73400000:73680001	0.886252	0.924704	0.939789	0.999097	0.969443	0.905478	0.0639651	0.129439	1	0.0143224	0.957256	1.24842	0.208845	MBS.STABLE
chr3:73720000:74000001	0.910428	0.910296	0.931022	1.00626	0.96864	0.910362	0.0582779	0.0894151	1	1.24894	0.0165693	NA	NA	MBS.STABLE
chr3:75800000:76080001	1.0407	0.978707	0.826677	1.33956	1.08312	1.0097	0.0734146	0.0576345	1	0.438755	0.147642	0.70737	0.563156	MBS.STABLE
chr3:79440000:79720001	1.26611	1.32507	1.37298	1.58501	1.479	1.29559	0.183407	0.224221	1	-0.113393	0.649135	-0.0220699	1	MBS.STABLE
chr3:80600000:80880001	0.581458	0.959756	0.846396	0.850266	0.848331	0.770607	0.077724	0.544952	1	1.23115	0.0107434	NA	NA	MBS.STABLE
chr3:81360000:81640001	0.849683	1.08832	1.03207	1.07375	1.05291	0.969004	0.0839058	0.309385	1	-0.0202762	0.756037	-0.694426	0.462764	MBS.STABLE
chr3:83280000:83760001	1.04095	0.911612	0.771025	0.88798	0.829503	0.976283	-0.14678	-0.327588	1	0.266792	0.090844	0.436964	0.791031	MBS.STABLE
chr3:83800000:84680001	0.783504	0.916115	0.846422	0.859405	0.852914	0.84981	0.00310411	0.122459	1	-0.519682	0.047348	0.533153	1	MBS.STABLE
chr3:85400000:85680001	0.449494	1.14089	0.815416	0.834271	0.824844	0.795193	0.0296506	0.875821	1	0.354208	0.524172	0.493762	0.529417	MBS.STABLE
chr3:86280000:86800001	0.91702	0.958442	1.02819	1.08837	1.05828	0.937731	0.120551	0.206699	1	-0.290059	0.591556	1.62175	0.115979	MBS.STABLE
chr3:87120000:87400001	1.13295	0.766335	1.25635	1.37158	1.31397	0.949642	0.364328	0.213849	1	0.148969	0.995728	1.04623	0.475948	MBS.STABLE
chr3:96160000:96440001	1.00833	1.07519	0.992511	1.00878	1.00065	1.04176	-0.0411116	-0.0110368	0.398366	0.0117169	0.383213	-0.536035	0.0525046	MBS.STABLE
chr3:96720000:97000001	1.13461	1.13823	1.09297	1.15837	1.12567	1.13642	-0.0107498	-0.0114066	1	-0.227967	0.496962	-0.202818	0.731473	MBS.STABLE
chr3:98760000:99040001	1.20182	1.17654	1.09451	1.09283	1.09367	1.18918	-0.0955096	-0.136048	1	-0.251954	0.146367	-0.0961445	1	MBS.STABLE
chr3:100240000:100520001	1.20893	1.27139	1.11362	1.13903	1.12633	1.24016	-0.113837	-0.102109	1	-0.381514	0.0499818	0.134401	0.563583	MBS.STABLE
chr3:102160000:102720001	0.925736	0.972488	0.968586	1.05922	1.0139	0.949112	0.0647906	0.131247	0.557297	0.0676947	0.159757	0.303219	0.912952	MBS.STABLE
chr3:104320000:104760001	0.835392	0.878828	0.889935	0.94951	0.919722	0.85711	0.0626125	0.138745	1	0.636294	0.0048218	NA	NA	MBS.STABLE
chr3:107040000:107320001	1.08443	1.07343	1.0906	1.19165	1.14112	1.07893	0.0621932	0.0735224	1	0.362825	0.210024	0.643119	0.300085	MBS.STABLE
chr3:107560000:107880001	0.923022	0.904193	0.985597	0.981305	0.983451	0.913608	0.0698434	0.091488	1	0.111506	0.79099	0.352933	0.76193	MBS.STABLE
chr3:108440000:108720001	1.11675	1.11238	1.21355	1.27358	1.24356	1.11457	0.128999	0.155174	1	-0.0244377	0.176387	0.24317	0.848031	MBS.STABLE
chr3:108880000:109160001	0.955478	0.935756	0.962322	1.0316	0.996959	0.945617	0.0513423	0.0613119	1	-0.117662	0.293644	-0.141774	0.825594	MBS.STABLE
chr3:109360000:109640001	0.920867	1.02746	0.944056	1.00035	0.972201	0.974162	-0.00196114	0.0782612	1	0.00146547	0.149423	2.0517	0.602359	MBS.STABLE
chr3:110960000:111240001	1.09004	1.03194	0.945435	0.974284	0.959859	1.06099	-0.101128	-0.18348	1	-0.129826	0.486709	0.16586	1	MBS.STABLE
chr3:111520000:111800001	1.10065	1.07767	1.118	1.23881	1.17841	1.08916	0.0892449	0.0984803	1	0.150618	0.197199	0.13415	0.930702	MBS.STABLE
chr3:111920000:112200001	1.32563	1.36134	1.21971	1.25949	1.2396	1.34348	-0.103886	-0.0968044	1	-0.391998	4.55008e-05	-0.156055	0.688369	MBS.STABLE
chr3:112480000:112760001	1.18043	1.1537	1.18087	1.23679	1.20883	1.16706	0.0417669	0.0343009	1	-0.597194	0.00281315	0.602422	0.366856	MBS.STABLE
chr3:112880000:113160001	1.14007	1.11142	1.01677	1.00779	1.01228	1.12574	-0.113461	-0.171509	1	-0.41519	0.131553	0.1821	1	MBS.STABLE
chr3:113600000:113880001	0.95853	0.93575	1.03125	0.990601	1.01092	0.94714	0.0637836	0.0767785	1	0.392251	0.77495	0.157249	0.980457	MBS.STABLE
chr3:117680000:117960001	0.99098	0.987523	0.9674	1.01084	0.989118	0.989251	-0.000133857	-0.0027133	1	0.135573	0.368273	0.66332	0.389343	MBS.STABLE
chr3:119640000:119920001	1.00355	1.04581	1.0819	1.13856	1.11023	1.02468	0.0855501	0.145749	0.687808	0.0914534	0.664924	-0.263115	0.93984	MBS.STABLE
chr3:120080000:120360001	0.87936	0.908511	0.918485	0.974257	0.946371	0.893935	0.052436	0.105953	0.172837	0.0158406	0.557594	-0.319688	0.886156	MBS.STABLE
chr3:120440000:120720001	0.926581	0.889337	0.968667	1.01222	0.990444	0.907959	0.0824846	0.0961578	0.402432	-0.04396	0.77495	-0.127427	0.848031	MBS.STABLE
chr3:121360000:121640001	1.37584	1.36652	1.27711	1.30388	1.2905	1.37118	-0.0806823	-0.0923856	1	-0.0889772	0.702206	-0.775683	0.226026	MBS.STABLE
chr3:123200000:123760001	0.97829	0.975171	0.995243	1.0452	1.02022	0.976731	0.0434884	0.0605446	0.00100615	0.193199	0.397718	0.0480684	0.667242	MBS.STABLE
chr3:124520000:124800001	1.17522	1.15669	1.16456	1.1589	1.16173	1.16596	-0.00422471	-0.0166608	1	0.122505	0.948604	0.0835563	0.852779	MBS.STABLE
chr3:127920000:128200001	1.15473	1.28655	1.14895	1.19772	1.17334	1.22064	-0.0473049	0.023058	1	0.0312411	0.204719	0.775876	0.602359	MBS.STABLE
chr3:128520000:129040001	1.26373	1.21955	1.18382	1.25094	1.21738	1.24164	-0.0242596	-0.0539097	1	0.0199492	0.00100478	-0.125234	0.587786	MBS.STABLE
chr3:129200000:129480001	1.31224	1.32301	1.25639	1.29178	1.27409	1.31763	-0.043541	-0.0425717	1	-0.284084	0.00344831	-0.0461499	0.27054	MBS.STABLE
chr3:130560000:130840001	1.08304	1.13479	1.07752	1.11125	1.09439	1.10892	-0.014531	0.0150343	1	-0.094273	0.0355241	-0.609241	0.395574	MBS.STABLE
chr3:130880000:131160001	1.23586	1.21203	1.22264	1.21585	1.21925	1.22394	-0.004698	-0.0195254	1	-0.0613642	0.113549	0.445928	0.508574	MBS.STABLE
chr3:131240000:131600001	0.932978	0.885635	0.936528	0.971405	0.953966	0.909306	0.04466	0.0320957	1	-0.450538	0.434194	0.000286774	0.81363	MBS.STABLE
chr3:132320000:132880001	1.17357	1.18029	1.17563	1.19347	1.18455	1.17693	0.007619	0.0134332	1	0.115133	0.0100475	-0.356468	0.970881	MBS.STABLE
chr3:133760000:134040001	1.11237	1.09745	1.07865	1.14244	1.11055	1.10491	0.00563836	-0.00236518	1	0.406428	0.135908	-0.461611	0.96727	MBS.STABLE
chr3:134080000:134360001	0.924728	0.860249	0.904556	0.958579	0.931568	0.892488	0.0390792	0.0106317	1	0.118353	0.143874	0.0779188	0.192246	MBS.STABLE
chr3:134480000:134760001	1.15651	1.06741	1.22013	1.25633	1.23823	1.11196	0.126274	0.0985089	1	0.62129	0.307634	0.383431	0.667483	MBS.STABLE
chr3:141120000:141400001	1.30895	1.21449	1.16889	1.08062	1.12475	1.26172	-0.136966	-0.218802	1	-0.193062	0.0775728	0.0322975	0.924356	MBS.STABLE
chr3:142280000:142560001	1.16336	1.14962	1.09611	1.15865	1.12738	1.15649	-0.0291091	-0.0453269	1	-0.176957	0.20843	-0.165656	0.879611	MBS.STABLE
chr3:142920000:143200001	1.20214	1.23103	1.17059	1.18492	1.17775	1.21658	-0.0388294	-0.0295631	1	-0.223387	0.259566	0.0820002	0.207038	MBS.STABLE
chr3:146520000:146800001	1.01451	1.03966	1.05559	1.15691	1.10625	1.02708	0.0791627	0.124891	0.163214	0.241897	0.988522	0.913826	0.308926	MBS.STABLE
chr3:147120000:147400001	0.890331	0.899792	0.916298	0.983111	0.949705	0.895062	0.0546431	0.093137	0.0201277	0.498885	0.0135416	0.83949	0.271885	MBS.STABLE
chr3:148240000:148520001	0.923736	0.938378	0.940222	0.977843	0.959033	0.931057	0.0279759	0.0540998	1	-0.153608	0.404559	0.262631	0.75629	MBS.STABLE
chr3:148800000:149080001	1.27179	1.24379	1.14207	1.19836	1.17021	1.25779	-0.0875746	-0.120087	1	0.0976529	0.775654	0.752548	0.513548	MBS.STABLE
chr3:149240000:149520001	1.16928	1.20698	1.11515	1.16328	1.13922	1.18813	-0.0489174	-0.0375826	1	0.518075	0.0327031	0.226422	0.39916	MBS.STABLE
chr3:149720000:150000001	1.11057	1.1289	1.13222	1.19368	1.16295	1.11973	0.0432146	0.0664842	1	0.182984	0.242028	0.321001	0.361481	MBS.STABLE
chr3:150120000:150680001	1.00454	0.964074	0.937644	1.01479	0.976217	0.984307	-0.00809043	-0.0412612	1	-0.0246969	0.970993	0.213721	0.936362	MBS.STABLE
chr3:152400000:152680001	1.3729	1.29676	1.18803	1.21185	1.19994	1.33483	-0.134891	-0.194263	1	-0.325293	0.154635	0.124998	1	MBS.STABLE
chr3:152840000:153120001	1.04456	1.09699	1.08422	1.12744	1.10583	1.07078	0.0350531	0.0822333	1	0.145677	0.464973	0.372064	0.81668	MBS.STABLE
chr3:155680000:155960001	1.04285	1.07589	1.14693	1.24041	1.19367	1.05937	0.1343	0.194878	0.307209	-0.155083	0.462311	0.980607	0.785464	MBS.STABLE
chr3:158560000:158840001	1.15832	1.14071	1.19003	1.16037	1.1752	1.14952	0.0256832	0.0208729	1	-0.124261	0.0681543	-0.0226844	1	MBS.STABLE
chr3:159120000:159400001	0.881756	0.898859	0.949578	0.965697	0.957637	0.890307	0.0673303	0.119101	1	0.567781	0.096806	0.482439	0.0757147	MBS.STABLE
chr3:159720000:160000001	1.16759	1.12032	1.09242	1.21705	1.15473	1.14396	0.0107784	-0.0159717	1	0.0658004	0.271088	0.396843	0.384663	MBS.STABLE
chr3:162920000:163200001	0.873781	0.946865	0.943732	0.954021	0.948876	0.910323	0.0385534	0.118949	1	-0.11684	0.873194	-0.193963	0.941756	MBS.STABLE
chr3:163440000:163720001	0.982551	1.03211	0.978257	1.00557	0.991911	1.00733	-0.0154173	0.0136788	1	-0.574361	0.0230184	-0.377686	0.563099	MBS.STABLE
chr3:164000000:164360001	0.87405	0.89694	0.874885	0.897077	0.885981	0.885495	0.000486167	0.0195596	1	-0.592632	0.118014	NA	NA	MBS.STABLE
chr3:165120000:165400001	1.30812	1.38629	1.33413	1.3937	1.36391	1.3472	0.0167089	0.0602564	1	-0.42479	0.00542943	-0.0110504	0.711363	MBS.STABLE
chr3:172320000:172920001	1.13448	1.11844	1.14733	1.14775	1.14754	1.12646	0.0210759	0.0165084	1	-0.0373219	0.952709	0.355226	0.961832	MBS.STABLE
chr3:174640000:174920001	0.939815	0.933586	0.883186	0.900247	0.891717	0.9367	-0.0449837	-0.0757911	1	-0.148905	0.627019	-0.313995	0.513548	MBS.STABLE
chr3:176360000:176640001	1.14421	1.10366	1.05033	1.10024	1.07529	1.12393	-0.0486469	-0.089628	1	-0.316157	0.321255	0.766145	0.251399	MBS.STABLE
chr3:176680000:177120001	0.99226	0.99558	0.980805	1.04071	1.01076	0.99392	0.0168356	0.0266444	1	0.195909	0.200286	0.0638884	0.150512	MBS.STABLE
chr3:178280000:178560001	1.37699	1.25419	1.12703	1.25171	1.18937	1.31559	-0.126221	-0.21132	1	-0.621784	0.00766583	-0.513721	0.815143	MBS.STABLE
chr3:178880000:179160001	1.1768	1.12439	1.09648	1.20774	1.15211	1.15059	0.00151693	-0.0305861	1	-0.0199983	0.749559	0.194632	0.599839	MBS.STABLE
chr3:180840000:181160001	0.876255	0.883513	0.897422	0.894464	0.895943	0.879884	0.0160593	0.0320561	1	0.215617	0.37359	0.451624	0.509922	MBS.STABLE
chr3:182880000:183600001	1.02141	0.999714	0.980502	0.997057	0.98878	1.01056	-0.0217843	-0.0468459	1	-0.229407	0.234479	0.300335	0.509235	MBS.STABLE
chr3:183720000:184000001	1.20356	1.1478	1.21047	1.23177	1.22112	1.17568	0.045436	0.0208887	0.362982	-0.0410067	0.177608	0.48767	0.979454	MBS.STABLE
chr3:184240000:184520001	1.24465	1.16698	1.20704	1.23167	1.21935	1.20581	0.0135376	-0.029629	1	-0.125554	0.00880814	-0.332961	0.0969393	MBS.STABLE
chr3:184560000:185000001	1.04059	0.982453	1.05267	1.08101	1.06684	1.01152	0.0553225	0.0359494	1	0.205342	0.768305	0.208226	0.53901	MBS.STABLE
chr3:185200000:185480001	1.01495	1.0386	1.10629	1.15007	1.12818	1.02678	0.101404	0.152584	0.642317	-0.0903417	0.0754498	-0.0199716	0.388499	MBS.STABLE
chr3:185520000:186040001	1.13685	1.169	1.13823	1.17355	1.15589	1.15292	0.00296681	0.0239619	1	0.184738	0.633409	0.0542128	0.880776	MBS.STABLE
chr3:187080000:187360001	1.01319	1.03515	1.04655	1.12091	1.08373	1.02417	0.0595569	0.0970978	0.702851	0.352805	0.362436	0.235094	0.530399	MBS.STABLE
chr3:187600000:187880001	1.07117	1.18188	1.23018	1.30606	1.26812	1.12652	0.141594	0.243505	1	0.639203	0.19407	0.556653	0.187462	MBS.STABLE
chr3:191000000:191560001	0.954169	0.91609	0.963412	1.01558	0.989497	0.935129	0.0543677	0.0524506	1	0.446278	0.461654	0.583115	0.336326	MBS.STABLE
chr3:195480000:195760001	0.950577	1.01024	1.03793	1.04292	1.04042	0.98041	0.0600115	0.130293	1	-0.516516	0.125729	-0.254872	0.957285	MBS.STABLE
chr3:195840000:196360001	1.07084	1.04843	1.01142	1.06832	1.03987	1.05963	-0.0197618	-0.0423354	1	-0.522859	0.000237404	-0.375956	0.0189176	MBS.STABLE
chr3:196440000:197360001	1.08542	1.05571	1.04554	1.05262	1.04908	1.07056	-0.0214882	-0.0491273	1	-0.266193	1.63967e-06	-0.385999	0.266471	MBS.STABLE
chr3:197480000:197800001	1.17798	1.18675	1.15799	1.24173	1.19986	1.18237	0.0174874	0.0265413	1	-0.309998	0.0172514	-0.280481	0.347177	MBS.STABLE
chr4:2880000:3200001	1.33737	1.315	1.16603	1.00543	1.08573	1.32618	-0.240455	-0.300738	1	-0.0485492	0.43927	-0.0785367	0.775444	MBS.STABLE
chr4:4880000:5160001	1.01876	1.08824	1.11562	1.20295	1.15929	1.0535	0.105783	0.186416	1	-0.01717	0.790052	0.513783	0.388499	MBS.STABLE
chr4:7000000:7280001	1.90018	1.99714	1.91841	1.96165	1.94003	1.94866	-0.00863029	0.0299452	1	-0.0793678	0.76362	0.114914	0.106832	MBS.STABLE
chr4:8640000:8920001	1.29977	1.11458	0.125235	0.758442	0.441839	1.20718	-0.765337	-1.55667	1	-0.526761	0.893177	0.226881	0.557906	MBS.STABLE
chr4:10440000:10720001	1.09651	0.959964	1.07257	1.03952	1.05604	1.02824	0.0278063	-0.0542523	1	0.571913	0.978818	0.944196	1	MBS.STABLE
chr4:15040000:15320001	0.89272	0.933143	1.05012	1.03284	1.04148	0.912932	0.128548	0.222355	1	0.560121	0.304661	2.30875	0.785464	MBS.STABLE
chr4:15920000:16440001	0.994218	0.982299	0.983949	1.07408	1.02901	0.988259	0.0407545	0.049627	0.082639	0.193638	0.00449859	0.68666	0.29214	MBS.STABLE
chr4:20600000:20880001	0.894469	0.937539	0.975914	1.09836	1.03714	0.916004	0.121133	0.213503	1	0.189251	0.199603	-1.15978	0.802746	MBS.STABLE
chr4:22280000:22560001	0.861842	0.977086	0.995764	0.980698	0.988231	0.919464	0.0687671	0.197425	1	0.777127	0.14412	0.53653	0.610103	MBS.STABLE
chr4:22600000:22880001	0.897093	0.866436	0.96326	1.02484	0.994051	0.881765	0.112286	0.148062	0.122569	0.322269	0.361245	1.97452	0.469074	MBS.STABLE
chr4:23600000:23880001	1.06592	1.02749	1.04401	1.061	1.0525	1.04671	0.00579814	-0.0182746	1	-0.390259	0.162175	0.784174	0.510242	MBS.STABLE
chr4:25600000:25960001	0.830078	0.878226	0.862338	0.917883	0.890111	0.854152	0.0359584	0.100737	1	1.21586	0.00849771	0.395072	0.53901	MBS.STABLE
chr4:26320000:26600001	0.912557	0.933078	0.960321	1.01639	0.988358	0.922817	0.0655403	0.115119	1	-0.0220516	0.996221	NA	0.785464	MBS.STABLE
chr4:26960000:27240001	0.938806	1.11394	1.10531	1.12794	1.11662	1.02637	0.0902471	0.250241	0.288724	0.18757	0.680881	0.383518	1	MBS.STABLE
chr4:27680000:27960001	0.890265	1.02948	0.994074	1.00762	1.00085	0.959871	0.0409771	0.168916	1	0.889045	0.036812	NA	0.785464	MBS.STABLE
chr4:28800000:29240001	0.823165	0.907618	0.870289	0.896928	0.883608	0.865391	0.0182171	0.102226	1	2.21465	0.0441339	NA	0.785464	MBS.STABLE
chr4:29680000:29960001	0.651538	0.724575	0.855686	0.876185	0.865935	0.688057	0.177879	0.410411	1	0.993854	0.770519	NA	0.785464	MBS.STABLE
chr4:31240000:31520001	0.765541	0.967603	0.95423	0.880829	0.917529	0.866572	0.0509572	0.261274	1	0.669248	0.253999	NA	0.785464	MBS.STABLE
chr4:31600000:32120001	0.748831	0.877056	0.782867	0.915689	0.849278	0.812943	0.0363349	0.181597	1	-0.205401	0.438989	NA	0.785464	MBS.STABLE
chr4:32200000:32680001	0.810105	0.789615	0.78796	0.935872	0.861916	0.79986	0.0620557	0.0894376	1	0.622057	0.185148	NA	0.785464	MBS.STABLE
chr4:33240000:33520001	0.881643	0.885145	0.910726	0.918404	0.914565	0.883394	0.0311711	0.0528917	1	1.06922	0.77495	NA	0.347177	MBS.STABLE
chr4:36200000:36480001	0.936779	0.903364	1.08139	1.09758	1.08949	0.920072	0.169414	0.217867	1	0.988774	0.00489056	1.08201	0.680113	MBS.STABLE
chr4:37360000:37640001	1.15623	1.09168	1.10951	1.19487	1.15219	1.12396	0.0282299	-0.00505753	1	0.0537332	0.79251	0.805733	0.609778	MBS.STABLE
chr4:37800000:38200001	1.02221	0.992639	1.04838	1.04055	1.04447	1.00742	0.0370443	0.0310805	1	-0.152676	0.0587095	0.285135	0.682936	MBS.STABLE
chr4:39120000:39400001	0.992241	0.983597	1.03151	1.08085	1.05618	0.987919	0.0682576	0.0900886	1	0.0187739	0.192947	0.149065	0.534984	MBS.STABLE
chr4:39920000:40200001	1.17232	1.12779	1.13495	1.16697	1.15096	1.15005	0.000907071	-0.0265271	1	-0.271074	0.0289788	-0.00672833	0.843269	MBS.STABLE
chr4:40760000:41040001	1.12911	1.20273	1.08729	1.16991	1.1286	1.16592	-0.0373161	-0.000643755	1	-0.0515523	0.162201	-0.618512	0.768962	MBS.STABLE
chr4:41120000:41400001	1.24723	1.23279	1.15231	1.18292	1.16762	1.24001	-0.0723974	-0.0951656	1	-0.27451	0.0203102	-0.220433	1	MBS.STABLE
chr4:41600000:42400001	0.953918	0.968017	0.982096	1.04107	1.01158	0.960968	0.0506153	0.0846769	1	0.108685	0.637543	-0.138659	0.93513	MBS.STABLE
chr4:42440000:42720001	0.89937	0.953033	0.957024	0.965346	0.961185	0.926202	0.0349838	0.0959005	1	-0.173757	0.0568535	0.21118	0.948798	MBS.STABLE
chr4:42880000:43160001	1.07067	1.04466	1.07644	1.13162	1.10403	1.05766	0.0463642	0.0442681	1	0.882734	0.289562	0.451672	0.926002	MBS.STABLE
chr4:46200000:46480001	0.98482	0.892484	1.0291	1.0506	1.03985	0.938652	0.101199	0.0784447	1	1.35743	0.0485089	3.1464	0.434062	MBS.STABLE
chr4:46640000:46920001	0.980797	0.967513	0.990581	1.06482	1.0277	0.974155	0.0535431	0.0673903	1	0.373807	0.0909137	0.200302	0.544183	MBS.STABLE
chr4:48040000:48320001	1.12872	1.13766	1.10028	1.14688	1.12358	1.13319	-0.00960914	-0.0065866	1	0.0562147	0.684483	1.15565	0.258996	MBS.STABLE
chr4:48400000:48680001	1.10188	1.13708	1.09754	1.05706	1.0773	1.11948	-0.0421818	-0.0325496	1	0.0108593	0.735948	0.443041	0.534984	MBS.STABLE
chr4:49000000:49280001	1.79069	1.64004	1.61637	1.55796	1.58717	1.71536	-0.128197	-0.174062	1	-0.075635	0.59074	0.137325	1	MBS.STABLE
chr4:55200000:55480001	1.0066	1.0032	1.15687	1.13637	1.14662	1.0049	0.141718	0.1879	1	-0.0505767	0.998792	0.0357944	1	MBS.STABLE
chr4:55800000:56080001	0.975022	1.00643	1.07387	1.12511	1.09949	0.990727	0.108764	0.17333	1	-0.47901	0.66999	0.119956	0.563099	MBS.STABLE
chr4:56240000:56520001	1.12319	1.08421	1.19829	1.25993	1.22911	1.1037	0.125405	0.130008	1	-0.0409289	0.492042	0.591271	0.32186	MBS.STABLE
chr4:61520000:61800001	0.977962	0.911845	0.904811	0.95622	0.930515	0.944904	-0.0143884	-0.0717492	1	0.855526	0.0348028	NA	0.785464	MBS.STABLE
chr4:63440000:63720001	0.934401	0.92848	0.921955	0.99841	0.960182	0.931441	0.0287416	0.0392663	1	-0.0195437	0.271286	-0.740562	0.469718	MBS.STABLE
chr4:65760000:66040001	0.878051	0.850549	0.850045	0.911187	0.880616	0.8643	0.0163154	0.00420738	1	-0.101553	0.406815	NA	0.785464	MBS.STABLE
chr4:66560000:66840001	0.964975	1.09419	0.926561	0.984275	0.955418	1.02958	-0.0741632	-0.0143596	0.0603077	-0.344268	0.0628468	-0.02148	0.736677	MBS.STABLE
chr4:68240000:68520001	1.07312	1.08083	1.11349	1.16247	1.13798	1.07697	0.0610061	0.0846671	1	0.00408563	0.757184	-0.317993	0.961832	MBS.STABLE
chr4:70960000:71240001	1.2258	1.19434	1.10961	1.16133	1.13547	1.21007	-0.0746058	-0.110439	1	-0.416373	0.0497166	0.871368	0.495128	MBS.STABLE
chr4:72200000:72480001	0.942796	0.991084	1.01816	1.1419	1.08003	0.96694	0.113091	0.196056	1	0.552624	0.0148045	0.395885	0.431685	MBS.STABLE
chr4:74640000:74920001	1.0677	1.11473	1.13388	1.17995	1.15692	1.09122	0.0656965	0.115772	1	0.438544	0.690535	0.833464	0.204986	MBS.STABLE
chr4:75800000:76280001	1.12035	1.11084	1.08606	1.12593	1.106	1.1156	-0.00960054	-0.0186009	1	-0.360396	1.10875e-06	-0.32311	0.384663	MBS.STABLE
chr4:77160000:77480001	1.0752	1.04876	1.01355	1.06613	1.03984	1.06198	-0.0221382	-0.0482437	1	0.0130041	0.372949	0.765432	0.141772	MBS.STABLE
chr4:77760000:78040001	1.06181	1.15007	1.21786	1.22333	1.2206	1.10594	0.114659	0.201068	1	0.12763	0.393479	-0.405658	0.292993	MBS.STABLE
chr4:82880000:83160001	0.951692	0.963033	0.989038	1.0317	1.01037	0.957363	0.0530054	0.0863136	1	-0.323387	0.00998906	-0.124049	0.782171	MBS.STABLE
chr4:83440000:83720001	1.2534	1.26965	1.13338	1.20414	1.16876	1.26153	-0.0927696	-0.100876	1	-0.297189	0.0113485	-0.371297	1	MBS.STABLE
chr4:84920000:85200001	1.09346	1.15367	1.11099	1.19882	1.1549	1.12356	0.0313401	0.0788773	1	0.133392	0.468193	0.0197883	0.785464	MBS.STABLE
chr4:85720000:86240001	0.895435	0.913023	0.962698	1.01797	0.990332	0.904229	0.0861027	0.145323	1	0.74212	0.0457413	0.602751	0.666839	MBS.STABLE
chr4:86800000:87360001	1.06003	1.07157	1.01407	1.03976	1.02692	1.0658	-0.0388861	-0.0457884	1	-0.218302	0.0288603	-0.242513	0.718525	MBS.STABLE
chr4:87840000:88120001	1.14812	1.16516	1.0194	1.05001	1.0347	1.15664	-0.121938	-0.15006	1	-0.202567	0.0120804	-0.0406627	0.961832	MBS.STABLE
chr4:88440000:88720001	1.06338	1.05442	1.07729	1.06233	1.06981	1.0589	0.0109109	0.00870171	1	0.710644	0.018782	1.0101	0.307966	MBS.STABLE
chr4:89000000:89600001	1.01837	1.05209	1.00357	1.05415	1.02886	1.03523	-0.006371	0.0147795	1	0.0692902	0.965406	0.328761	0.590524	MBS.STABLE
chr4:93640000:93920001	0.958608	1.02837	1.02326	1.08737	1.05532	0.993491	0.0618268	0.138664	1	0.468952	0.00661369	0.874018	0.278822	MBS.STABLE
chr4:94120000:94720001	0.997296	0.951895	0.968384	1.02595	0.997168	0.974595	0.0225728	-0.000185033	1	0.139386	0.989778	0.22463	0.580426	MBS.STABLE
chr4:95040000:95320001	1.08244	1.04244	1.12348	1.21052	1.167	1.06244	0.104557	0.108513	1	0.254167	0.605939	1.07224	0.107581	MBS.STABLE
chr4:97120000:97400001	0.851969	0.880556	0.874086	0.908804	0.891445	0.866263	0.0251821	0.0653441	1	1.5288	0.0662554	NA	0.785464	MBS.STABLE
chr4:98000000:98280001	1.11366	1.12527	1.03502	1.08554	1.06028	1.11946	-0.0591836	-0.0708627	1	0.109802	0.487097	2.29118	0.0820555	MBS.STABLE
chr4:99400000:99680001	0.880284	0.912823	0.917921	0.959179	0.93855	0.896554	0.0419964	0.0924646	1	-0.218332	0.269747	0.183321	0.369281	MBS.STABLE
chr4:99840000:100120001	1.02661	1.08915	1.12859	1.17824	1.15341	1.05788	0.0955364	0.168027	1	-0.516976	NA	0.0253369	NA	MBS.STABLE
chr4:102200000:102480001	1.38905	1.32774	1.22603	1.26911	1.24757	1.35839	-0.110821	-0.154976	1	-0.14517	0.104755	0.498158	0.037688	MBS.STABLE
chr4:105360000:105920001	0.992671	1.01196	0.925779	1.01771	0.971744	1.00232	-0.0305708	-0.030739	1	-0.0268759	0.413023	-0.0669804	0.995186	MBS.STABLE
chr4:106120000:106400001	0.971688	1.01285	1.06957	1.18579	1.12768	0.992267	0.135409	0.214789	1	0.0364013	0.352289	0.457975	0.369934	MBS.STABLE
chr4:106840000:107120001	0.866844	0.918141	0.93201	0.992647	0.962328	0.892492	0.0698359	0.150757	1	0.593277	0.0040691	0.233452	0.513064	MBS.STABLE
chr4:107840000:108120001	1.47065	1.35394	1.20172	1.26067	1.23119	1.4123	-0.181105	-0.2564	1	-0.425102	0.00336647	0.0490733	0.782171	MBS.STABLE
chr4:109840000:110120001	1.11659	1.10664	1.15263	1.21795	1.18529	1.11161	0.0736801	0.0861484	1	-0.0618021	0.19407	0.00170776	0.958942	MBS.STABLE
chr4:110440000:110720001	1.04546	1.06252	1.15865	1.1754	1.16702	1.05399	0.113033	0.158694	1	0.63634	0.136673	0.916786	0.274572	MBS.STABLE
chr4:111240000:111560001	0.937334	0.868896	0.895429	0.908931	0.90218	0.903115	-0.00093525	-0.0551481	1	0.769133	0.414824	1.54067	0.161924	MBS.STABLE
chr4:111920000:112200001	1.17289	1.13443	1.08973	1.17874	1.13423	1.15366	-0.0194223	-0.0483465	1	0.0850418	0.260071	0.31878	0.333875	MBS.STABLE
chr4:112960000:113480001	1.14734	1.12262	1.07747	1.09992	1.0887	1.13498	-0.0462852	-0.0756955	1	0.388481	0.184883	0.710985	0.733832	MBS.STABLE
chr4:114240000:114520001	0.913331	0.924481	0.933128	0.962094	0.947611	0.918906	0.0287045	0.0531562	1	-0.0976984	0.484643	0.355133	0.53161	MBS.STABLE
chr4:114680000:114960001	1.07343	1.02532	1.01946	1.07318	1.04632	1.04938	-0.00305336	-0.0368962	1	0.119959	0.733938	1.03192	0.287526	MBS.STABLE
chr4:115960000:116240001	0.982413	0.970444	0.94641	1.01786	0.982135	0.976429	0.00570607	-0.000408622	1	0.148249	0.0938029	1.26148	0.317826	MBS.STABLE
chr4:116960000:117240001	0.86751	0.889671	0.907564	1.0166	0.962084	0.87859	0.0834943	0.149284	1	1.05026	0.00663814	2.47853	0.221472	MBS.STABLE
chr4:118200000:118480001	1.03912	1.18115	1.05945	1.17204	1.11574	1.11013	0.00560993	0.102645	1	0.406785	0.560817	0.598229	0.395297	MBS.STABLE
chr4:119240000:119720001	0.994108	0.947232	0.972683	1.07646	1.02457	0.97067	0.0539035	0.0435491	1	-0.0231011	0.339975	0.346638	0.56098	MBS.STABLE
chr4:120600000:120880001	1.05743	1.08555	0.948528	0.970034	0.959281	1.07149	-0.11221	-0.140537	1	-0.210533	0.103246	0.376675	1	MBS.STABLE
chr4:121680000:121960001	1.0881	1.11871	1.21037	1.2555	1.23293	1.10341	0.129526	0.180278	1	-0.110699	0.309493	-0.320048	1	MBS.STABLE
chr4:124160000:124440001	1.0908	1.12153	1.15994	1.16129	1.16062	1.10616	0.0544544	0.0895077	1	-0.058977	0.789737	0.11808	0.610103	MBS.STABLE
chr4:127880000:128280001	1.03514	1.0155	1.01403	1.0453	1.02966	1.02532	0.00434235	-0.0076561	1	-0.345815	0.0152984	0.00573994	0.835735	MBS.STABLE
chr4:128840000:129120001	1.17605	1.08355	1.07262	1.14205	1.10733	1.1298	-0.0224679	-0.0868613	1	-0.283675	0.0911502	0.418905	0.8569	MBS.STABLE
chr4:129200000:129480001	0.982666	1.01352	0.946317	0.96451	0.955413	0.998095	-0.0426813	-0.040576	1	-0.262604	0.571464	-1.01272	0.431413	MBS.STABLE
chr4:130920000:131200001	0.97981	0.963144	0.904682	0.987043	0.945863	0.971477	-0.0256144	-0.0508713	1	-0.61998	0.147591	0.000586822	0.411348	MBS.STABLE
chr4:131280000:131560001	0.833814	0.877629	0.844297	0.881382	0.862839	0.855722	0.00711757	0.0493665	1	-0.61399	0.00878188	-0.759063	0.226026	MBS.STABLE
chr4:131800000:132360001	0.886082	0.89001	0.874659	0.981164	0.927911	0.888046	0.0398649	0.066546	1	-0.453443	0.653974	-0.465502	0.559914	MBS.STABLE
chr4:132520000:132800001	1.00705	1.02824	0.948085	1.0084	0.978244	1.01765	-0.0394015	-0.041868	1	-0.290934	0.132429	-0.576741	0.71481	MBS.STABLE
chr4:133080000:133360001	1.06286	1.10329	0.974215	1.03679	1.0055	1.08307	-0.0775663	-0.0800273	1	-0.510665	0.000359124	-1.1775	0.119992	MBS.STABLE
chr4:134040000:134320001	0.898659	0.858939	0.903049	0.905351	0.9042	0.878799	0.0254014	0.00886882	1	-0.148048	0.0693226	0.170743	0.545645	MBS.STABLE
chr4:134800000:135080001	0.902233	0.953701	0.881323	0.985387	0.933355	0.927967	0.005388	0.0489264	1	-0.121258	0.794996	-0.918152	0.67892	MBS.STABLE
chr4:140800000:141360001	0.964467	0.956851	0.998107	1.06469	1.0314	0.960659	0.0707403	0.0967991	0.205897	0.527844	0.115512	0.780014	0.0969393	MBS.STABLE
chr4:142040000:142320001	0.924403	0.949946	1.0336	1.08688	1.06024	0.937175	0.12307	0.197802	0.237246	0.776515	0.363357	0.553224	0.401213	MBS.STABLE
chr4:143440000:143720001	1.2533	1.2702	1.0609	1.12046	1.09068	1.26175	-0.171066	-0.2005	1	0.0711485	0.562052	-0.378895	0.421399	MBS.STABLE
chr4:144000000:144280001	1.03348	1.15265	1.09426	1.13291	1.11359	1.09306	0.0205218	0.107698	1	0.355889	0.229675	0.189279	0.242685	MBS.STABLE
chr4:145560000:145920001	1.00462	0.997947	1.00133	1.0588	1.03007	1.00128	0.0287852	0.0360936	1	-0.221508	0.11084	0.268305	0.782171	MBS.STABLE
chr4:146120000:146400001	1.0006	0.991349	1.01101	1.06839	1.0397	0.995973	0.0437293	0.0553095	1	0.154801	0.745013	0.223705	0.315702	MBS.STABLE
chr4:147520000:147800001	1.24576	1.15307	1.07324	1.11449	1.09386	1.19942	-0.105554	-0.187601	1	-0.279282	0.0150226	-0.276777	0.976583	MBS.STABLE
chr4:147840000:148120001	1.29429	1.25593	1.26758	1.19073	1.22916	1.27511	-0.0459545	-0.0744897	1	-0.298226	0.16864	-0.333911	0.801886	MBS.STABLE
chr4:149160000:149440001	0.90115	0.911164	0.937936	1.00361	0.970775	0.906157	0.0646176	0.107369	1	-0.355079	0.453242	1.03878	0.169248	MBS.STABLE
chr4:149800000:150080001	1.48481	1.42436	1.27033	1.38	1.32517	1.45459	-0.129423	-0.16411	1	-0.113023	0.118219	0.309833	1	MBS.STABLE
chr4:151400000:151840001	0.918872	0.906481	0.936704	0.946731	0.941717	0.912677	0.0290408	0.0354304	1	0.342319	0.167308	-0.375335	0.821791	MBS.STABLE
chr4:153560000:153840001	1.13698	1.08781	1.11127	1.17675	1.14401	1.1124	0.0316116	0.00888754	1	0.0919559	0.664924	0.503303	0.519234	MBS.STABLE
chr4:155840000:156120001	1.12851	1.13077	1.06479	1.14938	1.10709	1.12964	-0.022551	-0.0276516	1	-0.226682	0.416205	0.661658	0.736652	MBS.STABLE
chr4:158520000:158800001	1.12552	1.26381	1.1981	1.27	1.23405	1.19467	0.0393811	0.132802	1	-0.226069	0.770519	-0.204645	0.80971	MBS.STABLE
chr4:161160000:161440001	0.909261	0.92892	0.933791	0.946431	0.940111	0.91909	0.0210211	0.048138	1	0.000823095	0.734577	-0.279971	1	MBS.STABLE
chr4:164960000:165240001	1.01421	1.00742	1.07353	1.04738	1.06046	1.01082	0.0496395	0.0643271	1	0.122186	0.739962	0.934837	0.419987	MBS.STABLE
chr4:165360000:165640001	1.23054	1.16171	1.08354	1.1374	1.11047	1.19612	-0.0856521	-0.148113	1	-0.0683344	0.749257	-0.19923	0.545645	MBS.STABLE
chr4:167240000:167520001	0.855553	0.843224	0.882855	0.957611	0.920233	0.849388	0.0708447	0.105142	1	2.05383	0.131093	2.12446	0.328455	MBS.STABLE
chr4:168040000:168320001	0.985743	1.01227	1.05372	1.14375	1.09873	0.999006	0.0997269	0.156557	0.166647	0.119153	0.506232	0.4143	0.39092	MBS.STABLE
chr4:169480000:169760001	1.1319	1.10689	1.18323	1.22343	1.20333	1.11939	0.0839332	0.0882852	1	-0.11405	0.0884152	-0.185374	0.621624	MBS.STABLE
chr4:170000000:170280001	1.22468	1.1797	1.14064	1.2685	1.20457	1.20219	0.00237943	-0.0238868	1	0.159272	0.604149	0.749012	0.419987	MBS.STABLE
chr4:171720000:172000001	0.856305	0.868421	0.879633	0.900934	0.890284	0.862363	0.0279208	0.056141	1	1.70329	0.029726	1.74754	0.437421	MBS.STABLE
chr4:172080000:172360001	0.873401	0.91294	0.976717	1.06068	1.0187	0.89317	0.125526	0.222007	1	0.914944	0.0606815	0.678389	0.293059	MBS.STABLE
chr4:173320000:173600001	1.43661	1.41491	1.29968	1.37249	1.33608	1.42576	-0.0896796	-0.10466	1	0.210165	0.29088	0.297766	0.376837	MBS.STABLE
chr4:175800000:176080001	0.910224	0.947452	0.961018	1.03099	0.996006	0.928838	0.0671681	0.129933	1	0.65731	0.00470025	0.36726	0.483196	MBS.STABLE
chr4:176280000:176560001	1.04446	1.08276	1.0716	1.17402	1.12281	1.06361	0.0591986	0.104355	1	-0.0138923	0.827125	0.480651	0.50258	MBS.STABLE
chr4:177360000:177640001	0.96818	1.03455	1.02286	1.11841	1.07063	1.00137	0.0692684	0.145118	1	0.484422	0.0477563	1.25652	0.378392	MBS.STABLE
chr4:178360000:178640001	0.848224	0.855956	0.870468	0.949062	0.909765	0.85209	0.0576745	0.101048	1	0.474862	0.0599805	-3.45892	0.932263	MBS.STABLE
chr4:179120000:179400001	1.01568	1.01945	0.931033	1.00493	0.967979	1.01756	-0.0495836	-0.0693947	1	-0.145664	0.79099	0.0459305	0.598768	MBS.STABLE
chr4:180560000:181200001	1.0006	1.01906	0.906291	0.98016	0.943225	1.00983	-0.0666045	-0.0851845	0.0227504	-0.166169	0.0518429	0.24991	0.873956	MBS.STABLE
chr4:181440000:181720001	0.95108	0.994737	1.01471	1.05223	1.03347	0.972908	0.0605628	0.11986	1	0.396099	0.591556	0.236264	0.510242	MBS.STABLE
chr4:182080000:182360001	0.933943	0.966996	0.951354	0.978351	0.964853	0.95047	0.014383	0.0469738	1	0.945784	0.0200256	NA	0.785464	MBS.STABLE
chr4:182800000:183080001	1.13297	1.21468	1.09173	1.09895	1.09534	1.17383	-0.0784861	-0.0487332	1	-0.183594	0.0267428	0.178309	0.741303	MBS.STABLE
chr4:183280000:183560001	1.20305	1.20011	1.1487	1.2284	1.18855	1.20158	-0.0130345	-0.0174958	1	0.370454	0.0959753	-0.988414	0.23964	MBS.STABLE
chr4:184640000:184920001	1.20886	1.1284	1.09241	1.02998	1.06119	1.16863	-0.107436	-0.187957	1	-0.697132	0.00354404	-0.369376	0.676733	MBS.STABLE
[truncated: 2,539 more rows]

## Sheet: Fig. 5b,c and Supp. Fig. 9a,b 
Figure 5b and Supplementary Figure 9a: 2D and 3D correlation plots within TADs														Figure 5c and Supplementary Figure 9b: 2D and 3D correlation plots within CTCF HiChIP loops
[truncated: 3,896 more rows]
